# Supplementary material for: Crystal structure and Hirshfeld surface analysis of 2-{[(4-iodo­phen­yl)imino]­meth­yl}-4-nitro­phenol
Source: Acta Crystallogr E Crystallogr Commun. 2020 Jun 26;76(Pt 7):1146–9. doi: 10.1107/S2056989020008191 (PMC7336806; doi:10.1107/S2056989020008191)
Supplement: Supplementary file 1 [file e-76-01146-sup1.cif]

##############################################################################
#                                                                            #
# This CIF contains the data in a paper accepted for publication in          #
# Acta Crystallographica Section E. It conforms to the requirements of       #
# Notes for Authors for Acta Crystallographica Section E, and has been       #
# peer reviewed under the auspices of the IUCr Commission on Journals.       #
#                                                                            #
# Full details of the Crystallographic Information File format               #
# are given in the paper "The Crystallographic Information File (CIF):       #
# a New Standard Archive File for Crystallography" by S. R. Hall, F. H.      #
# Allen and I. D. Brown [Acta Cryst. (1991), A47, 655-685].                  #
#                                                                            #
# The current version of the core CIF dictionary is obtainable from          #
# ftp://ftp.iucr.org/pub/cif_core.dic.                                       #
#                                                                            #
# Software is freely available for graphical display of the structure(s)     #
# in this CIF. For information consult the CIF software page                 #
# http://www.iucr.org/resources/cif/software.                                #
#                                                                            #
# This file may be used for bona fide research purposes within the           #
# scientific community so long as proper attribution is given to the journal # 
# article from which it was obtained.                                        #
#                                                                            #
##############################################################################
data_I
_audit_creation_method     'SHELXL-2018/3'
_journal_date_recd_electronic     2020-05-21
_journal_date_accepted     2020-06-19
_journal_name_full     'Acta Crystallographica, Section E'
_journal_year     2020
_journal_volume     76
_journal_issue      7
_journal_page_first     1146
_journal_page_last     1149
_journal_paper_category     GO
_journal_paper_doi     10.1107/S2056989020008191
_journal_coeditor_code     PK2635
_publ_contact_author_name     'Ashraf Mashrai'
_publ_contact_author_address
;
Faculity Of Pharmacy, University Of Science And Technology, Ibb Branch, Ibb,
Yemen
;
_publ_contact_author_email
                              'ashraf.yemen7@gmail.com, faizichemiitg@gmail.com'
_publ_contact_author_fax     ?
_publ_contact_author_phone     ?
_publ_section_title
;
Crystal structure and Hirshfeld surface analysis of
2-{[(4-iodophenyl)imino]methyl}-4-nitrophenol
;
_publ_section_title_footnote     .
loop_
    _publ_author_name
    _publ_author_footnote
    _publ_author_address
    'Faizi, Md. Serajul Haque' .
;
PG Department of Chemistry, Langat Singh College, B. R. A. Bihar University,
Muzaffarpur, Bihar 842001,
India
;
    'Alag\"oz, Tenzile' .
;
Ondokuz May\?is University, Faculty of Arts and Sciences,
Department of Chemistry,
Samsun,
Turkey
;
    'Ahmed, Ruby' .
;
Department of Applied Chemistry, ZHCET, Aligarh Muslim University, Aligarh,
202002,
UP,
India
;
    'Cinar, Emine Berrin' .
;
Ondokuz May\?is University, Faculty of Arts and Sciences, Department of Physics,
Samsun,
Turkey
;
    'Agar, Erbil' .
;
Ondokuz May\?is University, Faculty of Arts and Sciences,
Department of Chemistry,
Samsun,
Turkey
;
    'Dege, Necmi' .
;
Ondokuz May\?is University, Faculty of Arts and Sciences, Department of Physics,
Samsun,
Turkey
;
    'Mashrai, Ashraf' .
;
Department of Pharmacy, University of Science and Technology, Ibb Branch, Ibb,
Yemen
;
_publ_section_synopsis
;
In the title Schiff base compound, C~13~H~9~IN~2~O~3~, the hydroxy group forms a
intramolecular hydrogen bond to the imine <i>N</i> atom and generates an
<i>S</i>(6) ring motif. The 4-iodobenzene ring is inclined to the phenol ring
by 39.1 (2)\%. The conformation about the C\\db N bonds is <i>E</i>. The
crystal structure features C---H...O hydrogen-bonding interactions.
;
_chemical_name_systematic
;
2-{[(4-Iodophenyl)imino]methyl}-4-nitrophenol
;
_chemical_name_common     ?
_chemical_formula_moiety     'C13 H9 I N2 O3'
_chemical_formula_sum     'C13 H9 I N2 O3'
_chemical_formula_iupac     'C13 H9 I N2 O3'
_chemical_formula_weight     368.12
_chemical_melting_point     ?
_chemical_absolute_configuration     ?
_space_group_crystal_system     orthorhombic
_space_group_name_H-M_alt     'P n a 21'
_space_group_name_Hall     'P 2c -2n'
loop_
    _space_group_symop_operation_xyz
    'x, y, z'
    '-x, -y, z+1/2'
    'x+1/2, -y+1/2, z'
    '-x+1/2, y+1/2, z+1/2'
_cell_length_a     12.8022(4)
_cell_length_b     24.4556(9)
_cell_length_c     4.14590(10)
_cell_angle_alpha     90
_cell_angle_beta     90
_cell_angle_gamma     90
_cell_volume     1298.02(7)
_cell_formula_units_Z     4
_cell_measurement_reflns_used     25449
_cell_measurement_theta_min     1.67
_cell_measurement_theta_max     29.90
_cell_measurement_temperature     296(2)
_exptl_crystal_description     'prism'
_exptl_crystal_colour     'colorless'
_exptl_crystal_size_max     0.42
_exptl_crystal_size_mid     0.34
_exptl_crystal_size_min     0.21
_exptl_crystal_density_diffrn     1.884
_exptl_crystal_density_meas     ?
_exptl_crystal_density_method     ?
_exptl_crystal_F_000     712
_exptl_absorpt_coefficient_mu     2.472
_exptl_absorpt_correction_type     integration
_exptl_absorpt_process_details
;
(X-RED32; Stoe & Cie, 2002)
;
_exptl_absorpt_correction_T_min     0.9444
_exptl_absorpt_correction_T_max     0.9809
_diffrn_ambient_temperature     296(2)
_diffrn_source     'sealed X-ray tube, 12 x 0.4 mm long-fine focus'
_diffrn_source_power     2.25
_diffrn_source_voltage     50
_diffrn_source_current     45
_diffrn_radiation_type     'Mo K\a'
_diffrn_radiation_wavelength     0.71073
_diffrn_radiation_monochromator     'plane graphite'
_diffrn_measurement_device_type     'STOE IPDS 2'
_diffrn_measurement_device     '2-circle goniometer'
_diffrn_measurement_method     'rotation method'
_diffrn_detector     'image plate (34 cm diameter)'
_diffrn_detector_area_resol_mean     6.67
_diffrn_reflns_number     15403
_diffrn_reflns_av_R_equivalents     0.0837
_diffrn_reflns_av_unetI/netI     0.0369
_diffrn_reflns_theta_min     1.795
_diffrn_reflns_theta_max     25.999
_diffrn_reflns_theta_full     25.242
_diffrn_measured_fraction_theta_max     0.998
_diffrn_measured_fraction_theta_full     0.998
_diffrn_reflns_limit_h_min     -15
_diffrn_reflns_limit_h_max     15
_diffrn_reflns_limit_k_min     -30
_diffrn_reflns_limit_k_max     30
_diffrn_reflns_limit_l_min     -5
_diffrn_reflns_limit_l_max     4
_refine_special_details     ?
_reflns_number_total     2508
_reflns_number_gt     2231
_reflns_threshold_expression     'I > 2\s(I)'
_refine_ls_structure_factor_coef     Fsqd
_refine_ls_matrix_type     full
_refine_ls_R_factor_all     0.0414
_refine_ls_R_factor_gt     0.0373
_refine_ls_wR_factor_gt     0.0911
_refine_ls_wR_factor_ref     0.0938
_refine_ls_goodness_of_fit_ref     1.045
_refine_ls_restrained_S_all     1.045
_refine_ls_number_reflns     2508
_refine_ls_number_parameters     173
_refine_ls_number_restraints     1
_refine_ls_hydrogen_treatment     constr
_refine_ls_weighting_scheme     calc
_refine_ls_weighting_details
                      'w=1/[\s^2^(Fo^2^)+(0.0632P)^2^] where P=(Fo^2^+2Fc^2^)/3'
_atom_sites_solution_hydrogens     geom
_atom_sites_solution_primary     ?
_atom_sites_solution_secondary     ?
_refine_ls_shift/su_max     0.000
_refine_ls_shift/su_mean     0.000
_refine_diff_density_max     0.814
_refine_diff_density_min     -0.249
_refine_ls_extinction_method     none
_refine_ls_extinction_coef     .
_refine_ls_abs_structure_details
;
Flack <i>x</i> determined using 814 quotients
[(<i>I</i>^+^)-(<i>I</i>^-^)]/[(<i>I</i>^+^)+(<i>I</i>^-^)]
(Parsons <i>et al.</i>,  2013)
;
_refine_ls_abs_structure_Flack     0.00(4)
loop_
    _atom_type_symbol
    _atom_type_description
    _atom_type_scat_dispersion_real
    _atom_type_scat_dispersion_imag
    _atom_type_scat_source
    'C' 'C' 0.0033 0.0016
                         'International Tables Vol C Tables 4.2.6.8 and 6.1.1.4'
    'H' 'H' 0.0000 0.0000
                         'International Tables Vol C Tables 4.2.6.8 and 6.1.1.4'
    'I' 'I' -0.4742 1.8119
                         'International Tables Vol C Tables 4.2.6.8 and 6.1.1.4'
    'N' 'N' 0.0061 0.0033
                         'International Tables Vol C Tables 4.2.6.8 and 6.1.1.4'
    'O' 'O' 0.0106 0.0060
                         'International Tables Vol C Tables 4.2.6.8 and 6.1.1.4'
_computing_data_collection
;
X-AREA (Stoe & Cie, 2002)
;
_computing_cell_refinement
;
X-AREA (Stoe & Cie, 2002)
;
_computing_data_reduction
;
X-SHAPE (Stoe & Cie, 2002)
;
_computing_structure_solution
;
<i>SHELXT2018/2</i> (Sheldrick, 2015a)
;
_computing_structure_refinement
;
<i>SHELXL2018/3</i> (Sheldrick, 2015b)
;
_computing_molecular_graphics
;
ORTEP-3 for Windows (Farrugia, 2012), XP in ShelXtl (Sheldrick,
2008)
;
_computing_publication_material     ?
loop_
    _atom_site_type_symbol
    _atom_site_label
    _atom_site_fract_x
    _atom_site_fract_y
    _atom_site_fract_z
    _atom_site_U_iso_or_equiv
    _atom_site_adp_type
    _atom_site_calc_flag
    _atom_site_occupancy
    _atom_site_disorder_assembly
    _atom_site_disorder_group
    I I1 0.50544(3) 0.16672(2) -0.1482(5) 0.06914(19) Uani d 1 . .
    O O1 0.1141(3) 0.43513(17) 0.4285(13) 0.0721(13) Uani d 1 . .
    H H1 0.148899 0.407604 0.393280 0.108 Uiso calc 1 . .
    N N1 0.2784(3) 0.37325(18) 0.4176(13) 0.0605(13) Uani d 1 . .
    C C8 0.2751(4) 0.4584(2) 0.6892(16) 0.0575(13) Uani d 1 . .
    C C1 0.4310(5) 0.2352(2) 0.0459(14) 0.0578(12) Uani d 1 . .
    C C9 0.3293(4) 0.4960(2) 0.875(2) 0.0614(12) Uani d 1 . .
    H H9 0.397472 0.488588 0.939016 0.074 Uiso calc 1 . .
    C C13 0.1701(4) 0.4702(2) 0.6025(17) 0.0564(12) Uani d 1 . .
    C C11 0.1808(4) 0.5566(2) 0.870(2) 0.0688(15) Uani d 1 . .
    H H11 0.151047 0.589917 0.926484 0.083 Uiso calc 1 . .
    C C6 0.3291(5) 0.2321(2) 0.1458(18) 0.0689(16) Uani d 1 . .
    H H6 0.293084 0.199177 0.130244 0.083 Uiso calc 1 . .
    C C10 0.2824(4) 0.5444(2) 0.9636(16) 0.0618(15) Uani d 1 . .
    O O3 0.3034(5) 0.6282(2) 1.207(2) 0.120(3) Uani d 1 . .
    N N2 0.3421(4) 0.5833(2) 1.1596(16) 0.0751(16) Uani d 1 . .
    C C7 0.3254(4) 0.4086(2) 0.5862(18) 0.0592(12) Uani d 1 . .
    H H7 0.394439 0.402274 0.645609 0.071 Uiso calc 1 . .
    C C3 0.4358(5) 0.3296(2) 0.1943(18) 0.0654(15) Uani d 1 . .
    H H3 0.472183 0.362411 0.211171 0.079 Uiso calc 1 . .
    C C12 0.1245(4) 0.5192(3) 0.6944(17) 0.0655(15) Uani d 1 . .
    H H12 0.055800 0.526809 0.636953 0.079 Uiso calc 1 . .
    C C2 0.4847(4) 0.2839(3) 0.067(2) 0.0679(16) Uani d 1 . .
    H H2 0.553487 0.286056 -0.003196 0.082 Uiso calc 1 . .
    C C4 0.3331(4) 0.3266(2) 0.2959(17) 0.0575(15) Uani d 1 . .
    C C5 0.2798(4) 0.2777(2) 0.2694(15) 0.0660(18) Uani d 1 . .
    H H5 0.210481 0.275532 0.335185 0.079 Uiso calc 1 . .
    O O2 0.4261(4) 0.5694(2) 1.2640(15) 0.0946(19) Uani d 1 . .
loop_
    _atom_site_aniso_label
    _atom_site_aniso_U_11
    _atom_site_aniso_U_22
    _atom_site_aniso_U_33
    _atom_site_aniso_U_12
    _atom_site_aniso_U_13
    _atom_site_aniso_U_23
    I1 0.0821(3) 0.0597(3) 0.0656(3) 0.01321(13) -0.0044(3) -0.0083(2)
    O1 0.0590(19) 0.063(2) 0.094(4) 0.0028(16) -0.007(2) -0.007(2)
    N1 0.061(2) 0.051(2) 0.069(4) 0.0033(17) -0.004(2) 0.002(2)
    C8 0.054(3) 0.052(3) 0.066(4) 0.002(2) 0.007(3) 0.004(2)
    C1 0.071(3) 0.049(3) 0.054(3) 0.009(2) -0.006(3) 0.002(2)
    C9 0.054(2) 0.060(3) 0.070(4) 0.0001(18) -0.001(4) -0.001(3)
    C13 0.056(3) 0.049(3) 0.064(3) 0.001(2) 0.004(3) 0.003(3)
    C11 0.067(3) 0.058(3) 0.081(4) 0.007(2) 0.022(4) 0.000(4)
    C6 0.070(3) 0.054(3) 0.083(5) -0.002(2) -0.006(3) -0.007(3)
    C10 0.064(3) 0.056(3) 0.066(4) -0.006(2) 0.010(2) -0.001(2)
    O3 0.111(4) 0.077(3) 0.171(8) 0.001(3) -0.007(4) -0.049(4)
    N2 0.074(3) 0.066(3) 0.085(5) -0.015(2) 0.014(3) -0.015(3)
    C7 0.057(3) 0.052(3) 0.068(3) 0.004(2) -0.001(3) 0.008(3)
    C3 0.068(3) 0.049(3) 0.079(4) -0.004(2) 0.001(3) -0.004(2)
    C12 0.054(3) 0.061(3) 0.081(4) 0.006(2) 0.003(3) -0.001(3)
    C2 0.059(3) 0.069(4) 0.075(5) 0.002(2) 0.005(3) 0.003(4)
    C4 0.062(2) 0.046(2) 0.064(5) 0.0059(19) -0.005(3) 0.002(2)
    C5 0.060(3) 0.060(3) 0.078(5) 0.003(2) -0.003(3) -0.005(3)
    O2 0.072(2) 0.088(3) 0.124(6) -0.012(2) -0.008(3) -0.028(3)
_geom_special_details
;
 All esds (except the esd in the dihedral angle between two l.s. planes)
 are estimated using the full covariance matrix.  The cell esds are taken
 into account individually in the estimation of esds in distances, angles
 and torsion angles; correlations between esds in cell parameters are only
 used when they are defined by crystal symmetry.  An approximate (isotropic)
 treatment of cell esds is used for estimating esds involving l.s. planes.
;
loop_
    _geom_bond_atom_site_label_1
    _geom_bond_atom_site_label_2
    _geom_bond_site_symmetry_2
    _geom_bond_distance
    _geom_bond_publ_flag
    I1 C1 . 2.089(5) ?
    O1 C13 . 1.330(7) ?
    O1 H1 . 0.8200 ?
    N1 C7 . 1.264(8) ?
    N1 C4 . 1.430(7) ?
    C8 C9 . 1.385(9) ?
    C8 C13 . 1.421(7) ?
    C8 C7 . 1.444(8) ?
    C1 C6 . 1.371(9) ?
    C1 C2 . 1.377(9) ?
    C9 C10 . 1.377(7) ?
    C9 H9 . 0.9300 ?
    C13 C12 . 1.388(8) ?
    C11 C12 . 1.373(10) ?
    C11 C10 . 1.389(9) ?
    C11 H11 . 0.9300 ?
    C6 C5 . 1.381(8) ?
    C6 H6 . 0.9300 ?
    C10 N2 . 1.466(8) ?
    O3 N2 . 1.220(8) ?
    N2 O2 . 1.208(8) ?
    C7 H7 . 0.9300 ?
    C3 C4 . 1.383(8) ?
    C3 C2 . 1.385(10) ?
    C3 H3 . 0.9300 ?
    C12 H12 . 0.9300 ?
    C2 H2 . 0.9300 ?
    C4 C5 . 1.381(8) ?
    C5 H5 . 0.9300 ?
loop_
    _geom_angle_atom_site_label_1
    _geom_angle_atom_site_label_2
    _geom_angle_atom_site_label_3
    _geom_angle_site_symmetry_1
    _geom_angle_site_symmetry_3
    _geom_angle
    _geom_angle_publ_flag
    C13 O1 H1 . . 109.5 ?
    C7 N1 C4 . . 120.5(5) ?
    C9 C8 C13 . . 118.7(5) ?
    C9 C8 C7 . . 120.1(5) ?
    C13 C8 C7 . . 121.2(5) ?
    C6 C1 C2 . . 120.2(6) ?
    C6 C1 I1 . . 120.4(4) ?
    C2 C1 I1 . . 119.4(4) ?
    C10 C9 C8 . . 120.0(5) ?
    C10 C9 H9 . . 120.0 ?
    C8 C9 H9 . . 120.0 ?
    O1 C13 C12 . . 118.6(5) ?
    O1 C13 C8 . . 121.1(5) ?
    C12 C13 C8 . . 120.2(5) ?
    C12 C11 C10 . . 119.8(5) ?
    C12 C11 H11 . . 120.1 ?
    C10 C11 H11 . . 120.1 ?
    C1 C6 C5 . . 120.1(6) ?
    C1 C6 H6 . . 119.9 ?
    C5 C6 H6 . . 119.9 ?
    C9 C10 C11 . . 121.2(6) ?
    C9 C10 N2 . . 118.6(5) ?
    C11 C10 N2 . . 120.2(5) ?
    O2 N2 O3 . . 123.8(6) ?
    O2 N2 C10 . . 118.8(5) ?
    O3 N2 C10 . . 117.4(6) ?
    N1 C7 C8 . . 121.9(5) ?
    N1 C7 H7 . . 119.1 ?
    C8 C7 H7 . . 119.1 ?
    C4 C3 C2 . . 120.2(5) ?
    C4 C3 H3 . . 119.9 ?
    C2 C3 H3 . . 119.9 ?
    C11 C12 C13 . . 120.0(5) ?
    C11 C12 H12 . . 120.0 ?
    C13 C12 H12 . . 120.0 ?
    C1 C2 C3 . . 119.8(6) ?
    C1 C2 H2 . . 120.1 ?
    C3 C2 H2 . . 120.1 ?
    C5 C4 C3 . . 119.4(5) ?
    C5 C4 N1 . . 118.5(5) ?
    C3 C4 N1 . . 122.1(5) ?
    C6 C5 C4 . . 120.2(5) ?
    C6 C5 H5 . . 119.9 ?
    C4 C5 H5 . . 119.9 ?
loop_
    _geom_torsion_atom_site_label_1
    _geom_torsion_atom_site_label_2
    _geom_torsion_atom_site_label_3
    _geom_torsion_atom_site_label_4
    _geom_torsion_site_symmetry_1
    _geom_torsion_site_symmetry_2
    _geom_torsion_site_symmetry_3
    _geom_torsion_site_symmetry_4
    _geom_torsion
    _geom_torsion_publ_flag
    C13 C8 C9 C10 . . . . -1.8(10) ?
    C7 C8 C9 C10 . . . . 177.8(7) ?
    C9 C8 C13 O1 . . . . -179.1(6) ?
    C7 C8 C13 O1 . . . . 1.3(9) ?
    C9 C8 C13 C12 . . . . 2.0(9) ?
    C7 C8 C13 C12 . . . . -177.7(6) ?
    C2 C1 C6 C5 . . . . -0.2(10) ?
    I1 C1 C6 C5 . . . . -179.0(5) ?
    C8 C9 C10 C11 . . . . -0.1(10) ?
    C8 C9 C10 N2 . . . . -179.9(6) ?
    C12 C11 C10 C9 . . . . 2.1(11) ?
    C12 C11 C10 N2 . . . . -178.2(7) ?
    C9 C10 N2 O2 . . . . -7.4(10) ?
    C11 C10 N2 O2 . . . . 172.8(7) ?
    C9 C10 N2 O3 . . . . 172.4(7) ?
    C11 C10 N2 O3 . . . . -7.4(10) ?
    C4 N1 C7 C8 . . . . 174.5(6) ?
    C9 C8 C7 N1 . . . . 179.8(6) ?
    C13 C8 C7 N1 . . . . -0.5(10) ?
    C10 C11 C12 C13 . . . . -1.9(11) ?
    O1 C13 C12 C11 . . . . -179.1(7) ?
    C8 C13 C12 C11 . . . . -0.1(10) ?
    C6 C1 C2 C3 . . . . 0.9(11) ?
    I1 C1 C2 C3 . . . . 179.7(6) ?
    C4 C3 C2 C1 . . . . -0.7(12) ?
    C2 C3 C4 C5 . . . . 0.0(11) ?
    C2 C3 C4 N1 . . . . -177.7(7) ?
    C7 N1 C4 C5 . . . . 146.2(7) ?
    C7 N1 C4 C3 . . . . -36.1(10) ?
    C1 C6 C5 C4 . . . . -0.6(10) ?
    C3 C4 C5 C6 . . . . 0.7(10) ?
    N1 C4 C5 C6 . . . . 178.5(6) ?
loop_
    _geom_hbond_atom_site_label_D
    _geom_hbond_atom_site_label_H
    _geom_hbond_atom_site_label_A
    _geom_hbond_site_symmetry_A
    _geom_hbond_distance_DH
    _geom_hbond_distance_HA
    _geom_hbond_distance_DA
    _geom_hbond_angle_DHA
    _geom_hbond_publ_flag
    O1 H1 N1 . 0.82 1.86 2.591(6) 147.6 yes
    C7 H7 O2 2_664 0.93 2.45 3.309(8) 153.8 yes
_shelx_space_group_comment
;
The symmetry employed for this shelxl refinement is uniquely defined
by the following loop, which should always be used as a source of
symmetry information in preference to the above space-group names.
They are only intended as comments.
;
_shelx_estimated_absorpt_T_min     ?
_shelx_estimated_absorpt_T_max     ?
_shelx_hkl_file
;
  -2   0   0 1530.56   14.86
   2   0   0 1436.54   15.53
  -2   0   0 1635.50   19.72
   4   0   0 3342.63   14.64
  -4   0   0 3619.59   19.22
  -4   0   0 3382.90   14.62
  -6   0   0 3564.29   12.34
  -6   0   0 3751.08   15.91
   6   0   0 3632.92   12.01
   8   0   0  311.17    4.47
  -8   0   0  305.12    5.04
  -8   0   0  301.57    4.43
  10   0   0  381.44    3.55
 -10   0   0  389.87    4.63
 -10   0   0  386.41    3.59
 -10   0   0  363.45    4.65
  12   0   0  203.55    3.34
 -12   0   0  189.89    3.76
 -12   0   0  178.06    3.60
 -12   0   0  184.47    3.33
 -14   0   0   34.73    2.79
 -14   0   0   29.62    1.95
  14   0   0   35.97    2.65
 -14   0   0   35.16    2.72
 -16   0   0   11.13    2.47
 -16   0   0    8.47    2.55
  16   0   0    8.66    2.44
 -16   0   0    6.78    3.15
  -1  -1   0 1054.41   21.41
  -1   1   0 1200.08   17.66
  -1   1   0 1136.41   19.47
   1  -1   0 1185.05   20.75
  -1  -1   0  976.05   17.70
   2   1   0  334.43   11.45
  -2  -1   0  353.32   11.56
  -2   1   0   -0.02    2.57
  -2   1   0  344.30   10.92
  -2  -1   0  318.14    9.86
   2  -1   0  357.83    8.53
   2   1   0  324.28    9.93
  -3  -1   0 2900.42   20.53
   3  -1   0 2935.10   15.88
   3   1   0 2542.19   15.54
  -3  -1   0 2611.45   15.66
  -3   1   0 2673.85   18.87
   3   1   0 2809.67   20.37
  -3   1   0 2926.33   15.74
   4  -1   0  187.17    4.89
  -4   1   0  190.13    4.96
   4   1   0  173.47    5.98
   4   1   0  182.06    6.55
  -4  -1   0  181.62    6.59
  -4  -1   0  177.22    6.07
  -4   1   0  203.15    6.68
  -5  -1   0   18.73    4.41
  -5  -1   0   22.26    4.55
  -5   1   0   20.57    3.25
  -5   1   0   25.19    4.54
   5   1   0   20.49    4.55
   5  -1   0   25.80    4.55
  -6  -1   0   29.44    4.15
   6  -1   0   29.99    3.01
   6   1   0   31.77    4.05
  -6   1   0   30.25    4.19
  -6   1   0   25.58    4.07
  -6  -1   0   29.73    4.05
  -6   1   0   30.36    4.02
   7   1   0 1348.23    7.54
  -7   1   0 1512.45    9.45
  -7   1   0 1413.49    7.23
   7  -1   0 1414.21    7.10
  -7   1   0 1308.35    8.80
  -7  -1   0 1459.10    9.52
  -7  -1   0 1371.13    7.51
  -8   1   0   37.74    2.61
  -8   1   0   41.28    3.52
   8   1   0   38.95    2.46
  -8  -1   0   35.08    3.33
   8  -1   0   41.17    2.51
  -8  -1   0    0.60    3.09
  -8   1   0   34.55    3.42
   9  -1   0  230.34    3.84
  -9   1   0  201.20    4.19
  -9   1   0  213.23    3.18
  -9  -1   0  219.62    3.77
  -9  -1   0  213.17    4.32
   9   1   0  215.02    3.11
  -9   1   0  228.11    3.67
  10   1   0   46.66    2.30
 -10  -1   0   47.33    2.26
 -10   1   0   46.61    2.25
 -10   1   0   47.70    3.21
 -10   1   0   48.67    3.12
 -10  -1   0   45.92    3.26
  10  -1   0   47.50    3.05
 -10  -1   0   41.51    3.17
 -11  -1   0   66.78    2.98
 -11   1   0   70.78    2.31
 -11   1   0   70.75    3.15
 -11   1   0   68.24    3.13
 -11  -1   0   66.78    3.21
 -11  -1   0   59.80    3.12
  11  -1   0   68.91    2.28
  11   1   0   69.99    2.32
 -12   1   0   29.46    2.70
 -12   1   0   30.33    2.83
  12  -1   0   39.94    2.83
 -12  -1   0   33.99    2.93
 -12  -1   0   26.70    2.02
 -12  -1   0   32.02    3.41
  12   1   0   30.81    1.97
 -12   1   0   35.47    2.06
  13   1   0    1.22    2.57
 -13  -1   0    1.73    2.48
 -13   1   0    4.46    2.62
 -13   1   0   -0.06    2.62
 -13  -1   0    3.24    2.59
 -13  -1   0    3.97    2.53
  13  -1   0    0.15    1.85
 -13   1   0   -1.05    1.86
  14   1   0   -0.41    2.57
  14  -1   0    1.79    2.54
 -14   1   0    1.47    2.55
 -14  -1   0    3.11    2.53
 -14  -1   0    2.99    2.50
 -14  -1   0    5.82    1.84
 -14   1   0    2.11    1.80
 -14   1   0    0.00    2.51
 -15  -1   0    8.74    1.79
 -15  -1   0    8.38    3.14
 -15   1   0   10.13    3.19
 -15  -1   0    8.43    2.51
  15   1   0    9.23    2.53
  15  -1   0   12.58    2.50
 -15   1   0    6.28    1.80
 -15   1   0    6.68    2.52
 -16  -1   0    4.70    3.11
 -16   1   0    4.88    2.46
 -16  -1   0    6.15    2.58
 -16  -1   0    3.65    2.46
  16   1   0    5.02    2.46
 -16   1   0    5.23    2.59
 -16   1   0    3.62    2.53
  16  -1   0    4.47    1.74
 -17  -1   0    2.62    2.57
  17  -1   0    4.15    2.46
 -17   1   0    1.38    2.55
 -17  -1   0    1.52    2.56
 -17   1   0    0.55    2.44
 -17  -1   0    1.04    1.75
 -17   1   0    3.75    2.57
  17   1   0    3.36    2.46
   1  -2   0  153.90    8.24
  -1   2   0  156.90   10.69
  -1   2   0  162.70    7.98
  -1  -2   0  126.72   10.78
   1   2   0  126.03   10.92
   1  -2   0  152.49   10.73
  -2  -2   0 4680.97   23.46
  -2  -2   0 4921.23   29.46
   2   2   0 4898.26   29.90
  -2   2   0 5946.19   29.86
   2  -2   0 5603.45   25.82
   2  -2   0 5608.24   28.34
   2   2   0 4597.67   24.05
  -2   2   0 5996.42   26.42
   3   2   0   19.56    5.93
  -3   2   0   21.73    6.21
   3  -2   0   16.50    4.25
  -3  -2   0   22.06    4.18
  -3   2   0   22.24    5.91
  -3  -2   0   17.75    6.53
   3   2   0   20.13    6.32
  -4  -2   0 3334.16   14.44
   4   2   0 3168.78   14.65
  -4   2   0 3588.75   17.84
   4  -2   0 3684.10   15.42
  -4   2   0 3613.75   14.69
  -4  -2   0 3591.24   18.99
   4   2   0 3522.95   18.79
  -5  -2   0  142.74    5.05
  -5  -2   0  163.80    5.46
  -5   2   0  156.08    5.05
   5   2   0  158.67    5.41
   5  -2   0  164.10    4.15
  -5   2   0  149.58    4.35
   5   2   0  148.17    4.02
  -6  -2   0  443.50    6.63
  -6  -2   0  420.47    5.55
  -6   2   0  405.27    6.05
   6  -2   0  430.16    4.80
  -6   2   0  439.17    4.84
  -6   2   0  474.59    6.54
   6   2   0  405.06    5.60
   6   2   0  449.34    6.54
  -7   2   0    8.77    3.50
  -7  -2   0   10.12    3.58
  -7   2   0   11.93    3.53
   7  -2   0   11.09    2.58
  -7   2   0   11.91    2.40
  -7  -2   0   11.04    3.57
   7   2   0   11.26    3.74
  -8   2   0  184.58    4.50
   8  -2   0  168.92    3.85
  -8  -2   0  180.54    4.55
  -8  -2   0  169.01    3.88
   8   2   0  178.01    3.93
  -8   2   0  165.21    3.89
  -8   2   0  166.34    4.17
   9   2   0   94.51    2.72
  -9   2   0  110.08    3.72
  -9  -2   0  101.22    2.66
  -9   2   0  104.85    2.76
  -9   2   0  104.85    3.59
   9  -2   0   99.68    3.52
  -9  -2   0  103.78    3.83
 -10   2   0   77.98    3.13
  10   2   0    0.93    1.68
 -10  -2   0   74.41    2.48
  10  -2   0   73.56    3.10
 -10   2   0   77.16    3.35
 -10  -2   0   81.07    3.43
 -10   2   0   74.11    3.30
 -11  -2   0   38.07    3.04
  11   2   0   34.80    2.96
  11  -2   0   41.23    2.09
 -11   2   0   38.35    2.92
 -11  -2   0   34.63    2.96
 -11   2   0   40.93    3.01
 -11   2   0   40.53    2.95
  12   2   0   28.55    2.76
 -12  -2   0   34.66    2.91
 -12   2   0   33.95    2.78
 -12  -2   0   27.05    2.86
 -12   2   0   32.44    2.85
 -12   2   0   33.98    2.79
 -12  -2   0   31.84    2.73
  12  -2   0   31.53    2.06
 -13  -2   0   15.34    3.27
  13  -2   0   17.58    2.66
 -13   2   0    1.89    2.50
 -13  -2   0   13.78    2.73
 -13  -2   0   17.93    1.83
 -13   2   0   16.85    2.65
 -13   2   0   17.14    2.62
  13   2   0   19.56    2.53
 -14  -2   0   18.44    2.68
  14   2   0   23.11    2.54
 -14  -2   0   14.56    2.61
 -14  -2   0   12.60    2.61
  14  -2   0   18.72    1.85
 -14   2   0   20.96    1.87
 -14   2   0   17.66    2.64
 -14   2   0   21.77    2.65
 -15   2   0   -1.62    1.81
  15   2   0    6.29    2.43
 -15  -2   0    2.50    2.52
 -15   2   0    2.42    2.60
 -15  -2   0    2.73    1.73
 -15   2   0    4.14    2.60
  15  -2   0    3.18    2.54
 -15  -2   0    3.86    2.54
 -16  -2   0   -3.14    2.46
  16  -2   0    4.16    1.72
 -16   2   0    1.40    2.54
 -16  -2   0   -0.27    2.45
 -16  -2   0    2.25    2.66
  16   2   0    7.32    2.46
 -16   2   0    1.37    2.54
 -16   2   0    5.07    1.74
 -17   2   0    1.70    2.51
 -17  -2   0    1.23    1.73
 -17  -2   0    1.28    2.55
 -17   2   0    0.34    2.53
 -17   2   0    0.88    1.69
  17  -2   0    0.92    2.44
 -17  -2   0    1.95    3.11
  17   2   0    1.98    2.42
   1   3   0 4063.85   26.98
  -1  -3   0 4053.00   26.62
   1  -3   0 4925.04   26.83
  -1   3   0 4796.69   25.90
  -1   3   0 4923.47   27.67
   1  -3   0 4767.95   26.72
   2   3   0 1361.50   15.37
  -2  -3   0 1349.34   15.25
  -2   3   0 1701.93   15.43
   2  -3   0 1599.94   13.28
   2  -3   0 1580.76   14.99
  -2   3   0 1625.55   14.07
   2   3   0 1243.10   12.11
  -3   3   0 8908.91   29.07
   3   3   0 7143.29   23.47
   3  -3   0 9093.53   25.97
  -3  -3   0 7134.67   23.27
  -3   3   0 8765.26   25.31
   3  -3   0 8480.83   28.23
  -3  -3   0 7659.99   29.52
   3   3   0 7546.25   29.36
   4   3   0   45.94    5.27
  -4  -3   0   43.86    3.71
  -4  -3   0   47.01    5.27
   4   3   0   40.87    3.74
   4  -3   0   51.79    3.83
  -4   3   0   52.45    5.10
  -4   3   0   53.72    3.77
   5   3   0 2334.69   11.24
  -5  -3   0 2388.22   11.27
   5  -3   0 2615.12   11.55
   5   3   0 2501.05   14.02
  -5   3   0 2807.74   11.82
  -5  -3   0 2526.08   14.18
  -5   3   0 2602.75   13.01
   6  -3   0    0.77    3.71
   6   3   0    0.15    3.63
  -6   3   0    2.47    3.68
  -6  -3   0   -0.52    3.82
  -6   3   0    0.92    2.67
   6   3   0   -0.21    2.68
  -6  -3   0   -0.33    3.78
  -7   3   0 1293.78    6.78
  -7   3   0 1204.50    7.73
  -7  -3   0 1181.04    6.70
  -7  -3   0 1274.24    9.05
   7   3   0 1173.37    7.18
   7   3   0 1292.58    8.88
  -7   3   0 1370.80    8.76
   7  -3   0 1325.80    7.29
  -8   3   0    3.06    2.25
  -8   3   0    5.90    3.26
  -8   3   0    2.77    3.23
  -8  -3   0    6.40    2.22
   8  -3   0    1.54    3.16
  -8  -3   0    2.12    3.38
   8   3   0    4.19    2.17
  -9   3   0  598.38    4.39
   9   3   0  561.01    4.81
  -9   3   0  639.79    5.83
  -9  -3   0  588.72    6.00
  -9  -3   0  561.22    4.89
  -9   3   0  582.55    5.57
   9  -3   0  580.07    4.27
 -10  -3   0    5.16    2.82
 -10  -3   0    6.05    2.91
  10  -3   0    9.07    2.78
  10   3   0   11.23    2.78
 -10   3   0    7.61    2.01
 -10   3   0    4.26    2.83
 -10   3   0    7.56    2.09
 -11   3   0  211.38    3.84
 -11  -3   0  194.28    3.88
 -11   3   0  203.58    2.85
  11   3   0    1.06    1.67
  11  -3   0  206.25    3.54
 -11   3   0  196.52    3.71
 -11  -3   0  183.87    2.81
 -12  -3   0    0.95    2.65
 -12  -3   0   -1.83    1.90
 -12   3   0    2.52    2.65
  12   3   0    2.81    2.64
  12  -3   0   -3.10    2.66
 -12   3   0    1.30    2.63
 -12   3   0    3.15    2.58
 -13   3   0   83.23    3.00
 -13   3   0   83.31    3.05
  13   3   0   71.85    2.80
 -13  -3   0   77.97    2.83
 -13  -3   0   77.12    3.55
 -13  -3   0   71.09    3.00
  13  -3   0   84.00    2.88
 -13   3   0   80.91    2.85
 -14  -3   0   -0.06    2.49
 -14   3   0   -1.42    2.55
 -14  -3   0    1.89    2.47
  14  -3   0    1.56    1.80
 -14   3   0    0.69    1.75
 -14   3   0    0.28    2.53
  14   3   0   -0.23    2.50
 -14  -3   0   -0.16    2.55
 -15  -3   0   11.97    2.64
 -15  -3   0   12.62    1.81
 -15  -3   0   13.56    2.58
  15   3   0   15.03    1.71
 -15   3   0   16.24    2.60
 -15   3   0   13.28    2.67
  15  -3   0   19.43    2.47
 -15   3   0   14.40    1.82
  16   3   0   -0.32    1.72
 -16  -3   0    0.26    3.12
  16  -3   0    1.70    2.47
 -16   3   0    0.58    2.53
 -16  -3   0    1.47    2.49
 -16   3   0    0.35    2.55
 -16  -3   0    3.93    2.47
 -16   3   0    0.45    1.72
 -17  -3   0    0.69    2.57
 -17  -3   0    3.43    1.75
 -17   3   0    0.58    2.43
  17  -3   0    0.66    1.71
 -17   3   0    2.54    2.59
  17   3   0    3.64    1.72
 -17   3   0    0.22    2.56
 -17  -3   0    2.39    2.55
   1   4   0  359.54    8.14
  -1  -4   0  376.60   10.13
   1   4   0  381.77   10.19
  -1   4   0  431.31    9.94
   1  -4   0  400.81    9.70
  -1   4   0  419.22    8.37
   1  -4   0  432.80    8.51
  -2  -4   0 1181.01   13.23
  -2   4   0 1538.85   13.63
   2  -4   0 1451.59   11.87
   2   4   0 1194.02   13.17
   2  -4   0 1446.09   12.47
  -2   4   0 1431.09   11.66
  -3   4   0  184.29    6.71
   3  -4   0  170.01    6.18
   3  -4   0  179.65    6.69
  -3  -4   0  160.23    5.71
   3   4   0  147.32    6.10
   3   4   0  159.04    6.80
  -3   4   0  185.76    5.06
  -4  -4   0 1196.75   10.77
  -4   4   0 1326.38    9.52
   4  -4   0 1350.62    9.02
   4  -4   0 1338.78   10.46
   4   4   0 1148.47   10.62
   4   4   0 1099.74    9.04
  -4   4   0 1390.12   10.64
  -4  -4   0 1114.81    8.47
  -5   4   0  335.35    5.27
  -5   4   0  332.96    5.61
  -5  -4   0  278.98    5.38
  -5  -4   0  310.60    6.19
   5  -4   0  346.20    4.84
   5   4   0  270.75    5.43
   5   4   0  305.87    6.05
  -6  -4   0  418.17    6.24
   6   4   0  408.56    6.04
   6  -4   0  465.16    4.73
  -6   4   0  451.69    5.99
  -6  -4   0  380.29    5.39
   6   4   0  375.21    4.58
  -6   4   0  447.89    5.33
  -7   4   0  292.75    4.93
   7  -4   0  310.09    4.61
  -7  -4   0  262.27    4.57
   7   4   0  267.12    3.75
  -7  -4   0  283.47    5.19
  -7   4   0  305.08    4.55
   7   4   0  295.24    5.13
  -8   4   0  201.97    4.29
  -8  -4   0  192.76    4.46
  -8   4   0  194.13    3.23
  -8  -4   0  165.65    3.12
  -8   4   0  185.20    3.55
   8   4   0  189.52    4.38
   8   4   0  169.73    3.85
   8  -4   0  193.09    3.18
  -9   4   0   40.14    3.26
  -9  -4   0   37.15    3.28
  -9   4   0   35.14    2.32
   9   4   0   41.79    3.27
   9  -4   0   32.99    2.35
  -9   4   0   41.65    3.35
  -9  -4   0   36.73    2.31
 -10   4   0  113.23    2.54
  10   4   0  100.99    3.21
  10  -4   0  115.32    3.31
 -10   4   0  112.73    3.51
 -10   4   0  110.22    3.42
 -10  -4   0  107.34    3.55
 -10  -4   0   96.09    3.16
  11  -4   0    8.31    1.93
 -11  -4   0    6.91    1.95
 -11  -4   0    6.48    2.85
 -11   4   0   11.19    2.72
 -11   4   0   12.39    2.87
  11   4   0    8.00    2.79
 -11   4   0    6.96    1.97
 -12  -4   0   25.49    2.68
 -12  -4   0   19.84    2.82
  12   4   0   -0.66    1.71
  12  -4   0   26.35    1.93
 -12   4   0   25.28    2.78
 -12   4   0   24.74    1.96
 -12   4   0   25.88    2.05
  13   4   0    7.54    2.54
 -13   4   0    2.05    2.53
 -13   4   0    5.24    2.58
 -13   4   0    7.26    2.63
 -13  -4   0    6.31    2.56
 -13  -4   0    6.53    3.23
  13  -4   0    6.77    1.82
 -14  -4   0   10.90    1.84
 -14   4   0   13.63    2.59
 -14  -4   0   11.78    2.63
 -14   4   0   10.68    1.77
 -14   4   0    9.15    2.62
 -14  -4   0   10.51    2.57
  14   4   0   11.22    2.51
  14  -4   0   14.15    1.79
 -15  -4   0   12.72    2.58
 -15   4   0   10.07    2.59
 -15   4   0   14.54    2.60
  15   4   0   18.35    1.80
 -15   4   0   12.66    1.78
 -15  -4   0    9.73    1.79
  15  -4   0   14.21    2.53
 -15  -4   0   11.74    2.64
  16   4   0    3.96    2.43
 -16  -4   0    0.86    2.53
 -16   4   0    3.79    3.09
 -16   4   0    4.25    2.55
 -16   4   0    5.35    2.49
 -16  -4   0    0.84    2.50
  16  -4   0    2.58    2.42
 -16  -4   0   -0.20    2.45
  17  -4   0    7.06    1.72
  17   4   0    4.10    2.44
 -17   4   0    1.45    2.40
 -17   4   0    0.70    2.57
 -17  -4   0    4.89    2.54
 -17  -4   0    6.82    2.50
 -17   4   0    2.93    2.57
 -17  -4   0    2.83    2.59
  -1  -5   0 2533.34   16.24
  -1   5   0 2784.97   16.89
   1  -5   0 2666.19   16.07
   1   5   0 2539.75   16.49
  -1   5   0 2690.37   15.93
  -2   5   0   27.09    5.70
  -2  -5   0   17.15    4.71
  -2   5   0   25.70    6.16
   2  -5   0   20.07    4.10
   2   5   0   22.31    6.36
   2  -5   0   22.11    4.36
   3  -5   0  308.21    5.65
  -3   5   0  319.47    5.70
  -3  -5   0  279.72    7.26
   3   5   0  276.47    7.14
   3  -5   0  305.98    6.80
  -3   5   0  346.50    7.07
   3   5   0  254.80    6.48
   4   5   0   39.86    3.49
  -4   5   0   45.16    4.74
   4   5   0   40.79    4.79
   4  -5   0   46.47    4.81
  -4  -5   0   44.69    4.92
   4  -5   0   40.59    3.48
  -4   5   0   45.47    4.86
   5   5   0  659.20    7.52
   5  -5   0  698.35    7.24
  -5   5   0  786.01    7.66
  -5  -5   0  628.11    6.63
   5   5   0  623.86    5.86
   5  -5   0  742.12    6.10
  -5  -5   0  679.81    7.79
  -5   5   0  774.76    6.75
  -6   5   0  172.46    4.37
  -6   5   0  194.61    4.85
  -6  -5   0  167.33    4.88
   6   5   0  167.62    4.70
   6  -5   0  180.24    4.24
   6   5   0  146.62    4.41
  -6  -5   0  150.01    3.55
  -7  -5   0  215.10    4.33
  -7   5   0  233.60    3.54
  -7   5   0  253.35    4.70
  -7  -5   0  246.42    5.07
   7   5   0  247.40    4.77
   7   5   0  235.53    4.30
   7  -5   0  251.37    3.61
  -8   5   0   62.92    2.77
   8  -5   0   71.64    3.53
   8   5   0   57.04    3.56
  -8  -5   0   61.40    3.70
  -8  -5   0   56.62    3.42
   8   5   0   58.04    3.66
  -8   5   0   65.42    3.51
  -9  -5   0   58.39    3.42
   9  -5   0   57.16    3.19
  -9   5   0   58.03    2.57
  -9  -5   0   51.70    3.15
   9   5   0   54.29    2.39
   9   5   0   56.54    3.34
  -9   5   0   58.29    3.18
  -9   5   0   58.73    3.34
 -10  -5   0   23.55    2.93
 -10   5   0   26.04    2.18
  10   5   0   25.97    2.12
  10  -5   0   26.87    2.88
 -10   5   0   27.50    2.78
 -10   5   0   28.96    3.05
 -10  -5   0   27.05    3.74
  11  -5   0   53.73    2.89
 -11  -5   0   48.53    2.95
  11   5   0   48.19    2.16
 -11  -5   0   50.42    3.11
 -11   5   0   55.61    2.98
 -11   5   0   53.59    2.96
 -11   5   0   55.88    2.94
 -12   5   0   22.65    1.97
 -12   5   0   29.27    2.76
  12  -5   0   26.15    2.73
 -12  -5   0   25.43    2.67
  12   5   0   30.07    2.60
 -12  -5   0   24.29    2.88
 -12   5   0   25.73    2.81
 -13   5   0   13.52    2.62
 -13   5   0   12.94    2.53
 -13  -5   0   11.96    1.88
  13  -5   0   14.22    1.84
 -13  -5   0   11.48    2.73
 -13   5   0   13.84    2.64
  13   5   0    1.17    2.43
  14  -5   0    6.74    1.76
 -14  -5   0    5.06    1.78
 -14  -5   0    4.69    2.50
 -14   5   0    3.25    1.72
 -14   5   0    4.21    2.53
  14   5   0    6.33    1.79
 -14  -5   0    3.90    2.58
 -14   5   0    4.58    2.55
 -15  -5   0    4.63    1.76
 -15  -5   0    5.72    3.08
  15  -5   0    4.35    2.47
  15   5   0    5.39    2.46
 -15   5   0    3.93    2.55
 -15  -5   0    4.70    2.55
 -15   5   0    4.00    2.52
 -15   5   0    6.69    2.50
 -16  -5   0    0.60    2.54
 -16   5   0    4.62    2.42
 -16  -5   0    2.79    2.58
 -16   5   0    2.27    2.49
 -16  -5   0    3.62    2.46
  16   5   0    3.41    2.53
 -16   5   0    1.05    3.07
  16  -5   0    2.91    2.43
 -17   5   0    2.15    2.53
 -17   5   0    2.41    2.57
  17   5   0    1.21    1.71
 -17  -5   0    0.91    2.55
  17  -5   0    0.03    2.48
 -17   5   0    0.81    1.72
 -17  -5   0    1.58    2.53
 -17  -5   0    0.02    2.44
   0  -6   0 3363.39   17.24
   1  -6   0   11.80    4.06
   1   6   0    9.50    4.02
  -1  -6   0    9.83    4.42
  -1   6   0    7.80    4.33
   2  -6   0 6600.93   21.31
   2  -6   0 6738.34   21.49
  -2   6   0 6899.86   22.23
   2   6   0 5605.17   20.97
  -2  -6   0 5470.03   20.67
  -2   6   0 6689.17   21.06
  -3  -6   0   24.63    5.19
  -3   6   0   17.31    4.91
   3  -6   0   23.12    4.95
   3  -6   0   26.72    5.04
   3   6   0   22.64    5.07
  -3   6   0   26.36    5.07
   4   6   0 3751.88   16.03
   4   6   0 3632.71   13.72
  -4   6   0 4455.12   14.81
  -4   6   0 4731.43   16.21
   4  -6   0 4480.71   16.07
  -4  -6   0 3829.21   16.20
   4  -6   0 4559.16   14.81
   5   6   0    0.53    2.79
   5   6   0    1.97    3.79
   5  -6   0    4.60    3.76
  -5  -6   0    5.54    4.11
   5  -6   0    3.16    4.01
  -5   6   0    1.05    4.06
  -5   6   0   -2.46    3.71
  -6   6   0 2256.15   10.47
  -6   6   0 2156.74    8.72
  -6  -6   0 1938.95   10.74
   6  -6   0 1990.25    9.88
   6   6   0  130.02    4.41
   6  -6   0 2150.23    9.12
   6   6   0 1790.31    8.22
  -7  -6   0   11.34    3.42
  -7   6   0   12.17    3.41
  -7  -6   0   10.21    3.54
   7   6   0   10.81    2.42
   7  -6   0   10.05    2.33
   7   6   0    9.45    3.32
  -7   6   0    0.70    1.78
  -8   6   0  922.74    5.25
   8   6   0  855.83    6.77
   8  -6   0  921.33    5.31
   8   6   0  836.52    5.66
  -8   6   0  919.80    6.54
  -8  -6   0  810.58    6.23
  -8  -6   0  776.38    5.69
   9  -6   0   17.90    2.95
   9   6   0   16.87    2.21
  -9   6   0   19.97    2.98
  -9  -6   0   17.62    3.07
   9   6   0   16.47    3.07
  -9  -6   0   11.65    3.00
  -9   6   0   17.46    3.05
 -10  -6   0  216.87    3.59
 -10  -6   0  246.92    4.18
 -10   6   0  275.83    4.01
 -10   6   0  253.57    3.02
  10   6   0  237.35    3.58
  10   6   0  248.75    4.06
  10  -6   0  277.51    3.75
 -10   6   0  270.13    3.46
 -11  -6   0   13.08    2.80
 -11  -6   0   15.67    2.73
  11  -6   0   13.64    2.74
  11   6   0   15.85    2.69
 -11   6   0   13.89    2.83
 -11   6   0   15.85    2.76
 -11   6   0   15.84    1.89
 -12  -6   0   77.83    3.21
  12  -6   0   88.45    2.22
 -12   6   0   89.61    2.26
 -12   6   0   96.67    3.08
 -12  -6   0   75.45    2.25
 -12   6   0   92.75    2.47
  12   6   0   81.89    2.84
 -13   6   0    6.28    2.53
 -13   6   0    7.48    2.62
  13  -6   0    8.10    2.49
 -13  -6   0    3.16    2.57
 -13   6   0   10.11    2.60
 -13  -6   0    6.60    2.65
  13   6   0    4.33    2.51
 -14   6   0   32.30    1.91
 -14   6   0   26.15    2.75
 -14  -6   0   20.89    2.60
  14  -6   0   32.63    2.64
  14   6   0   28.53    1.90
 -14  -6   0   22.91    2.71
 -14   6   0   25.67    2.69
 -15  -6   0    0.65    3.06
 -15  -6   0    0.79    2.43
 -15  -6   0    2.05    2.53
  15   6   0    2.72    2.37
 -15   6   0    1.20    2.51
  15  -6   0    2.08    2.45
 -15   6   0    2.51    2.54
 -15   6   0    1.83    2.42
 -16   6   0   10.00    1.76
  16   6   0    7.62    1.77
 -16   6   0    8.33    2.55
 -16  -6   0    6.23    2.58
 -16   6   0    9.78    2.65
  16  -6   0   10.76    2.51
 -16  -6   0    7.36    3.19
  17  -6   0   -1.49    2.48
 -17   6   0   -0.81    2.55
 -17   6   0    1.04    2.52
 -17   6   0    3.50    2.45
  17   6   0   -1.83    2.36
 -17  -6   0   -0.99    2.57
 -17  -6   0   -1.04    3.15
   1   7   0 1483.80   11.12
  -1  -7   0 1514.52   11.58
   1  -7   0 1616.53   11.47
  -1   7   0 1669.17   11.65
  -2  -7   0    4.20    5.47
   2  -7   0    7.20    5.08
   2   7   0    4.08    5.45
   2   7   0    8.57    3.71
  -2   7   0    5.83    3.70
   2  -7   0    3.78    3.74
  -2   7   0    5.66    5.39
  -3   7   0 2871.18   12.23
   3  -7   0 2917.30   12.86
   3  -7   0 2892.87   12.75
  -3   7   0 2960.22   13.45
   3   7   0 2408.57   13.03
  -3  -7   0 2361.40   12.95
  -4   7   0   76.16    3.71
  -4   7   0   76.04    3.42
   4  -7   0   73.17    4.45
   4  -7   0   68.81    3.53
   4   7   0   58.10    4.33
   4   7   0   65.55    4.69
  -4  -7   0   64.32    3.58
  -5  -7   0  473.25    6.40
  -5   7   0  557.29    6.35
   5   7   0  438.77    5.60
  -5   7   0  552.79    5.12
   5  -7   0  507.11    5.37
   5   7   0  455.75    6.20
   5  -7   0  529.51    5.12
  -6   7   0  152.87    4.28
  -6   7   0  144.55    3.26
   6  -7   0  140.78    4.05
  -6  -7   0  126.99    4.42
   6  -7   0  132.69    4.21
   6   7   0  128.47    4.31
   6   7   0  114.35    4.03
   7   7   0  304.24    3.80
  -7   7   0  385.83    4.32
  -7  -7   0  335.50    5.11
   7   7   0  348.21    5.03
   7  -7   0  370.75    4.61
  -7   7   0  391.50    3.96
   8  -7   0   31.29    2.39
  -8   7   0   34.93    3.23
  -8  -7   0   28.91    3.38
   8   7   0   29.03    3.40
   8   7   0   25.21    3.32
  -8   7   0   31.60    3.30
   9   7   0  145.97    3.49
  -9   7   0  168.16    2.79
  -9  -7   0  139.51    3.09
  -9  -7   0  132.14    2.71
   9  -7   0  173.61    3.48
   9   7   0  149.46    3.76
  -9   7   0  166.40    3.05
 -10  -7   0   39.23    3.14
  10  -7   0   46.26    2.12
  10   7   0   33.86    2.96
 -10  -7   0   42.64    2.95
  10   7   0   37.93    3.12
 -10   7   0   43.94    2.87
 -10   7   0   46.52    3.00
 -11  -7   0   17.08    2.83
 -11   7   0   28.68    2.09
 -11   7   0   27.83    2.90
 -11   7   0   28.38    2.06
 -11  -7   0   23.58    2.95
  11   7   0   25.38    2.77
  11  -7   0   26.17    1.99
  11   7   0   24.32    2.84
  12   7   0   21.88    2.57
  12  -7   0   24.63    2.73
 -12   7   0   26.44    2.81
 -12   7   0   27.44    2.02
 -12  -7   0   22.53    2.58
 -12  -7   0   21.69    3.41
 -12   7   0   22.83    1.99
 -13   7   0   44.05    2.79
  13   7   0   36.37    2.69
 -13   7   0   42.53    2.85
 -13  -7   0   36.69    2.84
  13  -7   0   42.74    2.63
 -13   7   0   43.63    2.72
 -13  -7   0   34.92    1.99
  14  -7   0    7.12    2.52
 -14   7   0   14.55    2.50
  14   7   0   12.55    2.40
 -14   7   0   10.67    2.65
 -14  -7   0   13.09    2.63
 -14   7   0   14.12    2.68
 -15   7   0    8.12    1.74
  15   7   0    7.01    1.79
 -15   7   0    9.17    2.42
 -15  -7   0    6.16    2.56
  15  -7   0   10.79    1.75
 -15   7   0    7.45    2.49
  16  -7   0    1.15    1.73
  16   7   0    1.73    2.46
 -16  -7   0    1.77    2.56
 -16   7   0    3.87    2.48
 -16   7   0    2.78    2.41
 -16   7   0    3.42    2.55
 -16  -7   0    1.75    2.52
 -17   7   0    1.39    1.73
  17   7   0    1.55    1.72
 -17   7   0   -0.88    2.55
 -17  -7   0    2.86    3.16
 -17  -7   0    1.30    2.59
 -17   7   0    0.57    2.55
  17  -7   0   -1.49    2.51
   0  -8   0 2179.04   12.33
   1  -8   0   78.51    4.17
  -1   8   0   81.80    5.60
  -1  -8   0   78.51    5.84
   1   8   0   74.74    4.04
   2  -8   0 2395.09   11.59
  -2   8   0 2453.39   12.28
   2   8   0 2087.03   11.04
  -2   8   0 2276.81   11.75
   2  -8   0 2239.74   11.69
  -2  -8   0 2081.64   11.33
  -3  -8   0  177.78    5.70
  -3   8   0  205.88    4.29
   3   8   0  177.96    5.50
   3  -8   0  206.80    5.37
  -3   8   0  226.31    5.67
   4   8   0  266.30    4.42
   4  -8   0  337.53    5.58
  -4   8   0  343.89    4.61
  -4   8   0  366.69    5.79
   4  -8   0  329.60    4.62
   4   8   0  312.54    5.79
  -4  -8   0  302.14    5.83
  -5   8   0    7.83    2.79
   5   8   0    7.20    2.73
  -5  -8   0    5.42    2.86
  -5   8   0    5.96    2.54
   5   8   0    8.34    3.78
   5  -8   0    6.08    2.58
   5  -8   0    7.17    3.85
  -6   8   0  219.35    3.50
   6   8   0  203.65    4.55
   6   8   0  189.99    4.19
   6  -8   0  217.23    4.41
  -6   8   0  238.15    4.53
  -6  -8   0  206.99    4.68
   6  -8   0  226.60    4.18
   7   8   0   92.18    2.85
  -7   8   0  117.17    3.79
  -7   8   0  110.90    3.66
   7  -8   0  106.73    2.84
   7  -8   0  104.41    3.71
  -7  -8   0   97.33    4.03
   7   8   0   91.76    3.07
   8  -8   0  200.44    3.73
  -8   8   0  197.46    3.72
  -8  -8   0  185.02    4.21
   8   8   0  159.56    3.03
   8   8   0  176.08    4.08
  -8   8   0  204.09    3.92
   9  -8   0    8.66    2.92
   9   8   0    4.44    2.96
  -9  -8   0    6.00    3.10
   9   8   0    5.63    2.11
  -9   8   0    2.71    2.08
  -9   8   0    8.23    2.91
 -10  -8   0   51.73    3.14
 -10   8   0   61.64    3.07
  10   8   0   53.07    3.13
  10   8   0   46.11    2.22
  10  -8   0   48.53    2.21
 -10   8   0   50.15    2.97
 -11   8   0   14.99    2.83
  11   8   0   12.59    2.81
 -11  -8   0   11.73    2.84
  11  -8   0   16.65    2.70
 -11   8   0   15.16    2.73
  11   8   0   12.24    2.62
 -11   8   0   14.28    1.89
 -12  -8   0   21.34    2.79
  12   8   0   20.84    2.63
  12  -8   0   24.20    2.61
 -12   8   0   29.08    2.76
 -12   8   0   18.25    1.91
 -12   8   0   23.74    1.99
  13   8   0   11.12    2.54
 -13   8   0   12.58    2.65
 -13   8   0   11.62    1.90
 -13   8   0   13.53    2.68
 -13  -8   0   11.52    2.63
  13  -8   0   12.66    1.79
  14   8   0    7.36    2.45
 -14  -8   0    3.30    2.58
  14  -8   0    2.71    2.46
 -14   8   0    5.50    2.61
 -14   8   0    4.32    2.45
 -14   8   0    4.02    2.47
  15   8   0   -0.90    2.31
 -15   8   0    3.84    2.51
 -15   8   0    7.26    2.48
 -15   8   0    3.60    2.54
  15  -8   0    5.51    1.73
 -15  -8   0    4.51    3.12
 -16  -8   0    0.66    2.52
 -16   8   0    1.32    1.69
 -16   8   0    0.52    2.54
 -16   8   0    2.79    2.55
 -16  -8   0    0.46    2.54
  16   8   0    1.20    1.74
  16  -8   0    2.97    1.69
 -17   8   0    1.83    2.54
 -17   8   0   -0.59    2.59
  17  -8   0   -0.42    1.76
 -17  -8   0    0.77    3.05
 -17  -8   0    1.48    3.15
   1   9   0 4222.37   15.18
  -1  -9   0 4444.30   15.72
   1  -9   0 4707.99   16.01
  -1   9   0 4843.32   15.60
  -2   9   0  201.65    4.42
  -2  -9   0  196.95    5.58
   2   9   0  194.72    5.30
   2  -9   0  214.57    5.41
  -2   9   0  210.46    4.39
  -3   9   0 2726.87   11.67
   3  -9   0 2684.77   11.24
  -3  -9   0 2308.44   11.48
   3   9   0 2372.56   11.58
  -3   9   0 2664.12   10.84
   4  -9   0  278.70    4.87
  -4  -9   0  258.61    5.39
  -4   9   0  290.83    4.88
  -4   9   0  319.50    5.41
   4   9   0  257.29    5.34
   4  -9   0  295.01    5.18
   5   9   0 2486.03    9.59
   5   9   0 2835.39   11.66
  -5  -9   0 2598.22   10.85
   5  -9   0 3098.71   10.63
  -5   9   0 3060.39   10.44
   5  -9   0 3042.40   10.80
  -5   9   0 3410.85   11.76
  -6   9   0    2.74    3.26
   6  -9   0    8.19    2.40
   6   9   0    3.57    3.36
  -6  -9   0    6.10    3.53
  -6   9   0    6.89    2.45
   6   9   0    7.81    3.35
   6  -9   0    4.96    2.35
   7   9   0 1246.02    7.67
   7   9   0 1176.25    6.57
   7  -9   0 1443.81    6.90
   7  -9   0 1277.76    6.59
  -7   9   0 1508.92    7.56
  -7   9   0 1389.11    6.33
  -7  -9   0 1245.56    7.68
  -8  -9   0   -0.63    3.15
   8  -9   0    0.62    2.93
  -8   9   0   -3.01    2.97
   8   9   0   -2.11    3.07
  -8   9   0    1.80    2.90
   8   9   0    3.67    3.06
  -9   9   0  683.18    5.27
   9   9   0  581.91    5.31
  -9   9   0  515.54    4.26
   9   9   0  535.73    3.90
   9  -9   0  668.26    4.73
  -9  -9   0  616.44    5.53
  10   9   0   33.08    2.90
  10   9   0   27.39    2.08
 -10   9   0   34.82    2.97
 -10  -9   0   30.81    2.97
  10  -9   0   31.94    2.86
 -10   9   0   35.23    2.80
  11  -9   0  216.82    2.67
  11   9   0  196.36    3.22
  11   9   0  208.65    3.68
 -11  -9   0  211.36    3.72
 -11   9   0  224.35    3.57
 -11   9   0  207.38    2.66
  12   9   0    4.51    2.62
 -12  -9   0    4.33    2.62
 -12   9   0    1.98    2.62
  12   9   0    4.16    1.83
 -12   9   0    2.99    2.60
  12  -9   0    1.82    1.85
 -12   9   0    2.79    1.80
 -13   9   0   25.78    2.70
  13  -9   0   25.29    1.86
  13   9   0   20.58    1.93
 -13   9   0   23.42    2.68
 -13  -9   0   20.41    2.70
 -13   9   0   24.98    2.60
 -14   9   0    1.71    2.49
 -14  -9   0    1.11    2.52
 -14   9   0    1.49    1.69
 -14   9   0   -0.36    2.48
  14   9   0    1.60    1.69
  14  -9   0    3.15    2.47
 -15  -9   0    4.66    2.52
 -15   9   0    6.83    1.75
 -15   9   0    7.44    2.56
 -15   9   0    8.13    2.52
  15  -9   0    8.75    1.79
  15   9   0    5.85    1.71
 -16   9   0    1.95    2.54
 -16  -9   0    2.30    2.59
  16  -9   0    3.03    1.69
 -16   9   0    2.91    2.55
 -17   9   0    3.13    2.61
 -17  -9   0    2.33    2.58
 -17   9   0    2.92    2.64
 -17  -9   0    1.87    2.59
  17  -9   0    2.89    1.77
  -1 -10   0   10.72    3.20
   1  10   0   10.74    4.17
  -1  10   0   35.95    4.79
   1 -10   0    6.97    4.20
  -2 -10   0  519.54    5.65
   2  10   0  520.38    6.15
   2 -10   0  547.10    6.20
  -2  10   0  593.87    5.78
   3  10   0  457.24    5.38
   3  10   0  468.66    5.91
  -3  10   0  560.09    5.51
  -3  10   0  506.71    5.13
   3 -10   0  500.41    5.91
  -3 -10   0  460.83    6.26
   4 -10   0  824.87    5.94
   4  10   0  745.05    6.74
  -4  10   0  886.71    6.28
  -4 -10   0  743.75    6.80
  -4  10   0  828.50    5.72
   5  10   0   -1.22    3.54
  -5  10   0    2.06    2.50
   5  10   0    4.55    3.48
  -5 -10   0   -0.89    3.63
   5 -10   0    1.21    2.56
   5 -10   0   -0.11    2.36
  -5  10   0   -0.06    2.62
   6  10   0   64.17    2.69
   6  10   0   72.20    3.68
  -6  10   0   85.49    3.73
  -6 -10   0   69.56    3.75
   6 -10   0   81.69    3.56
   6 -10   0   77.34    2.74
  -6  10   0   79.13    3.54
  -7  10   0   64.16    3.33
   7 -10   0   61.87    3.41
   7  10   0   55.02    2.56
   7 -10   0   63.61    3.38
   7  10   0   50.97    2.56
  -7 -10   0   57.52    3.56
  -7  10   0   67.81    2.66
  -8  10   0  130.09    3.37
  -8 -10   0  102.82    2.91
   8 -10   0  116.45    2.67
   8  10   0  103.08    2.58
  -8  10   0  130.59    2.80
   8 -10   0  123.59    3.33
   8  10   0  112.48    2.88
  -9  10   0   28.48    2.98
   9 -10   0   32.24    2.22
   9  10   0   20.66    3.05
  -9 -10   0   28.07    3.14
  -9  10   0   30.71    3.08
   9  10   0   18.74    3.00
 -10  10   0   95.73    3.18
  10  10   0   81.04    3.09
 -10 -10   0   81.09    3.26
 -10  10   0   81.74    2.99
  10  10   0   77.81    3.14
  10 -10   0   87.47    2.33
  11  10   0   25.61    2.70
 -11 -10   0   24.54    2.87
 -11  10   0   25.74    1.91
  11 -10   0   27.35    2.68
  11  10   0   29.22    2.80
 -11  10   0   29.82    2.80
  12  10   0   13.68    1.80
  12 -10   0   10.67    2.55
 -12  10   0   12.50    2.68
 -12  10   0   10.42    2.48
  12  10   0    9.47    2.62
 -12 -10   0   12.67    2.74
 -12  10   0   14.64    2.58
  13  10   0   11.22    2.48
  13  10   0   11.40    2.59
  13 -10   0   12.24    2.52
 -13  10   0   11.49    2.49
 -13  10   0    9.94    2.56
 -13  10   0   10.47    1.81
 -13 -10   0    8.98    2.65
 -14  10   0   19.61    2.60
 -14 -10   0   16.26    2.64
  14 -10   0   17.08    2.50
  14  10   0   21.42    2.54
 -14  10   0   22.75    2.57
 -15  10   0    0.25    2.52
 -15 -10   0   -0.39    2.58
 -15  10   0    1.98    2.53
 -15  10   0   -1.09    2.45
  15 -10   0   -1.24    1.74
  15  10   0    0.61    2.38
 -16  10   0    3.80    2.58
 -16  10   0    5.76    2.57
  16 -10   0    1.06    1.76
 -16 -10   0    2.47    3.13
   1 -11   0  274.59    4.36
  -1 -11   0  291.93    5.33
   1  11   0  263.59    5.20
  -1  11   0  290.06    4.41
  -2  11   0  107.87    4.52
   2  11   0   89.55    3.35
  -2 -11   0   90.65    3.55
   2 -11   0   97.44    3.32
   3  11   0 1441.49    7.66
   3 -11   0 1490.51    8.18
  -3 -11   0 1307.32    7.64
  -3  11   0 1673.56    8.69
  -4 -11   0  119.99    4.27
  -4  11   0  131.63    3.99
   4  11   0  120.37    4.22
  -4  11   0  140.73    4.39
   4 -11   0  141.29    4.05
  -5  11   0  802.61    5.82
   5 -11   0  801.88    5.87
   5  11   0  719.04    6.14
  -5  11   0  830.56    6.23
   5  11   0  658.15    5.52
  -5 -11   0  707.42    6.19
   5 -11   0  775.77    5.94
  -6 -11   0    2.25    3.31
  -6  11   0    2.48    3.22
   6  11   0    6.42    2.27
   6  11   0    3.11    3.25
  -6  11   0    7.84    3.32
   6 -11   0    7.33    3.20
   6 -11   0    5.96    2.21
  -7 -11   0   23.15    3.16
  -7  11   0   22.16    3.08
   7 -11   0   16.32    3.09
   7  11   0   21.32    3.17
  -7  11   0   23.42    3.20
   7  11   0   21.16    2.26
   7 -11   0   19.09    2.98
   8 -11   0    1.65    2.81
   8  11   0    0.26    2.07
  -8 -11   0    5.53    3.02
   8 -11   0    4.00    2.03
  -8  11   0    3.09    2.86
  -8  11   0    1.35    3.01
   8  11   0    3.22    2.07
   9  11   0  523.21    4.91
  -9  11   0  590.94    3.92
  -9  11   0  621.54    4.84
   9 -11   0  575.53    3.90
   9  11   0  498.72    4.32
  -9 -11   0  558.30    5.14
  10  11   0   91.39    2.27
  10  11   0   92.50    3.17
  10 -11   0  107.15    2.99
 -10  11   0  111.50    3.21
 -10  11   0  103.93    2.78
 -10 -11   0  102.38    3.31
 -11  11   0    7.50    2.66
 -11  11   0    5.36    2.58
  11  11   0    5.18    2.69
  11 -11   0    5.39    1.91
 -11 -11   0    6.03    2.66
  11  11   0    2.47    2.52
 -12  11   0    2.87    1.78
 -12  11   0    4.07    2.63
  12  11   0    2.80    2.64
 -12 -11   0    5.16    2.65
  12  11   0    6.51    2.50
  12 -11   0    6.69    2.47
 -13  11   0    9.26    1.78
  13  11   0    8.86    2.59
  13 -11   0    6.81    2.46
 -13 -11   0    7.06    2.63
 -13  11   0    7.57    2.58
 -13  11   0    9.17    2.59
 -14 -11   0    1.25    2.58
  14  11   0    1.55    1.74
 -14  11   0    3.37    2.52
 -14  11   0    5.17    2.53
  14 -11   0    2.69    2.50
 -15  11   0    6.20    2.50
  15  11   0    6.86    1.71
 -15  11   0    7.40    2.58
  15 -11   0    5.19    1.69
 -15 -11   0    6.59    2.57
 -15  11   0    3.72    1.73
 -16  11   0    0.77    2.53
 -16  11   0    1.19    1.74
  16 -11   0    6.96    2.40
 -16  11   0    1.97    2.58
  16  11   0    1.93    1.71
 -16 -11   0    1.93    2.57
   0  12   0 2554.69    9.89
   0  12   0 2664.72   10.10
   1  12   0  113.83    3.34
  -1  12   0  110.59    4.28
   1  12   0  114.53    4.54
  -1 -12   0  105.57    3.35
   1 -12   0  121.70    3.41
   1 -12   0  110.43    4.22
  -1  12   0  119.50    4.32
  -2  12   0 4677.48   13.14
   2  12   0 4022.24   12.55
   2 -12   0 4409.66   12.91
   2 -12   0 4516.18   12.54
  -2 -12   0 4041.87   12.82
  -3 -12   0   18.15    3.83
  -3  12   0   25.55    3.87
   3 -12   0   28.33    3.55
   3  12   0   19.90    2.63
  -4  12   0  398.71    5.03
  -4 -12   0  328.90    4.19
  -4  12   0  400.18    4.13
   4  12   0  341.99    4.67
   4 -12   0  393.83    4.77
   4  12   0  354.35    4.24
   5 -12   0    9.70    3.29
   5 -12   0    2.50    2.39
   5  12   0    3.59    3.24
  -5  12   0   -0.25    2.52
  -5 -12   0    4.71    3.39
  -5  12   0    4.50    3.21
   6  12   0 1046.21    5.71
  -6  12   0 1375.01    7.02
  -6 -12   0 1177.43    7.00
  -6  12   0 1251.29    6.40
   6 -12   0 1266.87    6.41
   6  12   0 1173.73    6.94
  -7  12   0  241.13    3.10
   7 -12   0  215.41    3.13
   7  12   0  183.42    2.93
   7 -12   0  225.32    3.69
  -7  12   0  246.69    3.29
   7  12   0  216.32    3.96
  -7 -12   0  212.55    4.05
   8 -12   0  283.25    3.26
   8 -12   0  314.42    3.78
   8  12   0  276.33    4.05
  -8  12   0  306.50    3.44
   8  12   0  261.71    3.09
  -8  12   0  309.99    3.82
  -8 -12   0  282.85    4.21
   9 -12   0   11.78    2.78
  -9  12   0    7.52    2.93
  -9  12   0    8.30    2.00
  -9 -12   0    8.59    2.90
   9  12   0    0.67    1.69
   9  12   0    5.65    2.07
  10  12   0   83.30    3.11
 -10  12   0   90.94    2.40
 -10 -12   0   83.62    3.19
  10 -12   0   89.22    2.87
 -10  12   0   92.22    2.26
  10  12   0   72.35    2.17
  11  12   0   16.33    1.92
 -11  12   0   14.89    1.95
 -11 -12   0   16.82    2.77
 -11  12   0   19.46    1.91
  11  12   0   16.73    2.72
  11 -12   0   16.19    2.64
  12 -12   0  148.96    2.37
 -12  12   0  157.28    3.04
 -12 -12   0  156.33    3.38
  12  12   0  147.74    3.29
  12  12   0  126.30    2.24
 -12  12   0  167.87    3.22
 -13 -12   0    7.01    2.67
  13 -12   0   14.84    2.46
  13  12   0   13.40    2.63
 -13  12   0   13.08    2.53
 -13  12   0   11.50    1.89
  14 -12   0    8.36    1.77
 -14  12   0    9.88    2.56
 -14  12   0    5.89    1.75
  14  12   0    8.19    2.55
 -14  12   0   10.13    2.57
 -14 -12   0    6.43    2.58
 -15  12   0    1.39    2.53
 -15  12   0    1.47    2.54
 -15  12   0   -2.58    1.72
 -15 -12   0    0.98    2.52
  15 -12   0   -0.05    1.71
 -16  12   0   13.81    2.68
 -16  12   0   14.27    2.44
 -16  12   0   15.38    2.56
 -16 -12   0    9.41    2.66
  16 -12   0   11.91    2.50
  -1  13   0  442.79    5.26
   1 -13   0  461.76    5.34
   1  13   0  442.09    5.27
   1 -13   0  467.73    5.28
   1  13   0  454.02    5.42
  -1 -13   0  397.54    4.42
  -1  13   0  474.29    5.34
   2 -13   0   54.10    5.15
   2  13   0  145.71    4.28
   2  13   0   74.92    5.52
   2 -13   0  149.31    4.23
  -2  13   0  159.55    3.42
  -2 -13   0  156.15    4.67
   3 -13   0  444.83    5.03
   3  13   0  399.57    5.10
   3 -13   0  433.86    4.95
  -3  13   0  444.32    4.43
   3  13   0  389.12    4.84
  -3 -13   0  384.06    4.99
   4  13   0   -0.23    2.42
  -4  13   0    1.21    2.51
  -4 -13   0   -1.63    3.45
   4  13   0    1.70    3.39
   4 -13   0    1.38    2.33
  -5 -13   0  280.67    3.71
   5  13   0  270.84    3.62
  -5  13   0  377.16    3.98
   5 -13   0  352.13    3.82
   5 -13   0  367.11    4.40
  -5  13   0  360.28    3.68
   6 -13   0  132.36    3.54
  -6 -13   0  120.60    3.70
  -6  13   0  137.62    3.00
   6  13   0  104.55    3.55
  -6  13   0  135.49    2.80
  -7 -13   0   47.34    3.28
   7 -13   0   57.78    3.05
  -7  13   0   53.31    3.04
   7  13   0   41.94    2.26
   7  13   0   48.74    3.16
  -7  13   0   57.64    3.25
   8 -13   0   50.08    2.15
  -8  13   0   52.73    2.29
  -8  13   0   43.97    2.21
   8 -13   0   43.78    3.01
   8  13   0   40.39    2.95
  -8 -13   0   51.65    3.18
   8  13   0   41.19    3.04
   9  13   0  184.27    2.69
  -9  13   0  255.13    3.63
   9 -13   0  225.90    2.80
  -9  13   0  232.60    3.42
   9 -13   0  215.13    3.53
   9  13   0  205.52    3.65
  -9 -13   0  222.79    3.76
  10  13   0   56.05    2.90
 -10 -13   0   60.49    2.99
  10  13   0   55.94    2.82
 -10  13   0   70.31    2.27
  10 -13   0   65.05    2.78
 -11 -13   0   12.69    2.71
  11  13   0   14.74    2.71
  11  13   0   11.48    2.58
  11 -13   0   12.15    1.87
 -11  13   0   13.77    1.89
 -11  13   0   12.96    2.58
  12 -13   0   14.69    1.86
  12  13   0   17.35    2.66
 -12  13   0   18.41    2.61
  12  13   0   13.44    2.59
 -12 -13   0   12.91    2.65
 -12  13   0   14.97    1.88
 -13 -13   0    9.77    2.60
 -13  13   0    6.89    1.85
  13  13   0    7.24    1.81
  13 -13   0    8.58    1.74
  13  13   0    7.94    2.57
 -14  13   0   25.36    2.62
  14 -13   0   22.48    1.82
 -14 -13   0   22.87    2.67
  14  13   0   22.25    2.62
 -14  13   0   23.37    1.86
 -15  13   0    9.33    2.54
 -15 -13   0    4.59    2.61
 -15  13   0    6.89    2.52
  15 -13   0    8.19    1.74
 -16  13   0    5.00    2.56
 -16  13   0    3.90    2.58
 -16 -13   0    2.14    3.20
  16 -13   0    2.12    2.53
 -16  13   0    5.63    2.43
   0  14   0  270.43    3.76
   0 -14   0  269.02    3.79
   0 -14   0  249.18    4.48
   0  14   0  274.58    4.62
   1 -14   0   13.85    2.75
   1  14   0    9.10    2.79
  -1 -14   0   13.19    3.76
  -1 -14   0   10.29    2.68
   1  14   0   15.86    2.61
  -1  14   0   10.17    2.76
   1 -14   0   10.37    3.60
  -1  14   0   10.42    2.55
   2  14   0  179.24    3.48
   2  14   0  247.62    4.36
   2 -14   0  273.81    3.73
   2 -14   0  251.94    4.36
  -2 -14   0  238.71    3.63
  -2  14   0  278.77    4.54
  -2  14   0  252.28    4.38
   3 -14   0   19.78    2.40
   3  14   0   14.29    2.64
   3  14   0   15.60    2.52
  -3 -14   0   14.42    2.53
  -3  14   0   17.07    2.65
  -4  14   0  416.66    4.71
   4 -14   0  391.56    4.49
  -4 -14   0  359.67    4.72
   4  14   0  363.65    3.81
   5 -14   0    5.14    2.26
   5  14   0    7.64    2.24
  -5  14   0    4.79    2.22
  -5 -14   0    7.19    3.24
   5  14   0    4.86    3.22
  -5  14   0    9.19    2.46
   5 -14   0    9.53    3.34
  -6 -14   0  147.11    2.95
  -6  14   0  184.87    3.06
   6 -14   0  173.07    2.89
  -7 -14   0   93.39    3.39
  -7  14   0  104.30    2.46
  -7  14   0  118.41    3.42
   7 -14   0  106.84    2.45
   7  14   0   85.63    3.16
  -8 -14   0   30.02    3.02
   8 -14   0   33.07    2.87
   8  14   0   35.02    2.90
   8 -14   0   32.08    2.11
  -8  14   0   42.23    3.02
   9  14   0   -0.61    2.63
  -9  14   0    0.15    1.88
  -9  14   0    1.92    2.72
   9 -14   0   -0.80    1.98
   9 -14   0    1.41    2.61
  -9 -14   0    2.45    1.99
   9  14   0    2.79    2.72
 -10  14   0    9.08    2.02
  10 -14   0    7.38    1.95
 -10 -14   0   14.43    2.81
  10  14   0   11.94    1.79
  10  14   0   11.70    2.73
  11 -14   0    2.12    1.76
 -11  14   0    0.85    1.83
 -11 -14   0    1.23    1.84
  11  14   0    0.84    2.56
  11  14   0    2.55    1.84
 -11  14   0   -0.56    1.58
 -12  14   0   11.15    2.52
  12 -14   0   11.55    2.50
 -12 -14   0    6.81    2.63
  12  14   0   11.26    2.57
  12  14   0    7.20    1.84
  13 -14   0    6.83    1.77
 -13  14   0    7.40    1.83
 -13  14   0    9.13    1.76
  13  14   0    5.27    2.56
 -13 -14   0    7.43    2.57
 -14 -14   0    0.61    2.59
  14  14   0    3.29    1.76
  14 -14   0    2.53    1.76
 -14  14   0    5.89    1.80
  14  14   0    2.51    2.54
 -14  14   0    4.79    2.50
 -15 -14   0    2.62    2.55
  15  14   0   -0.23    1.76
 -15  14   0    0.12    1.82
  15 -14   0    2.26    1.68
 -15  14   0    3.38    2.49
 -16 -14   0    0.98    2.64
 -16  14   0   -1.67    2.58
 -16  14   0   -2.33    2.57
  16 -14   0    2.31    2.43
 -16  14   0    0.06    2.42
  -1  15   0 2012.38    7.70
   1 -15   0 1889.52    7.75
   1  15   0 1814.10    8.01
  -1 -15   0 1775.54    7.74
  -1 -15   0 1890.91    8.10
   1  15   0 1945.63    8.29
   1 -15   0 1998.62    8.11
  -1  15   0 1923.77    7.50
   2 -15   0   -4.65    2.39
   2 -15   0    3.81    3.21
   2  15   0    0.00    2.55
  -2  15   0   -1.42    3.38
  -2  15   0    4.10    2.41
   2  15   0    1.63    3.26
  -2 -15   0   -1.19    3.51
  -3  15   0 1289.98    6.65
  -3  15   0 1236.68    6.41
   3  15   0 1174.77    6.41
  -3 -15   0 1008.13    5.78
   3 -15   0 1225.34    6.54
   4  15   0   12.40    3.21
   4 -15   0   16.58    3.32
  -4 -15   0   14.75    3.38
  -4  15   0   20.86    3.26
   4 -15   0   10.29    2.19
   5  15   0  903.05    5.81
  -5  15   0 1034.12    5.26
  -5 -15   0  923.21    5.98
   5  15   0  911.61    5.63
  -5  15   0 1073.87    5.49
   5 -15   0 1044.08    5.79
   5 -15   0 1053.31    5.93
   6 -15   0    5.40    2.91
   6 -15   0    8.77    3.00
   6  15   0    6.40    2.14
  -6  15   0    8.26    2.20
   6  15   0   13.25    2.99
  -6 -15   0   10.89    3.05
   7 -15   0  433.52    4.21
   7 -15   0  439.31    4.17
   7  15   0  370.32    3.39
  -7 -15   0  417.08    4.49
  -7  15   0  477.01    4.37
  -8 -15   0    5.85    2.84
   8 -15   0    4.61    1.96
   8  15   0    6.24    2.74
  -8  15   0    5.57    2.83
   8 -15   0    5.16    1.92
  -9  15   0  120.69    3.15
   9 -15   0  109.91    3.03
   9 -15   0  110.06    2.30
   9  15   0   97.41    2.32
  -9 -15   0  113.99    3.16
   9  15   0  112.03    3.13
  -9  15   0  119.08    2.33
  10  15   0   25.97    2.58
 -10 -15   0   35.38    2.81
 -10  15   0   35.52    1.94
 -10  15   0   42.88    2.02
  10 -15   0   41.59    2.72
 -11  15   0  117.92    2.35
  11 -15   0  108.60    2.81
  11  15   0   98.66    3.06
 -11 -15   0  107.10    3.13
 -11  15   0  110.90    2.19
  12 -15   0    6.33    2.52
  12  15   0    8.33    2.60
 -12  15   0    9.21    2.54
 -12 -15   0   11.31    2.69
  13  15   0   42.45    2.72
  13 -15   0   41.51    1.90
 -13  15   0   42.81    2.69
 -13  15   0   39.30    1.90
 -13 -15   0   33.91    2.76
 -14  15   0    2.23    2.46
  14  15   0    0.71    2.51
 -14  15   0    0.15    2.39
 -14 -15   0   -0.51    2.65
  14 -15   0   -1.64    1.68
 -14  15   0    2.26    2.55
 -15  15   0    9.76    2.53
 -15  15   0   11.39    2.53
 -15  15   0   10.55    2.45
  15 -15   0   10.10    1.79
 -15 -15   0    7.37    2.62
  15  15   0    9.03    1.75
  15  15   0   10.37    2.61
   0  16   0  274.04    4.29
   0  16   0  276.77    4.28
   0 -16   0  264.75    4.23
   0 -16   0  285.14    4.29
   1 -16   0   44.20    3.50
  -1  16   0   39.05    2.71
   1 -16   0   27.83    3.08
   1  16   0   19.21    2.46
  -1 -16   0    1.52    3.86
  -1 -16   0   42.52    3.59
  -1  16   0   63.89    3.89
   1  16   0   24.34    3.23
   2  16   0  328.76    3.78
  -2  16   0  379.78    4.47
   2 -16   0  331.30    3.70
   2 -16   0  356.09    4.35
  -2  16   0  353.07    4.42
   2  16   0  337.62    4.42
  -2 -16   0  313.21    3.69
  -3  16   0   43.02    2.41
  -3 -16   0   42.90    3.64
   3 -16   0   22.06    2.76
   3  16   0   40.50    3.37
  -3  16   0   42.10    2.58
   3 -16   0   42.38    3.19
   4  16   0  306.17    4.12
  -4 -16   0  281.77    4.18
  -4  16   0  336.98    4.05
   4 -16   0  346.23    4.16
  -4  16   0  334.13    3.53
   4 -16   0  318.16    3.44
   4  16   0  296.14    3.42
   5  16   0   26.51    2.30
   5  16   0   26.55    2.31
  -5  16   0   41.70    3.34
  -5 -16   0   27.03    3.24
   5 -16   0   24.92    3.02
   5 -16   0   31.78    2.25
   6 -16   0  265.65    3.77
   6 -16   0  259.98    3.09
  -6 -16   0  247.39    3.88
   6  16   0  229.91    2.97
  -6  16   0  286.82    3.91
   6  16   0  217.94    3.06
   7 -16   0   17.91    1.99
  -7  16   0   18.18    2.90
   7  16   0   13.00    2.05
   7  16   0   16.85    2.02
  -7 -16   0   14.23    2.92
   7 -16   0   16.33    2.83
   8  16   0   86.45    2.21
  -8 -16   0   90.20    2.45
   8 -16   0  107.56    3.02
  -8  16   0  117.13    2.47
   8 -16   0  102.73    2.34
   8  16   0   88.29    2.39
   9  16   0   33.39    2.08
   9 -16   0   41.56    2.74
   9 -16   0   41.96    2.78
  -9  16   0   44.45    2.87
  -9  16   0   41.81    2.00
   9  16   0   32.26    1.97
  -9 -16   0   33.86    2.04
 -10 -16   0   21.09    2.72
  10 -16   0   25.46    2.59
 -10  16   0   26.81    2.03
  10  16   0   25.07    2.65
 -10  16   0   24.34    1.85
  10 -16   0   24.30    1.90
  11  16   0   12.53    2.57
 -11  16   0   15.50    2.59
  11 -16   0   13.99    2.56
 -11 -16   0   10.36    2.55
 -11  16   0   12.48    2.60
 -12 -16   0   20.12    1.94
  12  16   0   25.62    2.70
 -12  16   0   29.27    1.90
  12 -16   0   25.95    2.51
 -13  16   0    1.87    2.49
 -13  16   0   -0.18    1.69
  13 -16   0    4.07    1.71
  13  16   0    4.57    1.73
 -13 -16   0    2.41    2.48
  13  16   0    1.70    2.56
 -14  16   0    6.47    1.75
  14 -16   0    9.82    1.73
 -14  16   0   11.77    2.60
  14  16   0    9.64    2.42
 -14 -16   0    7.18    2.54
 -15  16   0    6.33    2.49
  15 -16   0    5.53    1.79
  15  16   0    2.78    1.71
 -15  16   0    3.37    2.50
 -15 -16   0    2.39    2.66
  15  16   0    3.29    2.58
 -15  16   0    2.16    2.53
  -1  17   0  353.65    3.58
   1 -17   0  379.31    4.37
   1  17   0  361.99    4.38
  -1 -17   0  328.21    3.71
   1  17   0  365.41    3.62
  -1  17   0  370.10    4.42
  -1 -17   0  332.71    3.71
   1 -17   0  349.58    4.23
   2  17   0   39.98    3.48
  -2  17   0   40.54    3.44
   2  17   0   35.90    2.38
  -2 -17   0   36.38    3.47
   2 -17   0   36.40    3.33
   2 -17   0   28.69    2.49
  -2  17   0   38.25    3.18
   3 -17   0  224.59    3.13
  -3  17   0  243.02    3.91
   3  17   0  226.65    3.95
  -3 -17   0  206.86    3.16
  -3  17   0  239.16    3.09
   3 -17   0  236.80    3.11
   3  17   0  226.38    3.76
  -4 -17   0    2.27    3.08
  -4  17   0    5.44    3.23
   4  17   0    1.31    2.20
   4  17   0    3.25    2.09
   4 -17   0   -2.89    3.07
   4 -17   0    2.69    2.92
  -4  17   0    0.80    2.11
   5 -17   0  113.58    2.57
   5 -17   0  111.65    2.54
   5  17   0  107.76    3.29
   5  17   0  114.58    3.38
  -5 -17   0  114.53    3.43
  -5  17   0  124.50    3.45
  -6  17   0   -3.14    2.01
  -6  17   0   -4.73    2.91
   6  17   0    1.14    2.80
   6  17   0    1.05    2.03
   6 -17   0   -9.47    2.93
  -6 -17   0   -1.59    2.92
   6 -17   0    0.19    2.81
   7 -17   0   93.90    2.43
   7  17   0   75.32    2.37
   7  17   0   77.37    2.22
  -7  17   0  108.31    2.47
   7  17   0   96.46    2.35
   7 -17   0  100.87    3.01
  -7 -17   0   98.10    3.24
   8 -17   0   -2.45    2.66
  -8  17   0    2.43    1.90
  -8 -17   0    1.33    2.71
   8  17   0   -0.47    1.82
   8 -17   0    2.42    1.85
   8  17   0    4.20    2.60
  -9 -17   0   35.26    2.82
   9  17   0   34.19    2.80
   9 -17   0   40.09    2.77
   9 -17   0   38.08    2.72
  -9  17   0   35.05    1.98
  -9  17   0   43.23    1.98
  10  17   0   12.70    2.55
 -10  17   0    9.37    1.79
 -10  17   0   14.14    2.65
  10  17   0   10.15    1.78
  10 -17   0    8.25    1.80
 -10 -17   0   11.01    2.72
  10 -17   0    9.30    1.93
 -11  17   0   24.86    2.64
 -11 -17   0   20.45    2.70
  11  17   0   19.73    1.93
 -11  17   0   25.96    2.52
  11 -17   0   17.84    2.57
 -12 -17   0    2.02    2.56
 -12  17   0    0.11    2.51
  12  17   0    1.78    2.50
  12 -17   0    0.91    1.71
  13 -17   0    1.61    1.67
  13  17   0    1.16    1.74
  13  17   0    0.30    2.51
 -13  17   0   -0.67    1.69
 -13  17   0    2.07    2.50
 -13 -17   0   -0.81    2.55
 -14 -17   0   -0.90    2.53
 -14  17   0   -2.10    1.69
 -14  17   0   -0.51    1.78
  14 -17   0    2.38    1.77
  14  17   0    1.14    2.50
 -15  17   0    1.73    1.80
  15  17   0   -0.14    1.71
 -15  17   0    1.01    1.78
  15 -17   0    0.10    2.46
 -15  17   0   -2.89    2.43
  15  17   0    0.89    2.56
 -15 -17   0   -0.28    2.57
   0 -18   0 1291.83    6.26
   0  18   0 1311.78    5.82
   0 -18   0 1199.93    5.82
   0  18   0 1246.85    6.28
  -1 -18   0    6.81    3.09
  -1  18   0   14.96    3.10
  -1  18   0    8.01    3.14
  -1 -18   0    7.74    2.21
   1  18   0    5.12    3.25
   1 -18   0    2.59    2.06
   1  18   0   19.46    3.16
   1 -18   0    2.49    3.11
  -2 -18   0  877.29    5.49
   2  18   0  864.89    5.37
   2 -18   0  933.13    5.46
  -2  18   0  943.09    5.47
   2  18   0  743.13    4.71
   2 -18   0  916.95    5.53
  -2  18   0  912.22    4.90
  -3  18   0    6.10    2.94
  -3 -18   0    0.36    3.09
   3 -18   0    3.14    2.94
  -3  18   0   -0.45    2.11
   3 -18   0    0.10    2.04
   3  18   0   -2.23    2.94
   3  18   0    0.44    3.13
  -4 -18   0  608.11    4.22
  -4  18   0  804.96    5.13
   4 -18   0  769.79    4.99
  -4  18   0  754.36    4.96
   4  18   0  729.32    4.88
   4  18   0  700.29    4.94
   4 -18   0  765.17    5.02
   5  18   0    5.97    1.99
   5 -18   0   12.74    2.87
   5  18   0    9.41    2.09
  -5  18   0    7.24    2.01
  -5  18   0   10.15    2.12
   5 -18   0    8.72    2.04
  -5 -18   0   10.69    2.92
  -6 -18   0  328.38    3.92
   6  18   0  327.59    3.87
   6 -18   0  342.35    3.82
   6 -18   0  336.46    3.21
   6  18   0  317.37    3.11
  -6  18   0  381.19    3.94
  -6  18   0  350.06    3.23
  -7  18   0    1.77    2.68
   7 -18   0    4.32    2.61
   7 -18   0    2.34    1.87
   7  18   0   -0.78    2.66
   7  18   0    0.43    1.83
   7  18   0    3.72    1.92
  -7 -18   0   -1.26    2.68
  -7  18   0    2.57    1.83
   8 -18   0  164.63    2.55
   8 -18   0  170.08    3.23
   8  18   0  158.10    3.26
  -8 -18   0  166.29    3.40
   8  18   0  143.88    2.44
  -8  18   0  187.66    3.32
   8  18   0  173.74    3.18
  -9  18   0   14.52    1.88
   9 -18   0   14.37    1.88
  -9 -18   0   18.03    2.73
   9 -18   0   17.63    2.67
   9  18   0   17.21    2.59
  -9  18   0   16.70    1.90
  10  18   0   99.48    2.94
 -10  18   0  113.79    2.96
  10 -18   0   99.35    2.27
 -10 -18   0  101.27    3.00
  10  18   0   89.77    2.16
  10 -18   0  100.36    2.21
 -10  18   0   98.07    2.21
 -11  18   0   10.09    1.73
 -11 -18   0    9.25    2.53
  11 -18   0   11.42    1.71
 -11  18   0   15.03    2.60
  11  18   0    0.64    2.44
  11  18   0   11.16    2.45
 -12 -18   0   32.95    2.73
 -12  18   0   39.40    2.65
  12 -18   0   31.47    1.84
 -12  18   0   27.76    2.46
  12  18   0   30.67    2.55
  12  18   0   33.13    2.67
  13  18   0    2.14    1.78
 -13  18   0    1.36    2.48
 -13 -18   0    2.91    2.61
  13 -18   0    2.91    1.74
  13  18   0    1.59    2.46
 -13  18   0    3.57    1.74
 -14  18   0   16.94    2.56
  14  18   0   10.93    2.57
  14 -18   0   11.35    2.46
 -14  18   0    9.86    2.45
 -14 -18   0    8.19    2.57
  14  18   0   10.50    2.46
  15 -18   0    3.67    2.42
  15  18   0    2.05    2.61
  -1  19   0  114.53    3.33
   1 -19   0  107.83    3.34
   1 -19   0  111.79    2.50
  -1 -19   0  109.91    2.59
  -1 -19   0   96.72    2.54
   1  19   0  109.31    2.64
  -1  19   0  121.27    3.30
   1  19   0  110.81    3.26
  -2  19   0    6.48    2.47
  -2 -19   0    8.34    2.15
  -2  19   0    9.16    2.14
   2  19   0    6.92    2.09
   2 -19   0   11.95    3.19
   2 -19   0   30.11    3.15
   2  19   0    7.78    3.33
   3  19   0   93.61    2.51
   3  19   0  108.82    2.52
  -3  19   0  126.64    3.38
   3 -19   0  124.16    3.35
   3 -19   0  110.75    3.19
  -3  19   0  114.56    3.25
  -3 -19   0  108.18    2.53
  -4 -19   0   51.87    3.18
  -4  19   0   76.58    3.33
   4  19   0   55.57    3.27
   4 -19   0   54.27    2.26
  -4  19   0   78.38    3.37
   4 -19   0   59.03    3.24
   4  19   0   58.03    3.04
   5 -19   0  130.66    3.19
   5  19   0  117.81    3.18
   5  19   0  115.97    2.45
  -5  19   0  133.30    3.35
   5 -19   0  125.38    2.51
  -5  19   0  123.67    3.12
  -5 -19   0  120.44    3.19
   6  19   0    3.80    1.93
  -6 -19   0    5.26    2.79
   6 -19   0    7.51    2.68
  -6  19   0    5.78    1.98
  -6  19   0    2.69    2.77
   6 -19   0   -1.70    2.73
   6  19   0    3.41    2.68
  -7  19   0   55.47    2.86
  -7  19   0   55.68    2.80
   7  19   0   51.09    2.10
   7 -19   0   53.35    2.80
   7  19   0   52.50    2.87
  -7 -19   0   53.99    2.90
   7  19   0   44.07    2.02
   7 -19   0   51.74    2.84
   8  19   0    8.89    1.90
  -8 -19   0    8.89    2.73
   8 -19   0    7.05    1.99
   8  19   0    6.50    2.62
   8  19   0    8.71    1.77
  -8  19   0    6.10    2.60
  -8  19   0    6.89    1.90
   8 -19   0    8.62    1.86
   9 -19   0   44.43    2.03
  -9  19   0   49.06    2.70
   9 -19   0   50.73    2.08
   9  19   0   48.58    2.65
   9  19   0   46.62    2.81
  -9  19   0   48.22    1.95
  -9 -19   0   46.76    2.73
 -10  19   0   20.52    1.90
  10  19   0   18.94    1.83
  10  19   0   19.12    1.85
  10  19   0   22.36    2.58
  10 -19   0   25.19    2.58
 -10  19   0   22.79    1.95
 -10 -19   0   20.72    2.63
  10 -19   0   15.38    2.58
 -11  19   0   18.29    1.85
 -11 -19   0   16.79    2.54
  11  19   0   14.77    2.48
  11  19   0   17.64    2.50
  11 -19   0   16.91    1.75
 -11  19   0   15.76    1.84
 -12  19   0   11.92    2.43
  12  19   0   11.03    2.56
  12  19   0   13.73    2.45
 -12 -19   0    8.66    2.60
 -12  19   0   11.62    1.82
  12 -19   0   14.05    1.74
  13 -19   0    5.48    1.74
  13  19   0    3.84    1.76
 -13 -19   0    4.95    1.88
 -13  19   0    6.45    2.47
 -13  19   0    5.70    1.77
  13  19   0    7.12    2.59
 -14  19   0    3.41    2.51
  14  19   0    0.80    1.77
  14 -19   0    3.34    2.49
 -14 -19   0    1.03    2.58
  14  19   0    4.31    2.45
 -14  19   0    2.04    1.71
   0  20   0  502.86    3.72
   0  20   0  554.01    4.44
   0 -20   0  519.93    4.41
   0 -20   0  492.36    3.88
   1 -20   0    4.09    2.96
  -1  20   0    3.52    3.01
  -1 -20   0    1.53    2.17
  -1  20   0    2.26    2.04
   1  20   0    5.69    2.03
   1  20   0    2.28    3.02
   1 -20   0   -0.01    2.88
   2 -20   0  125.52    2.51
   2  20   0  132.50    3.28
  -2  20   0  127.92    3.23
   2 -20   0  120.45    2.51
   2  20   0  123.02    3.32
  -2  20   0  135.59    3.29
  -2 -20   0  118.92    2.53
  -3  20   0   14.69    2.95
  -3  20   0   16.41    2.08
   3  20   0   19.63    2.16
   3 -20   0   17.54    2.06
   3 -20   0   20.27    2.86
  -3 -20   0   16.64    2.92
   3  20   0   23.79    2.83
   4 -20   0   73.44    3.08
   4  20   0   63.54    2.20
   4 -20   0   61.80    2.27
  -4  20   0   73.85    2.38
  -4 -20   0   67.38    2.28
   4  20   0   68.79    2.95
  -4  20   0   71.40    2.28
  -5  20   0    2.72    2.04
   5  20   0   -1.26    2.79
  -5 -20   0    1.11    2.02
  -5  20   0    3.66    2.70
   5  20   0    0.74    1.95
   5 -20   0    1.85    1.85
   5 -20   0   -5.32    2.86
   6  20   0   48.80    2.83
   6 -20   0   50.18    2.81
  -6  20   0   47.29    2.12
  -6  20   0   58.75    2.86
  -6 -20   0   43.43    2.18
   6 -20   0   47.60    2.77
   6  20   0   50.56    2.93
   7  20   0    3.85    1.90
   7  20   0    0.84    2.50
   7  20   0    1.63    2.69
   7 -20   0    2.06    2.63
  -7  20   0    1.40    1.92
   7 -20   0    2.19    2.58
  -7 -20   0    2.30    2.67
  -7  20   0    1.46    1.87
   8 -20   0   24.19    2.66
  -8 -20   0   25.36    2.72
   8  20   0   17.66    2.59
   8 -20   0   22.82    1.85
   8  20   0   20.12    1.83
   8  20   0   24.36    2.64
  -8  20   0   23.29    1.99
  -8  20   0   25.28    2.58
  -9 -20   0    2.15    2.58
   9  20   0    0.46    1.83
   9  20   0    4.15    1.81
   9 -20   0    2.61    2.61
  -9  20   0    2.74    2.53
  -9  20   0    0.36    2.64
   9 -20   0    1.91    1.74
   9  20   0    0.93    2.53
  10  20   0    5.85    1.74
  10 -20   0    9.07    2.60
  10 -20   0    6.72    2.47
  10  20   0    7.39    2.52
 -10 -20   0    7.00    2.60
  10  20   0    6.60    2.48
 -10  20   0   10.29    2.50
 -10  20   0    8.00    2.53
  11  20   0    4.39    2.45
 -11  20   0    3.23    2.46
 -11  20   0    3.32    2.40
  11  20   0   -0.06    1.76
  11 -20   0    1.11    2.47
  11  20   0   -0.26    2.42
 -11 -20   0    3.24    2.52
  11 -20   0    4.82    1.73
  12  20   0    6.95    2.49
 -12 -20   0    3.03    2.50
  12  20   0    6.65    2.45
  12 -20   0    4.08    1.76
 -12  20   0    2.60    1.69
 -12  20   0    9.24    2.44
 -13  20   0    1.52    1.74
 -13  20   0    1.10    2.46
  13  20   0    1.49    1.75
  13  20   0    4.68    2.38
 -13 -20   0    0.86    1.79
  13 -20   0    0.67    1.70
 -14  20   0    5.43    2.56
 -14 -20   0    1.20    2.54
  14  20   0    4.33    1.77
  14 -20   0    2.61    2.45
  14  20   0    4.01    2.53
 -14  20   0    3.67    2.45
   1 -21   0  326.14    3.86
   1 -21   0  383.81    3.85
   1  21   0  382.68    4.00
  -1 -21   0  338.81    3.24
   1  21   0  376.05    3.29
  -1  21   0  371.48    3.85
  -1  21   0  383.58    3.94
   2  21   0   -0.82    2.89
   2 -21   0    6.09    2.76
  -2 -21   0   -0.36    2.83
   2 -21   0    0.65    2.80
  -2  21   0    5.61    2.75
  -2  21   0   -1.17    2.83
   2  21   0    2.78    2.01
   3 -21   0  264.12    3.49
  -3  21   0  245.29    2.81
   3  21   0  245.92    3.53
  -3 -21   0  245.99    3.57
  -3  21   0  263.56    2.88
   3 -21   0  237.61    2.92
   3  21   0  254.74    3.56
  -4  21   0    0.70    1.89
   4 -21   0   -1.46    1.95
  -4  21   0    0.85    2.74
  -4 -21   0   -1.67    2.81
   4  21   0    1.24    1.94
   4 -21   0    1.56    2.65
   4  21   0    2.47    1.93
  -5  21   0  300.61    2.92
  -5  21   0  317.02    3.61
   5 -21   0  280.85    2.94
   5  21   0  262.40    2.83
   5 -21   0  297.53    3.54
  -5 -21   0  276.85    3.54
   5  21   0  270.21    3.57
   6 -21   0    2.08    2.67
  -6  21   0    2.72    1.84
   6  21   0    6.72    2.67
   6  21   0    2.39    2.55
   6 -21   0   -2.38    2.63
  -6 -21   0    4.80    2.57
  -6  21   0    3.80    1.85
   7  21   0  185.53    2.43
  -7  21   0  230.04    3.25
  -7 -21   0  218.11    3.32
  -7  21   0  231.22    3.25
   7 -21   0  222.88    3.19
   7  21   0  208.16    3.19
   7  21   0  214.48    3.32
   7 -21   0  219.28    3.21
   8  21   0   19.93    2.58
   8 -21   0   22.82    1.96
  -8 -21   0   21.49    1.96
   8  21   0   22.99    2.57
  -8  21   0   25.96    2.69
   8 -21   0   25.96    1.93
  -8  21   0   26.57    2.68
   8  21   0   23.85    2.55
   9 -21   0  102.68    2.22
  -9 -21   0  107.69    3.00
   9 -21   0  105.66    2.20
  -9  21   0  112.62    2.23
   9  21   0  107.46    2.78
  -9  21   0  117.95    2.94
   9  21   0  102.40    2.74
   9  21   0  104.67    2.91
  10  21   0   -0.09    2.49
  10 -21   0   -0.17    1.73
 -10 -21   0    2.27    2.51
  10  21   0    1.35    2.43
  10 -21   0    1.11    2.44
 -10  21   0    2.66    2.57
 -10  21   0   -1.03    1.73
  10  21   0    3.22    2.46
 -11 -21   0   31.13    2.64
  11  21   0   29.34    2.55
  11  21   0   32.76    2.52
  11 -21   0   28.21    1.91
 -11  21   0   34.83    2.56
  11 -21   0   27.76    1.91
 -11  21   0   35.54    1.92
  11  21   0   27.43    1.88
 -12 -21   0    7.39    2.58
  12 -21   0    6.47    2.51
 -12  21   0    8.26    1.83
  12  21   0   12.78    2.45
  12  21   0    9.59    2.49
  12  21   0   11.45    2.50
 -12  21   0   10.35    2.55
  13  21   0    5.33    2.44
  13  21   0    6.77    2.54
  13 -21   0    4.51    1.75
 -13  21   0    6.35    2.50
 -13  21   0    6.32    2.40
  13  21   0    4.95    2.51
 -13 -21   0    5.89    1.85
   0  22   0   19.23    2.03
   0 -22   0   14.09    2.01
   0  22   0   21.00    2.83
   0 -22   0   19.34    2.05
   1  22   0   45.17    2.91
  -1  22   0   41.95    2.87
  -1  22   0   42.44    2.91
   1 -22   0   41.36    2.18
   1  22   0   40.93    2.24
  -1 -22   0   32.36    2.20
   1 -22   0   38.25    2.88
  -2 -22   0  251.15    3.55
  -2  22   0  262.74    3.48
   2 -22   0  229.47    2.93
   2  22   0  248.72    3.45
   2 -22   0  275.59    3.49
   2  22   0  213.46    2.73
  -2  22   0  272.25    3.54
  -3 -22   0    7.87    1.97
  -3  22   0    3.23    1.94
   3  22   0    3.07    1.92
  -3  22   0    7.27    2.72
   3 -22   0    7.67    2.69
   3 -22   0    7.58    2.74
   3  22   0    6.42    2.01
   4  22   0   31.54    2.76
  -4 -22   0   23.93    2.02
  -4  22   0   31.41    2.10
   4 -22   0   30.55    1.95
  -4  22   0   29.21    1.94
   4 -22   0   26.59    2.71
   4  22   0   28.08    1.98
   5 -22   0   37.74    2.82
   5 -22   0   41.03    2.77
   5  22   0   37.82    2.88
  -5  22   0   34.81    2.10
  -5 -22   0   28.36    2.06
   5  22   0   34.53    1.95
  -5  22   0   35.61    2.07
   6  22   0   20.01    1.98
   6 -22   0   22.41    2.64
  -6  22   0   30.00    2.74
  -6 -22   0   19.51    2.74
   6  22   0   21.16    2.60
  -6  22   0   25.27    2.68
   6 -22   0   23.43    2.65
  -7 -22   0   26.41    1.94
   7  22   0   24.78    2.64
  -7  22   0   27.20    1.96
  -7  22   0   31.23    1.90
   7  22   0   23.56    1.98
   7 -22   0   26.60    1.87
   7  22   0   31.37    2.67
   7 -22   0   28.11    2.63
  -8 -22   0   59.18    2.74
   8 -22   0   61.27    2.12
  -8  22   0   63.20    2.04
  -8  22   0   60.08    2.72
   8  22   0   56.85    2.75
   8 -22   0   61.20    2.06
   8  22   0   52.94    2.00
   8  22   0   59.97    2.66
  -9 -22   0    6.61    1.85
   9 -22   0    6.52    1.81
   9  22   0    9.87    2.48
   9 -22   0    8.25    2.51
  -9  22   0   10.90    2.54
   9  22   0    7.35    2.53
   9  22   0   10.60    2.54
  -9  22   0    9.96    2.58
 -10 -22   0   23.25    2.60
  10 -22   0   18.62    2.50
 -10  22   0   20.50    1.90
  10 -22   0   19.68    2.55
  10  22   0   21.58    2.54
 -10  22   0   22.54    2.48
  10  22   0   20.63    1.78
  10  22   0   24.01    1.84
 -11  22   0    5.21    1.79
  11  22   0    2.62    1.76
 -11  22   0    5.81    2.53
  11 -22   0    0.94    2.49
  11  22   0    3.02    1.73
  11  22   0    4.93    1.76
  11 -22   0    3.30    1.77
 -11 -22   0    7.45    2.51
  12 -22   0    3.89    2.47
 -12  22   0    5.98    2.57
 -12 -22   0    3.04    2.52
  12  22   0    3.96    2.50
 -12  22   0    2.54    2.44
  12  22   0    4.80    1.75
  12  22   0    3.17    2.45
 -13 -22   0    3.97    2.56
  13  22   0    2.53    2.44
  13 -22   0    4.46    1.75
  13  22   0    4.69    2.55
 -13  22   0    0.37    1.68
  13  22   0    5.83    2.51
 -13  22   0    4.61    1.78
   1 -23   0    3.37    1.86
   1  23   0   -1.02    1.94
  -1 -23   0    6.82    2.69
  -1  23   0   -2.25    2.65
   1  23   0   -2.08    2.67
   1 -23   0    3.77    1.92
  -1  23   0   -0.42    1.88
   2 -23   0   27.00    2.77
  -2  23   0   30.72    2.78
   2  23   0   26.39    1.99
   2 -23   0   32.38    2.09
  -2  23   0   21.00    2.05
   2  23   0   31.77    2.95
  -2 -23   0   28.78    2.85
  -3  23   0  263.13    3.40
   3  23   0  245.24    3.35
   3 -23   0  228.51    2.80
   3 -23   0  252.12    2.71
  -3  23   0  256.81    3.34
   3  23   0  247.27    3.44
  -3 -23   0  228.29    3.40
  -4  23   0    9.69    2.78
  -4 -23   0    7.02    2.78
   4 -23   0    5.79    2.71
  -4  23   0   10.53    2.67
   4 -23   0    5.31    1.88
   4  23   0    8.93    2.61
   4  23   0    4.41    2.67
  -5 -23   0    5.80    2.61
   5 -23   0    1.60    1.88
  -5  23   0    3.69    1.83
   5  23   0    5.13    2.61
  -5  23   0    4.43    2.72
   5 -23   0    3.38    2.58
   5  23   0    3.93    2.57
  -6  23   0    1.28    2.53
   6  23   0    3.04    1.80
   6 -23   0    3.74    2.51
   6 -23   0    3.38    2.56
  -6  23   0    1.19    1.88
  -6 -23   0    0.71    1.82
   6  23   0    0.77    2.57
   7  23   0   39.79    2.71
   7  23   0   29.89    1.88
  -7  23   0   38.27    2.68
   7  23   0   34.49    2.62
  -7  23   0   39.88    2.73
   7 -23   0   34.69    2.66
  -7 -23   0   38.98    2.70
   7 -23   0   31.64    1.86
   8  23   0    4.24    2.48
  -8 -23   0    7.00    2.56
  -8  23   0    6.32    2.53
   8  23   0    5.60    2.52
   8 -23   0    5.91    2.50
  -8  23   0    5.01    1.80
   8  23   0    3.14    2.47
   8 -23   0    6.68    1.76
   9  23   0    5.32    1.73
  -9  23   0    5.39    1.72
   9  23   0    4.97    2.51
  -9 -23   0    5.10    2.50
   9 -23   0    8.93    1.78
  -9  23   0    7.40    2.43
   9  23   0    8.50    2.47
   9 -23   0    6.36    2.53
  10  23   0    0.94    2.44
  10  23   0    3.83    2.44
 -10  23   0    7.36    2.52
  10 -23   0    3.44    2.53
  10  23   0    3.51    2.49
 -10 -23   0    3.66    2.45
 -10  23   0    1.66    2.49
  10 -23   0    2.07    1.69
 -11  23   0    4.77    1.78
 -11  23   0    4.64    2.32
  11  23   0    4.68    1.72
  11  23   0    6.29    2.43
  11 -23   0    2.92    1.76
  11  23   0    1.53    2.53
  11 -23   0    2.85    2.46
 -11 -23   0    1.71    2.45
 -12 -23   0    3.68    2.57
  12  23   0   -0.78    2.48
  12  23   0    0.75    2.48
 -12  23   0    2.07    1.74
  12  23   0    1.62    2.47
  12 -23   0    3.81    2.44
 -12  23   0    5.06    2.55
  13  23   0    0.34    2.54
  13 -23   0    2.28    2.49
   0  24   0  367.00    3.70
   0  24   0  360.31    3.08
   0 -24   0  307.96    3.61
   0 -24   0  322.55    2.94
  -1  24   0    6.82    2.69
   1 -24   0    8.69    2.63
   1  24   0    8.94    2.68
   1 -24   0    7.58    1.81
  -1  24   0    6.34    2.57
   1  24   0    7.48    2.70
  -1 -24   0    7.08    2.69
  -2  24   0  140.75    2.36
  -2 -24   0  113.90    2.36
   2  24   0  136.74    2.39
  -2  24   0  148.35    3.05
   2 -24   0  147.45    3.06
   2  24   0  145.88    2.40
   2 -24   0  124.08    3.11
   3 -24   0    8.34    2.65
  -3 -24   0    5.42    2.73
  -3  24   0   14.25    1.92
   3 -24   0   11.55    2.68
   3  24   0    8.16    1.89
  -3  24   0   17.76    2.72
   3  24   0   11.51    2.75
  -4 -24   0  259.77    3.36
  -4  24   0  300.93    3.41
  -4  24   0  284.09    3.38
   4  24   0  277.27    3.43
   4  24   0  259.64    2.70
   4 -24   0  250.10    3.41
   4 -24   0  269.45    2.74
  -5  24   0   12.79    2.56
   5 -24   0   14.20    1.89
  -5 -24   0   11.22    1.84
   5  24   0   15.40    2.56
  -5  24   0   15.48    1.82
   5  24   0   14.75    2.66
   5 -24   0   17.26    1.81
  -6 -24   0  131.61    3.00
   6 -24   0  136.34    2.90
  -6  24   0  142.08    3.00
   6  24   0  125.05    2.95
  -6  24   0  142.20    2.33
   6 -24   0  119.69    2.32
   6  24   0  129.37    2.34
  -7  24   0   11.14    2.50
  -7  24   0   15.40    1.86
   7 -24   0    9.81    1.86
   7  24   0   12.54    2.53
   7  24   0    9.97    2.50
   7  24   0   12.96    2.55
   7 -24   0   12.75    2.55
  -7 -24   0   10.03    1.82
   8 -24   0   59.30    2.66
   8  24   0   56.13    2.00
   8  24   0   54.00    2.64
   8 -24   0   50.08    2.01
  -8 -24   0   49.14    2.73
  -8  24   0   51.12    2.67
   8  24   0   49.52    2.58
  -8  24   0   55.63    2.04
   9 -24   0    3.99    2.43
   9 -24   0    4.00    2.47
   9  24   0    6.01    2.45
   9  24   0    3.68    2.42
  -9  24   0    7.16    2.51
   9  24   0    7.07    2.51
  -9  24   0    6.01    2.44
  -9 -24   0    5.96    2.50
 -10 -24   0   19.49    1.82
  10  24   0   20.17    1.75
 -10  24   0   27.10    2.59
  10  24   0   21.83    2.53
  10  24   0   19.82    2.52
 -10  24   0   23.16    2.51
  10 -24   0   23.12    1.85
  10 -24   0   20.29    1.85
  11  24   0    0.45    2.50
  11  24   0   -0.61    1.76
 -11  24   0    3.29    2.50
  11 -24   0    2.49    2.45
 -11  24   0   -0.77    1.76
  11 -24   0   -1.27    2.50
  11  24   0    4.03    1.79
 -11 -24   0    3.54    2.52
 -12 -24   0   12.60    1.84
 -12  24   0   12.43    2.51
  12  24   0   15.57    2.48
 -12  24   0   17.44    2.61
  12  24   0    6.41    2.48
  12  24   0   17.98    2.52
  12 -24   0   15.06    2.50
  -1  25   0   47.02    2.68
   1 -25   0   41.95    2.70
   1  25   0   46.30    2.65
  -1  25   0   42.09    2.75
   1  25   0   41.14    2.73
  -1 -25   0   46.11    2.65
   1 -25   0   31.06    2.08
   2 -25   0    7.80    2.53
   2  25   0    7.40    2.59
   2 -25   0    4.63    1.83
  -2  25   0    5.78    1.86
   2  25   0    8.34    2.68
  -2 -25   0    3.18    1.86
  -2  25   0    7.47    1.81
   3 -25   0  102.26    2.27
   3  25   0  105.86    2.78
  -3 -25   0   83.09    2.20
  -3  25   0  114.11    2.88
  -3  25   0  122.72    2.95
   3  25   0  106.36    2.92
   3 -25   0  105.67    2.21
   4  25   0    4.48    1.98
  -4 -25   0    3.33    1.85
   4 -25   0    6.31    1.81
  -4  25   0   12.36    2.64
  -4  25   0   10.77    2.65
   4 -25   0    8.64    2.63
   4  25   0   12.62    2.55
   5 -25   0   30.21    2.00
  -5 -25   0   31.48    2.61
   5  25   0   27.84    1.89
   5 -25   0   31.16    2.63
  -5  25   0   33.45    1.87
  -5  25   0   37.92    1.95
   5  25   0   35.48    2.58
  -6 -25   0    3.03    1.85
   6 -25   0   13.80    2.45
  -6  25   0   14.03    2.49
   6  25   0    6.66    1.80
   6 -25   0    6.84    2.49
  -6  25   0    3.21    2.50
   6  25   0    9.65    1.78
   7  25   0   23.19    2.52
  -7  25   0   23.42    2.51
   7  25   0   18.43    2.46
  -7 -25   0   19.87    2.62
   7 -25   0   20.02    1.87
   7 -25   0   18.29    1.78
  -7  25   0   24.28    2.54
   7  25   0   22.74    2.61
  -8  25   0    0.49    2.51
   8 -25   0    5.34    2.47
  -8  25   0    5.19    2.49
   8  25   0    1.92    2.50
  -8 -25   0    2.96    2.50
   8  25   0    2.22    1.72
   8 -25   0    0.57    2.51
   8  25   0    5.67    1.73
  -9 -25   0    6.45    1.78
   9 -25   0    5.04    1.76
   9  25   0    4.67    2.42
  -9  25   0    9.21    2.48
  -9  25   0    3.44    2.50
   9 -25   0    8.56    2.41
   9  25   0    3.66    2.52
   9  25   0    7.73    2.44
  10  25   0   11.60    2.47
  10 -25   0    9.95    1.78
 -10 -25   0   10.65    2.54
  10  25   0   12.03    2.52
  10  25   0    8.67    2.49
  10 -25   0    8.36    2.49
 -10  25   0   10.96    1.74
 -10  25   0   12.12    2.53
  11  25   0    7.90    2.49
  11 -25   0   11.32    2.51
 -11  25   0   16.37    1.80
  11 -25   0    7.48    2.49
 -11  25   0   15.70    2.52
  11  25   0    8.96    1.83
  11  25   0    8.08    1.84
 -11 -25   0   10.40    2.56
   0  26   0   52.02    2.79
   0 -26   0   56.39    2.78
   0  26   0   55.43    2.04
   1  26   0    4.04    2.57
  -1  26   0    2.40    2.60
   1 -26   0    2.96    2.60
   1 -26   0    3.16    2.49
  -1 -26   0    2.95    2.55
   1  26   0    1.71    2.62
  -1  26   0    6.70    1.79
  -2  26   0   52.30    2.72
  -2 -26   0   40.98    1.94
   2  26   0   50.93    2.58
   2 -26   0   38.45    1.93
   2 -26   0   44.52    1.97
   2  26   0   53.83    2.71
  -2  26   0   49.73    2.01
   3  26   0    2.56    1.89
  -3  26   0    5.05    2.56
   3 -26   0    0.97    2.52
   3 -26   0   -1.08    2.56
   3  26   0    2.93    1.78
  -3  26   0    0.68    1.80
  -3 -26   0    0.46    1.85
   4 -26   0   19.12    2.53
  -4  26   0   18.08    1.82
   4 -26   0   16.13    2.52
  -4 -26   0   19.01    2.59
   4  26   0   21.51    2.58
  -4  26   0   18.52    1.89
   4  26   0   18.55    2.54
   5  26   0   -2.80    2.55
  -5  26   0    2.52    2.47
   5  26   0    4.31    1.74
  -5  26   0    0.34    2.57
  -5 -26   0    1.19    2.51
   5 -26   0    1.46    1.76
   5 -26   0    1.72    2.42
  -6  26   0   27.42    2.58
   6 -26   0   24.21    1.81
   6  26   0   26.20    2.62
  -6 -26   0   23.80    2.67
  -6  26   0   23.90    1.90
   6 -26   0   17.79    2.60
   6  26   0   25.89    1.83
  -7  26   0    0.71    2.50
   7  26   0    0.20    1.76
  -7  26   0    0.64    2.51
   7  26   0   -0.49    2.55
   7 -26   0   -0.96    1.78
  -7 -26   0   -2.75    2.56
   7 -26   0   -1.32    2.46
   7  26   0    4.85    2.45
   8 -26   0    6.82    2.45
  -8  26   0    8.01    2.53
   8 -26   0    6.60    2.43
   8  26   0    7.79    2.44
   8  26   0    9.42    2.48
  -8 -26   0    9.29    2.50
   8  26   0    7.57    2.50
  -8  26   0   10.05    2.49
  -9  26   0    1.41    1.70
   9 -26   0   -0.69    2.52
   9  26   0    0.38    2.51
   9  26   0    0.81    2.47
   9 -26   0    1.73    1.78
  -9 -26   0    3.66    2.50
   9  26   0    1.03    1.73
  -9  26   0   -1.12    1.79
  10 -26   0    6.28    2.46
 -10  26   0    3.26    2.56
  10  26   0    2.77    2.54
  10  26   0    2.69    1.80
  10  26   0    3.17    1.75
 -10 -26   0    2.03    2.55
 -10  26   0    4.03    1.77
  10 -26   0    5.46    2.47
 -11  26   0    2.74    2.54
  11 -26   0    1.38    2.48
 -11 -26   0   -0.44    2.57
  11  26   0   -0.08    2.49
 -11  26   0   -0.88    2.47
  11  26   0   -0.53    1.72
  11 -26   0   -0.11    1.75
  11  26   0    0.84    1.78
  -1  27   0  133.25    2.26
  -1 -27   0  121.91    2.97
   1  27   0  137.44    2.31
   1 -27   0  124.16    2.23
   1 -27   0  113.42    3.02
  -1  27   0  146.24    2.89
   1  27   0  143.94    2.26
  -2  27   0    8.67    1.83
   2 -27   0    7.99    2.53
   2 -27   0    4.30    2.48
   2  27   0    7.39    1.81
  -2  27   0    6.15    1.79
  -2 -27   0    4.56    1.86
   2  27   0    6.37    1.85
   3  27   0  105.53    2.77
   3 -27   0  103.33    2.71
   3 -27   0   81.63    2.85
   3  27   0  102.07    2.80
  -3 -27   0   97.38    2.79
  -3  27   0  109.57    2.79
  -3  27   0  109.56    2.16
  -4 -27   0   -0.69    2.48
  -4  27   0    5.48    1.79
   4  27   0    2.27    1.77
  -4  27   0    3.65    2.54
   4 -27   0    2.83    2.50
   4 -27   0    4.10    1.82
   4  27   0    2.64    1.78
  -5 -27   0   58.92    2.08
  -5  27   0   64.68    2.65
   5  27   0   62.36    2.66
   5 -27   0   68.01    2.70
  -5  27   0   77.38    2.76
   5  27   0   71.76    2.67
   5 -27   0   61.79    2.08
   6  27   0    3.77    2.50
   6 -27   0    2.07    1.71
   6 -27   0    6.54    2.44
  -6 -27   0    3.48    2.55
  -6  27   0    3.40    1.76
   6  27   0    0.22    2.48
  -6  27   0    5.97    2.45
   7 -27   0   42.73    2.65
   7  27   0   48.06    2.61
  -7 -27   0   45.95    2.68
  -7  27   0   49.42    1.96
   7  27   0   38.41    2.54
  -7  27   0   47.94    2.59
   7 -27   0   44.06    2.62
   7  27   0   45.35    1.93
  -8  27   0    1.79    1.73
   8  27   0   -0.12    2.43
   8  27   0   -0.29    2.48
   8  27   0    1.59    2.47
   8 -27   0    1.23    1.73
  -8  27   0    4.36    2.41
  -8 -27   0    2.08    2.48
   8 -27   0    0.05    2.43
   9  27   0   34.77    2.63
  -9 -27   0   30.50    2.67
   9 -27   0   30.49    1.95
  -9  27   0   38.02    2.63
  -9  27   0   36.06    1.84
   9 -27   0   34.37    1.87
   9  27   0   29.94    1.84
   9  27   0   36.87    1.94
  10 -27   0    3.67    2.51
  10  27   0   -0.87    1.71
  10 -27   0    0.71    2.52
 -10 -27   0    1.20    1.79
  10  27   0    0.90    2.54
 -10  27   0    2.01    1.79
  10  27   0    0.90    2.49
 -10  27   0    3.72    2.45
   0  28   0   44.59    1.93
   0 -28   0   42.14    2.59
   0  28   0   38.84    1.87
   1 -28   0    3.31    1.78
  -1 -28   0    0.95    2.54
  -1  28   0    3.92    2.50
   1  28   0    3.94    1.76
   1 -28   0    4.47    2.45
   1  28   0    3.26    1.82
  -1  28   0    8.44    2.55
  -2  28   0   11.67    2.54
   2 -28   0    9.31    2.48
  -2  28   0   13.70    2.44
   2 -28   0   10.20    2.48
   2  28   0    8.05    1.86
   2  28   0   14.54    2.57
  -2 -28   0   11.20    2.46
   3 -28   0    4.99    1.68
  -3  28   0   11.96    2.57
   3  28   0    7.09    1.85
  -3 -28   0    8.39    2.53
   3 -28   0    4.78    1.76
   3  28   0    9.45    2.52
  -3  28   0    7.98    2.54
  -4  28   0   17.23    2.55
  -4  28   0   10.46    2.48
   4 -28   0   15.74    2.58
   4 -28   0   15.91    2.48
   4  28   0   16.23    2.54
  -4 -28   0   13.95    2.54
   4  28   0   17.14    2.51
   5  28   0   -1.08    2.45
  -5 -28   0   -0.99    2.58
   5  28   0   -1.36    1.84
  -5  28   0    1.07    2.43
   5 -28   0    4.23    2.43
  -5  28   0   -0.26    1.83
   5 -28   0    4.97    2.44
   6  28   0   18.25    2.45
  -6  28   0   15.39    2.49
   6 -28   0   17.25    2.50
   6  28   0   18.02    2.56
   6 -28   0   13.73    2.40
  -6  28   0   16.61    2.52
  -6 -28   0   10.39    1.82
  -7 -28   0    4.08    1.79
   7  28   0    6.40    2.43
  -7  28   0    2.59    2.51
   7  28   0    6.84    2.41
   7 -28   0    5.08    2.52
   7  28   0    5.29    2.47
   7 -28   0    6.97    1.78
  -7  28   0    8.78    2.47
   8 -28   0    5.91    1.80
   8 -28   0    4.64    1.80
  -8 -28   0    4.31    2.54
   8  28   0    7.88    2.49
   8  28   0    2.87    2.53
  -8  28   0    5.42    2.47
  -8  28   0    4.80    2.50
   8  28   0    6.40    2.47
  -9  28   0    3.89    1.79
   9  28   0    3.36    1.80
   9  28   0    1.75    2.46
   9 -28   0    1.09    2.45
  -9  28   0    2.02    1.79
   9 -28   0    2.11    1.76
   9  28   0    1.26    2.48
  -9 -28   0    6.86    2.45
  -1  29   0   12.64    2.53
   1  29   0   10.18    1.78
  -1 -29   0   14.04    2.54
   1 -29   0    9.70    2.52
  -1  29   0   14.07    2.42
   1  29   0   15.73    2.61
   1 -29   0   13.78    2.39
  -2  29   0    1.08    2.44
  -2  29   0    2.21    2.50
   2 -29   0    1.60    2.56
   2  29   0    3.99    2.52
  -2 -29   0   -2.28    2.47
   2  29   0    3.23    2.41
   2 -29   0    2.97    1.71
  -3  29   0   11.37    2.46
  -3 -29   0   15.88    2.49
   3 -29   0   11.19    2.45
   3  29   0   13.51    2.51
  -3  29   0   13.09    2.47
   3  29   0   12.32    1.73
   3 -29   0    9.85    2.44
   4  29   0   -0.44    1.70
  -4  29   0    2.05    2.49
   4  29   0   -0.83    1.80
   4 -29   0   -0.46    2.52
  -4  29   0   -2.69    2.42
   4 -29   0   -0.38    1.71
  -4 -29   0   -0.83    1.76
  -5 -29   0   14.42    2.53
   5 -29   0   10.40    1.80
  -5  29   0    9.96    1.76
   5  29   0   15.70    2.54
   5  29   0   12.46    2.52
  -5  29   0   14.84    1.76
   5 -29   0   13.55    1.81
  -6 -29   0    0.61    2.54
   6 -29   0    1.06    2.47
   6  29   0   -0.97    1.75
   6 -29   0   -0.11    1.77
   6  29   0    0.90    1.77
  -6  29   0    2.80    2.50
  -6  29   0    1.74    1.67
   7  29   0    5.21    1.77
  -7  29   0    3.41    2.48
   7  29   0    0.53    2.45
  -7  29   0    8.77    2.53
   7  29   0    3.14    2.52
   7 -29   0    1.75    2.47
   7 -29   0    3.69    1.74
  -7 -29   0    7.43    2.47
   8  29   0   -0.89    1.77
  -8  29   0    4.69    2.44
  -8  29   0    3.49    1.75
   8  29   0    1.57    2.45
   8 -29   0   -1.34    2.45
   8  29   0    1.43    1.80
  -8 -29   0    2.27    2.54
   8 -29   0   -1.54    1.72
  -9  29   0    5.29    1.78
   9 -29   0    4.26    2.53
   9  29   0    4.93    1.82
   9 -29   0    0.90    2.50
   9  29   0    3.84    2.54
   9  29   0    3.52    1.79
   0  30   0   84.74    2.73
   0  30   0   85.67    2.09
   0 -30   0   83.59    2.67
   1  30   0    0.58    2.45
  -1  30   0    1.57    2.49
  -1  30   0   -1.10    2.37
   1 -30   0   -0.30    2.48
   1  30   0    0.80    2.52
  -1 -30   0   -1.22    2.54
   2  30   0   47.73    2.62
   2 -30   0   41.22    1.86
  -2  30   0   48.68    1.95
   2 -30   0   30.80    1.95
  -2  30   0   51.74    2.66
  -2 -30   0   49.10    2.67
   2  30   0   54.24    2.67
   3  30   0    1.83    2.48
  -3  30   0    2.09    1.77
  -3 -30   0    1.24    2.43
  -3  30   0    5.14    2.44
   3 -30   0    3.96    2.52
   3  30   0   -0.19    2.49
   3 -30   0   -0.99    2.43
   4  30   0   28.43    2.55
   4 -30   0   26.86    1.91
   4 -30   0   21.82    2.62
  -4  30   0   32.23    2.60
  -4  30   0   30.13    2.60
   4  30   0   29.00    2.57
  -4 -30   0   24.04    2.60
  -5  30   0    1.93    2.47
   5  30   0    1.84    1.75
  -5 -30   0    0.46    1.75
   5 -30   0    3.61    2.46
   5 -30   0    3.72    2.47
  -5  30   0   -2.54    2.52
   5  30   0    0.89    2.47
   6 -30   0   18.98    1.88
   6  30   0   25.01    2.54
  -6  30   0   25.16    1.85
  -6  30   0   28.36    1.90
  -6 -30   0   26.08    2.53
   6  30   0   23.78    2.50
   6 -30   0   22.79    2.53
  -7  30   0    8.22    1.80
   7  30   0    2.78    1.77
   7 -30   0    5.42    2.57
  -7 -30   0    1.82    1.83
   7 -30   0    2.76    2.53
   7  30   0    6.88    1.83
  -7  30   0    6.08    1.80
   7  30   0    5.23    2.48
   8 -30   0    3.33    1.78
   8  30   0    5.73    1.79
   8  30   0    5.95    1.85
  -8  30   0    8.24    1.81
  -8 -30   0    4.87    2.61
   8  30   0    5.74    2.46
   8 -30   0    2.99    2.53
  -8  30   0    7.44    2.50
  -1 -31   0   12.59    2.52
  -1  31   0   19.20    2.49
  -1  31   0   17.96    2.46
   1 -31   0   14.75    2.46
   1  31   0   16.68    2.55
   1  31   0   17.52    2.50
   2  31   0    1.88    1.78
  -2  31   0   -1.15    1.73
  -2  31   0    3.87    2.49
   2 -31   0   -0.16    1.73
   2 -31   0   -1.79    2.48
  -2 -31   0    5.08    2.52
   2  31   0   -0.13    1.79
   3  31   0   11.14    2.48
   3 -31   0    6.68    1.78
  -3 -31   0    3.78    1.77
  -3  31   0   11.74    2.50
   3 -31   0    8.20    1.78
   3  31   0    8.31    1.76
  -3  31   0   10.29    2.47
   4  31   0    0.63    1.78
  -4 -31   0    3.29    2.46
   4 -31   0   -0.27    1.73
  -4  31   0    0.01    2.45
  -4  31   0    1.33    1.75
   4 -31   0   -0.23    2.47
   4  31   0   -1.09    2.46
  -5 -31   0    7.89    2.51
   5  31   0    4.32    1.78
  -5  31   0    6.25    1.76
  -5  31   0    8.96    2.50
   5 -31   0    8.73    1.75
   5 -31   0    7.86    2.54
   5  31   0   11.69    2.52
   6  31   0    0.70    1.76
  -6 -31   0   -1.87    1.80
  -6  31   0   -0.12    2.48
   6 -31   0    1.42    1.80
   6  31   0    4.58    2.48
   6 -31   0    5.48    2.52
  -6  31   0    0.49    2.55
   7  31   0   11.84    2.62
   7 -31   0    9.89    1.83
   7  31   0    9.24    1.77
  -7  31   0   15.16    2.60
   0 -32   0    4.90    2.53
   0  32   0    6.28    2.46
   0  32   0    6.05    1.80
   1  32   0    3.78    2.44
  -1  32   0    0.26    2.52
  -1 -32   0    1.30    2.50
   1 -32   0    0.94    2.48
   1  32   0    3.07    2.52
  -1  32   0    3.24    2.51
  -2  32   0    9.28    2.48
  -2 -32   0    7.26    2.49
   2  32   0   10.16    2.48
  -2  32   0   12.45    2.48
   2 -32   0    8.25    2.53
   2 -32   0    9.25    2.49
   2  32   0   10.77    1.85
  -3  32   0    2.00    2.49
   3 -32   0   -1.30    1.72
  -3  32   0    0.85    2.45
   3  32   0    2.76    1.73
  -3 -32   0    0.75    1.76
   3  32   0    1.48    2.48
   3 -32   0    0.76    1.69
   4 -32   0    2.28    2.52
  -4 -32   0   -0.72    2.48
  -4  32   0    5.04    2.48
  -4  32   0    2.99    1.82
   4  32   0    4.43    2.49
   4  32   0    2.22    1.73
   4 -32   0    2.80    1.71
   5  32   0    1.62    1.81
   5  32   0   -0.44    2.45
  -5 -32   0    0.43    2.54
  -5  32   0   -3.32    2.51
  -5  32   0   -0.47    2.51
   5 -32   0    2.56    2.47
   5 -32   0   -0.48    1.76
  -1  33   0   19.85    1.87
   1 -33   0   19.67    1.80
   1  33   0   23.88    1.87
   1  33   0   20.79    2.48
  -1  33   0   23.80    2.58
  -1 -33   0   19.72    2.53
  -2 -33   0   -0.76    2.51
   2 -33   0    2.60    2.41
  -2  33   0    1.39    2.53
   2  33   0    2.24    2.53
   2  33   0   -1.49    2.47
  -2  33   0    2.90    2.46
   3  33   0   25.38    2.62
  -3  33   0   20.40    1.84
  -3 -33   0   16.54    2.51
   3 -33   0   23.50    2.54
   3  33   0   18.33    2.58
   3 -33   0   17.32    2.53
  -3  33   0   20.73    1.87
  -2   0   1 2527.94   16.19
   2   0   1 3022.89   21.84
   2   0   1 3041.16   14.67
  -2   0   1 2969.84   25.61
  -2   0  -1 3190.52   21.87
  -2   0  -1 3068.56   14.85
   2   0  -1 2715.91   16.65
   2   0  -1 2832.35   24.55
   4   0   1    1.81    3.14
  -4   0   1    1.13    4.38
   4   0   1    0.55    4.20
  -4   0  -1    5.88    4.48
  -4   0  -1    7.02    4.23
   4   0  -1    3.85    4.34
   6   0   1  391.42    4.73
  -6   0   1  356.86    5.19
  -6   0   1  376.05   10.99
  -6   0   1  396.03   11.13
  -6   0  -1  419.14    5.64
   6   0  -1  375.68    4.45
  -6   0  -1  404.34    4.74
  -8   0   1   95.33    5.61
  -8   0   1   87.27    3.51
   8   0   1   97.20    3.55
  -8   0   1   84.21    4.90
   8   0  -1   95.76    3.53
  -8   0  -1  109.32    2.91
  -8   0  -1  101.06    2.77
  10   0   1   20.03    2.91
 -10   0   1   15.42    2.79
 -10   0   1   14.43    3.68
 -10   0   1   14.72    3.67
 -10   0  -1   17.38    2.88
 -10   0  -1   12.22    2.96
  10   0  -1   14.59    2.79
 -12   0   1    8.01    3.30
 -12   0   1    8.90    3.38
  12   0   1    8.49    1.95
 -12   0   1    9.73    1.86
 -12   0  -1   11.43    2.72
  12   0  -1    9.07    2.61
 -12   0  -1    9.65    2.55
 -12   0  -1    5.85    2.65
 -14   0   1   11.92    2.45
  14   0   1   10.51    2.51
 -14   0   1    8.55    3.20
 -14   0   1   10.15    3.76
  14   0  -1    8.86    2.44
 -14   0  -1   12.38    2.55
 -14   0  -1    9.05    1.91
 -14   0  -1    8.54    2.55
  16   0   1    2.54    2.46
 -16   0   1    4.68    3.63
 -16   0   1    5.34    2.39
 -16   0   1    3.49    4.07
 -16   0  -1    3.85    2.50
 -16   0  -1    6.39    2.47
 -16   0  -1    4.79    2.47
  16   0  -1    4.76    2.40
   0   1   1 2554.00   17.01
   0  -1  -1 1845.67   29.24
   0   1  -1 2589.28   21.50
   0   1  -1 2522.94   16.98
   0  -1  -1 2338.74   15.70
  -1   1   1   37.05    5.31
   1   1   1   65.23    4.64
   1   1   1   58.04   10.07
  -1   1   1   53.64    6.41
  -1  -1  -1    0.79    2.30
  -1  -1  -1   62.47   10.60
   1  -1  -1   65.00    6.66
   1   1  -1   52.85    6.29
  -1   1  -1   75.53    7.93
   1   1  -1   70.49    6.71
  -1   1  -1   67.03    4.64
   1  -1  -1   54.53    6.51
  -2  -1   1 5692.68   22.54
   2  -1   1 7855.20   31.33
   2   1   1 7406.43   22.36
  -2   1   1 7291.04   36.86
   2   1   1 7966.47   38.90
  -2   1   1 6785.15   25.85
   2  -1  -1 6512.00   32.73
  -2  -1  -1 2371.49   22.97
   2  -1  -1 6461.40   24.99
  -2   1  -1 7944.18   31.10
  -2   1  -1 7677.53   22.89
   2   1  -1 6361.35   23.86
   2   1  -1 1738.55   22.53
  -2  -1  -1 7201.83   22.18
  -3   1   1  111.98    4.29
   3   1   1  117.08    5.64
  -3  -1   1  102.86    5.44
  -3   1   1  109.33    8.46
   3  -1   1  119.65    5.74
   3   1   1  119.77    5.83
   3  -1  -1  113.95    4.31
  -3   1  -1  111.44    5.58
   3   1  -1  105.77    4.22
  -3  -1  -1  114.40    5.65
  -3  -1  -1  112.80    5.56
  -3   1  -1  121.60    5.69
  -4   1   1 2155.96   23.65
  -4  -1   1 2324.22   11.68
  -4   1   1 2424.55   12.04
   4  -1   1 2752.56   13.89
   4   1   1 2626.50   11.64
   4   1   1 2560.10   13.98
  -4   1  -1  132.56    4.92
  -4  -1  -1 2594.10   11.71
   4  -1  -1 2701.85   25.86
   4  -1  -1 2511.22   11.79
  -4   1  -1 2678.76   12.31
  -4  -1  -1 2551.99   13.80
   4   1  -1 2378.63   11.74
  -5   1   1   31.41    4.19
  -5  -1   1   29.30    4.20
  -5   1   1   32.48    6.55
   5   1   1   39.03    3.18
   5  -1   1   38.94    4.32
   5   1   1   40.15    3.16
   5  -1  -1   28.41    3.06
  -5  -1  -1   36.52    3.16
   5   1  -1   29.83    4.16
  -5  -1  -1   34.01    4.11
  -5   1  -1   33.17    4.25
  -5   1  -1   35.87    4.26
  -6   1   1 1317.69   15.01
  -6   1   1 1105.55    6.57
   6  -1   1 1243.49    7.98
  -6  -1   1 1098.56    6.77
  -6  -1   1 1068.91   21.91
  -6  -1   1 1152.71   22.87
   6   1   1 1194.91    7.48
   6   1   1 1273.76    7.83
   6  -1  -1 1171.30    7.41
  -6   1  -1 1245.07    7.38
   6   1  -1 1119.52    7.22
  -6  -1  -1 1234.79    8.08
  -6   1  -1 1224.00    7.95
  -6  -1  -1 1163.76    7.92
  -7  -1   1   84.35    3.75
   7  -1   1   91.95    2.91
  -7   1   1   86.94    2.93
  -7  -1   1   77.34    6.07
  -7  -1   1   83.23    6.21
   7   1   1   88.27    3.74
  -7   1   1   95.51    5.86
  -7   1   1   90.28    5.87
  -7   1  -1   88.55    2.84
  -7   1  -1   93.32    3.02
   7   1  -1   81.18    3.70
   7  -1  -1   84.39    3.40
  -7  -1  -1   90.23    3.87
  -7  -1  -1   87.57    3.75
   8   1   1  565.78    5.19
   8  -1   1  593.38    5.26
  -8  -1   1  545.52    9.21
  -8   1   1  579.50    8.54
  -8  -1   1  563.87    9.49
  -8   1   1  597.24    8.38
  -8  -1   1  537.40    4.37
  -8   1   1  543.13    4.29
   8  -1  -1  555.18    4.26
  -8  -1  -1  569.02    4.58
  -8   1  -1  593.62    4.91
   8   1  -1  557.39    4.35
  -8   1  -1  583.33    4.57
  -8  -1  -1  579.06    4.77
  -9  -1   1   22.03    4.51
  -9   1   1   23.63    3.01
  -9   1   1   20.89    3.71
   9  -1   1   19.68    2.19
  -9   1   1   19.04    3.93
  -9  -1   1   19.21    4.58
   9   1   1   21.25    3.02
  -9  -1   1   22.15    3.01
  -9   1  -1   27.37    3.09
   9   1  -1   21.74    2.96
  -9  -1  -1    5.26    2.84
  -9   1  -1   23.42    2.27
   9  -1  -1   21.95    2.97
  -9  -1  -1   20.16    2.18
  10  -1   1  216.71    3.61
  10   1   1  236.78    3.68
 -10   1   1  202.62    3.57
 -10  -1   1  200.69    5.29
 -10   1   1  218.49    5.38
 -10  -1   1  209.21    2.84
 -10  -1   1  212.11    5.54
 -10   1   1  212.53    5.15
 -10  -1  -1  212.08    3.59
 -10   1  -1  217.28    3.61
  10  -1  -1  223.99    3.59
 -10   1  -1  231.33    3.80
  10   1  -1  220.76    2.91
 -10  -1  -1  218.90    3.82
 -11  -1   1    8.28    3.49
 -11   1   1    9.11    1.87
  11   1   1    8.65    1.99
 -11  -1   1   10.02    3.87
 -11   1   1   10.77    3.40
 -11   1   1    8.73    3.38
 -11  -1   1   10.14    2.02
  11  -1   1    6.71    2.75
  11   1  -1    8.84    1.87
 -11   1  -1   11.12    2.72
  11  -1  -1   11.00    2.66
 -11  -1  -1    6.99    2.78
 -11  -1  -1    9.82    2.75
 -11   1  -1   11.14    2.77
 -11   1  -1    8.52    2.71
 -12   1   1   78.99    2.86
  12   1   1   85.79    2.95
 -12  -1   1   80.65    4.02
 -12  -1   1   76.48    3.90
 -12   1   1   81.31    3.88
 -12   1   1   81.11    4.08
 -12  -1   1   84.31    2.19
  12  -1   1   94.95    2.89
 -12  -1  -1   77.68    2.91
  12  -1  -1   88.56    2.21
  12   1  -1   82.69    2.86
 -12  -1  -1   90.10    3.08
 -12   1  -1   75.48    2.89
 -12   1  -1   75.09    2.92
 -12   1  -1   76.64    2.26
 -13   1   1    5.92    3.83
  13  -1   1    5.43    2.57
 -13   1   1    6.91    3.35
 -13  -1   1    8.73    2.53
 -13  -1   1    6.20    3.31
 -13  -1   1    6.31    3.36
 -13   1   1    5.32    1.77
  13   1   1    5.58    1.84
 -13   1  -1    6.34    2.59
 -13  -1  -1    6.94    1.82
 -13  -1  -1    7.97    2.55
 -13  -1  -1    9.06    2.59
  13   1  -1   10.62    2.48
  13  -1  -1   11.58    2.58
 -13   1  -1    8.13    1.80
 -13   1  -1    7.87    1.85
 -14  -1   1   24.21    3.42
 -14  -1   1   22.47    3.80
 -14  -1   1   22.90    2.49
 -14   1   1   22.28    3.44
  14  -1   1   25.40    2.57
  14   1   1   29.50    2.56
 -14   1   1   20.04    2.51
 -14   1   1   21.88    3.32
  14   1  -1   23.63    2.48
 -14  -1  -1   19.51    2.56
 -14   1  -1   21.57    2.62
 -14   1  -1   22.35    2.66
  14  -1  -1   26.78    2.50
 -14   1  -1   18.58    2.61
 -14  -1  -1   21.37    2.58
 -14  -1  -1   19.81    2.64
 -15  -1   1    3.16    3.59
 -15   1   1    1.92    3.13
 -15  -1   1    1.65    1.74
 -15  -1   1    1.17    4.06
  15   1   1    3.45    1.69
 -15   1   1    0.29    2.43
 -15   1   1    0.92    3.63
  15  -1   1    1.68    1.70
 -15  -1  -1    2.42    2.45
 -15   1  -1    2.49    1.78
 -15   1  -1    1.74    2.45
 -15   1  -1   -0.32    2.44
  15  -1  -1    3.16    2.42
 -15  -1  -1    3.18    2.40
  15   1  -1    4.49    2.40
 -15  -1  -1    2.05    2.53
 -16  -1   1    8.21    2.37
 -16   1   1    6.87    1.73
 -16  -1   1    6.06    4.17
 -16   1   1    6.59    3.65
  16   1   1    7.48    1.80
 -16   1   1    9.19    3.68
 -16  -1   1    7.84    4.17
  16  -1   1   12.37    2.48
  16  -1  -1    9.44    1.72
 -16  -1  -1    6.80    1.82
 -16   1  -1    6.51    2.53
 -16   1  -1    6.47    2.47
 -16   1  -1   10.87    2.49
 -16  -1  -1    9.71    2.45
 -16  -1  -1    5.34    1.79
  16   1  -1   13.78    2.36
 -17  -1   1   -0.52    1.71
 -17   1   1    0.93    4.09
 -17   1   1    1.15    4.50
  17   1   1    1.05    2.52
 -17   1   1    3.69    2.43
  17  -1   1   -0.65    1.73
 -17  -1  -1   -0.53    2.48
 -17  -1  -1    3.22    2.45
 -17   1  -1    0.58    2.56
 -17   1  -1   -0.46    2.52
 -17  -1  -1    0.25    2.51
  17   1  -1    5.73    2.44
  17  -1  -1   -0.03    1.69
 -17   1  -1   -1.60    2.46
   1   2   1 3326.82   16.90
  -1   2   1 3319.20   23.32
  -1   2   1 3242.98   19.74
   1   2  -1 3572.34   22.16
  -1  -2  -1 3278.43   16.79
   1  -2  -1 3124.07   19.22
  -1   2  -1 3763.40   22.27
   1  -2  -1 3229.71   23.25
  -1   2  -1 3664.49   17.83
   1   2  -1 1131.12   12.46
   2  -2   1  154.00    6.57
   2   2   1   47.70    5.24
   2   2   1  144.93    6.21
  -2   2   1  127.22    6.77
  -2   2   1  134.20    6.25
  -2  -2  -1  133.23    7.91
   2  -2  -1  137.12    7.03
  -2   2  -1  152.87    6.40
   2   2  -1  136.92    8.20
   2  -2  -1  138.99    6.36
   2   2  -1  113.66    6.03
   2   2  -1  138.54    7.40
  -2   2  -1  139.79    5.32
  -2  -2  -1  140.36    4.84
   3   2   1 3409.04   18.68
  -3  -2   1 3314.43   14.33
  -3   2   1 3584.74   23.27
   3   2   1 4332.76   15.66
  -3   2   1 4379.66   17.68
   3  -2   1 4681.95   19.46
  -3  -2  -1 4327.86   21.15
  -3   2  -1 5058.58   20.15
   3   2  -1 3824.26   15.49
  -3  -2  -1 4590.38   16.64
   3   2  -1 4951.48   50.49
  -3   2  -1 4954.96   16.76
   3  -2  -1 1694.24   11.54
  -4   2   1   60.74    6.18
  -4  -2   1   58.73    4.66
   4   2   1   13.15    3.64
  -4   2   1   71.84    4.72
   4   2   1   69.37    3.70
   4  -2   1   71.63    4.80
   4   2  -1   71.20    4.70
  -4   2  -1   77.57    4.70
   4  -2  -1   35.06    3.90
  -4  -2  -1   70.08    4.67
  -4  -2  -1   67.42    3.56
   4  -2  -1   85.52    6.22
  -4   2  -1   76.47    3.66
   5   2   1 2135.15   11.18
  -5   2   1 2632.51   11.26
   5   2   1 2721.53   11.03
  -5   2   1 2523.68   18.88
  -5  -2   1 2526.40   10.91
   5  -2   1 2837.20   11.82
  -5   2  -1  476.17    5.96
  -5  -2  -1 2563.44   12.43
   5   2  -1 2537.24   10.77
   5  -2  -1 2804.98   11.49
  -5  -2  -1 1665.96    9.32
  -5   2  -1 2785.39   11.03
   5  -2  -1 2717.86   19.43
   6   2   1  192.39    3.80
   6  -2   1  202.15    4.55
  -6   2   1  200.07    3.70
   6   2   1  196.14    4.61
  -6  -2   1  173.81    3.51
  -6  -2  -1  188.20    4.28
  -6  -2  -1  200.77    4.57
  -6   2  -1  211.82    4.56
   6   2  -1  202.81    4.47
  -6   2  -1  219.10    4.68
   6  -2  -1  225.13    4.59
   7   2   1  729.89    5.42
   7   2   1  723.44    6.01
  -7  -2   1  669.85   12.89
  -7   2   1  712.67    5.80
  -7  -2   1  652.21    5.55
  -7   2   1  708.13    9.12
  -7   2   1  797.49    9.64
  -7  -2   1  717.49   13.08
   7  -2   1  763.55    5.49
  -7  -2  -1  773.98    6.24
  -7  -2  -1  738.14    6.10
   7   2  -1  606.60    4.81
  -7   2  -1  798.43    6.16
   7  -2  -1  789.38    5.94
  -7   2  -1  774.86    6.29
  -8  -2   1    3.43    4.45
  -8   2   1    3.67    3.88
  -8  -2   1    4.00    4.58
  -8   2   1    3.47    4.04
  -8  -2   1    8.65    3.10
   8  -2   1    3.80    3.21
   8   2   1    5.45    3.14
  -8   2   1    3.78    2.20
  -8  -2  -1    1.12    3.11
  -8   2  -1    3.58    2.33
   8  -2  -1    2.20    3.05
  -8   2  -1    7.02    3.13
   8   2  -1    1.38    2.23
  -8  -2  -1   -0.05    3.09
  -9   2   1  417.09    6.63
  -9  -2   1  351.01    6.89
  -9  -2   1  360.20    4.16
  -9   2   1  395.17    6.38
  -9   2   1  372.91    4.26
   9   2   1  391.38    4.31
   9  -2   1  419.77    4.45
  -9  -2   1  372.62    7.58
  -9   2  -1  425.39    4.59
  -9   2  -1  402.12    4.33
  -9  -2  -1  366.10    4.29
   9   2  -1  379.83    4.15
  -9  -2  -1  392.21    4.67
   9  -2  -1  401.56    3.65
  10   2   1   36.57    2.16
 -10   2   1   39.04    2.17
 -10  -2   1   32.22    2.19
 -10   2   1   39.01    3.81
 -10  -2   1   31.86    3.83
 -10  -2   1   35.37    4.54
 -10   2   1   38.37    3.84
  10  -2   1   36.87    3.00
 -10   2  -1   40.20    3.00
  10   2  -1   32.73    2.03
 -10  -2  -1   34.22    2.23
  10  -2  -1   37.39    2.94
 -10  -2  -1   38.30    2.27
 -10   2  -1   35.18    2.98
 -10   2  -1   40.29    2.23
 -11  -2   1   89.04    4.62
 -11  -2   1   83.87    3.04
 -11   2   1   90.09    4.03
 -11  -2   1   86.79    4.24
 -11   2   1   28.18    2.89
 -11   2   1   88.96    3.04
  11  -2   1   91.82    2.29
  11   2   1   91.20    2.95
 -11   2  -1   80.92    2.39
 -11   2  -1   82.49    2.33
 -11  -2  -1   88.35    3.23
 -11   2  -1   88.44    3.15
 -11  -2  -1   82.35    3.05
  11   2  -1   84.25    2.99
  11  -2  -1   84.97    2.22
 -12   2   1    5.20    3.35
 -12  -2   1    3.69    3.21
 -12   2   1    4.06    3.34
 -12  -2   1    3.07    3.26
 -12  -2   1    3.75    2.62
  12   2   1    2.82    2.56
 -12   2   1    3.10    2.65
  12  -2   1    8.11    2.59
  12   2  -1    4.84    1.83
 -12   2  -1    4.58    2.55
 -12  -2  -1    6.30    2.65
 -12   2  -1    3.47    2.60
  12  -2  -1    8.97    2.60
 -12   2  -1    4.57    1.94
 -12  -2  -1    4.12    1.91
 -13  -2   1   62.25    4.22
 -13   2   1   66.44    2.11
 -13  -2   1   63.90    3.92
  13  -2   1   61.94    2.75
 -13   2   1   62.43    3.74
 -13  -2   1   58.61    2.66
 -13   2   1   64.62    3.68
  13   2   1   65.06    2.13
  13  -2  -1   68.26    2.03
 -13   2  -1   61.71    2.77
 -13   2  -1   63.77    2.85
 -13   2  -1   59.06    2.77
 -13  -2  -1   64.38    2.88
 -13  -2  -1   51.37    2.77
  13   2  -1   67.16    2.65
 -14   2   1   10.62    2.43
 -14  -2   1    9.17    3.70
 -14   2   1    7.31    3.23
 -14   2   1    8.80    3.26
 -14  -2   1    8.74    3.81
  14  -2   1   11.47    2.48
 -14  -2   1    7.95    2.43
  14   2   1    9.66    2.55
 -14  -2  -1    9.01    2.51
 -14   2  -1    6.65    2.51
  14   2  -1   14.35    2.50
 -14  -2  -1    9.78    1.78
 -14   2  -1    8.27    2.57
 -14  -2  -1    7.77    2.57
 -14   2  -1    9.44    1.78
  14  -2  -1   10.41    2.46
  15   2   1    9.77    2.45
 -15   2   1    5.81    2.45
  15  -2   1    9.97    1.77
 -15   2   1    8.73    3.62
 -15   2   1    7.99    3.67
 -15  -2   1    6.24    4.10
 -15  -2   1    6.99    3.76
 -15  -2   1    5.47    1.75
 -15  -2  -1    6.11    1.83
 -15  -2  -1    7.00    2.44
 -15   2  -1   10.74    2.45
 -15   2  -1    8.57    2.47
  15   2  -1    8.37    2.42
 -15   2  -1   10.96    2.46
 -15  -2  -1    8.51    2.51
  15  -2  -1    8.86    1.74
 -16   2   1    0.78    3.59
 -16  -2   1   -0.82    4.43
 -16  -2   1    0.69    4.42
 -16   2   1    1.46    3.58
  16   2   1   -0.80    1.74
 -16   2   1    0.33    2.44
 -16  -2   1   -0.52    2.39
  16  -2   1   -0.27    1.73
 -16   2  -1    0.21    2.47
  16   2  -1   -1.36    2.37
 -16  -2  -1   -2.13    2.48
  16  -2  -1   -1.05    1.69
 -16  -2  -1    2.22    2.45
 -16   2  -1    0.49    2.46
 -16   2  -1   -2.36    2.53
 -16  -2  -1    1.62    2.51
  17   2   1    3.76    1.73
 -17  -2   1    3.81    2.45
 -17   2   1    2.06    4.09
 -17   2   1    2.14    1.78
  17  -2   1    4.22    2.50
 -17   2   1    2.80    3.67
 -17  -2  -1   -0.78    2.56
  17  -2  -1    6.00    2.49
 -17   2  -1    3.12    2.54
 -17  -2  -1    0.91    2.53
 -17   2  -1    0.68    2.56
 -17   2  -1    4.85    2.45
 -17  -2  -1    2.21    2.51
  17   2  -1    2.99    1.70
   0  -3   1 5245.31   23.58
   0   3   1 4881.93   39.51
   0   3   1 4881.29   20.80
   0   3  -1 5267.99   22.24
   0  -3  -1 5060.35   41.08
   0   3  -1 5634.77   24.32
   0  -3  -1 4677.88   20.41
  -1   3   1 1418.65   14.74
   1   3   1 1466.39   11.62
  -1   3   1 1415.80   12.25
   1   3   1 1248.01   23.02
   1   3   1 1650.84   25.74
   1  -3   1 1655.66   14.19
  -1  -3  -1 1453.25   11.61
   1  -3  -1 1416.77   12.25
   1  -3  -1 1622.32   16.22
  -1   3  -1 1720.59   14.13
   1   3  -1 1648.91   14.61
  -1   3  -1 1415.20   10.83
  -2   3   1  256.46    7.25
   2   3   1   99.13    5.01
   2   3   1  284.23    9.15
   2  -3   1  311.54    6.30
  -2   3   1  305.33    7.26
  -2   3  -1  341.37    7.41
   2   3  -1  220.85    6.40
  -2  -3  -1  297.32    6.84
   2   3  -1  288.82    8.30
   2  -3  -1  303.67    7.71
   2  -3  -1  287.41    7.17
  -3   3   1  326.37    7.70
   3  -3   1  427.91    7.14
  -3  -3   1  211.96    9.03
   3   3   1  371.32    7.46
   3   3   1  379.25    5.65
  -3   3   1  393.28    6.91
   3   3  -1  314.70    6.25
  -3   3  -1  397.04    6.10
  -3  -3  -1  359.00    7.99
   3  -3  -1  372.66    5.88
  -3  -3  -1  390.51    5.68
  -4   3   1   17.64    5.45
  -4  -3   1   15.48    3.10
   4   3   1   17.16    4.21
  -4  -3   1   12.26    7.69
   4  -3   1   22.36    4.44
  -4   3   1   18.62    4.29
   4   3   1   24.55    4.40
   4  -3  -1   22.40    4.45
  -4  -3  -1   18.70    3.21
  -4   3  -1   17.05    3.22
  -4   3  -1   29.88    4.44
   4  -3  -1   23.55    4.42
   4   3  -1   15.62    3.09
  -4  -3  -1   16.15    2.98
  -5  -3   1   88.06    4.40
   5   3   1  100.51    4.46
  -5   3   1  104.84    4.47
  -5   3   1   96.71    6.11
   5   3   1  102.00    3.50
   5  -3   1  106.59    4.57
  -5   3  -1  109.32    4.56
  -5  -3  -1  103.81    4.53
   5  -3  -1  106.05    5.07
   5   3  -1   84.44    4.31
  -5   3  -1  109.87    4.53
  -5  -3  -1  111.33    3.55
   5  -3  -1  101.98    4.50
  -6   3   1   34.10    4.98
  -6  -3   1   29.36    7.62
   6  -3   1   31.90    2.71
   6   3   1   29.68    2.66
   6   3   1   44.79    2.81
  -6   3   1   39.42    3.73
  -6  -3   1   27.77    3.61
  -6   3  -1    0.46    1.90
  -6  -3  -1   35.82    3.68
   6  -3  -1   30.37    4.69
  -6  -3  -1   36.04    3.89
   6  -3  -1   29.39    2.80
  -6   3  -1   32.22    2.80
   6   3  -1   30.02    3.67
   7  -3   1   13.87    2.46
   7   3   1    9.95    2.38
  -7   3   1    9.88    4.32
  -7  -3   1    7.86    3.28
  -7  -3   1    8.26    5.37
  -7  -3   1    6.30    5.77
   7   3   1   12.29    2.50
  -7   3   1    6.15    3.42
  -7   3  -1    8.96    3.40
   7  -3  -1   10.65    3.46
  -7   3  -1    7.33    3.43
   7   3  -1    4.56    3.33
  -7  -3  -1    7.88    3.47
  -7  -3  -1    8.82    3.31
  -7   3  -1    6.78    2.38
  -8   3   1   59.66    4.37
   8   3   1   64.47    3.40
  -8  -3   1   59.53    3.28
  -8  -3   1   55.52    5.04
  -8   3   1   69.55    4.41
   8   3   1   60.81    3.35
  -8   3   1   66.25    3.41
  -8  -3   1   56.42    5.24
   8  -3   1   63.00    2.64
  -8  -3  -1   64.07    3.41
  -8   3  -1   60.50    3.53
  -8   3  -1   60.10    3.52
  -8  -3  -1   62.50    3.35
   8   3  -1   61.40    3.27
   8  -3  -1   63.11    2.54
  -8   3  -1   62.29    3.39
  -9   3   1   82.91    4.32
   9   3   1   82.87    2.62
  -9  -3   1   75.53    3.18
   9   3   1   82.46    2.45
  -9   3   1   79.20    3.26
  -9   3   1   86.75    4.39
   9  -3   1   89.08    3.30
  -9  -3   1   75.35    5.08
  -9  -3   1   75.61    5.24
   9  -3  -1   77.70    2.51
  -9   3  -1   85.46    2.61
  -9   3  -1   73.55    2.50
   9   3  -1   74.19    3.17
  -9  -3  -1   72.16    3.22
  -9  -3  -1   83.18    3.42
  -9   3  -1   86.47    2.61
 -10   3   1    5.71    2.81
 -10  -3   1    3.47    2.78
 -10   3   1    1.77    3.49
 -10  -3   1    1.49    3.49
  10  -3   1    4.40    2.79
 -10   3   1    1.13    3.55
  10   3   1    0.57    1.95
 -10  -3   1    2.20    3.54
  10   3  -1    1.06    2.76
 -10  -3  -1   -0.21    2.77
 -10   3  -1    1.49    2.75
 -10  -3  -1    5.62    2.83
 -10   3  -1    2.31    2.82
  10  -3  -1    0.37    2.82
 -10   3  -1    1.02    1.95
  11   3   1   38.53    2.08
 -11   3   1   38.74    3.69
 -11   3   1   42.49    3.68
 -11  -3   1   34.27    3.85
  11  -3   1   31.90    2.81
 -11  -3   1   39.19    2.80
 -11  -3   1   32.97    3.68
 -11   3   1   40.32    2.89
 -11   3  -1   33.86    2.10
 -11   3  -1   36.13    2.13
  11  -3  -1   39.84    2.88
 -11   3  -1   38.50    2.87
  11   3  -1   37.10    2.74
 -11  -3  -1   35.60    2.23
 -11  -3  -1   39.19    2.84
 -12   3   1    6.94    2.73
 -12   3   1   11.77    3.20
  12   3   1    7.37    1.80
 -12  -3   1    8.69    3.35
 -12  -3   1   10.80    1.90
 -12  -3   1    7.53    3.29
  12  -3   1    8.35    1.92
 -12   3   1   10.24    1.88
  12   3  -1    7.91    2.53
  12  -3  -1    8.52    2.55
 -12   3  -1    8.04    1.93
 -12  -3  -1    6.51    2.60
 -12   3  -1   14.59    2.71
 -12   3  -1    7.81    1.87
 -12  -3  -1    7.82    2.64
 -13  -3   1   17.22    2.54
 -13   3   1   12.75    3.29
 -13  -3   1   12.10    3.85
 -13  -3   1   12.31    3.95
 -13   3   1   15.07    2.67
 -13   3   1   11.20    1.89
  13  -3   1   12.51    1.90
  13   3   1   18.31    2.66
 -13   3  -1   13.98    1.90
 -13  -3  -1   10.68    2.63
  13  -3  -1   16.24    1.89
 -13   3  -1   13.40    2.54
  13   3  -1   15.79    1.85
 -13  -3  -1   10.86    1.86
 -13   3  -1   16.85    2.57
 -14   3   1    0.43    1.77
 -14  -3   1    2.36    3.68
  14  -3   1    2.16    2.45
 -14   3   1    1.29    3.16
 -14  -3   1    0.61    2.38
 -14  -3   1    2.41    3.58
  14   3   1    5.78    2.41
 -14   3   1    0.97    3.14
 -14   3  -1    2.95    1.73
 -14  -3  -1    2.37    2.48
 -14   3  -1    3.16    2.45
  14   3  -1    3.56    2.45
 -14  -3  -1    2.16    2.49
  14  -3  -1    6.49    2.43
 -14   3  -1    2.17    1.82
  15  -3   1    3.93    1.74
 -15  -3   1    3.22    3.70
 -15   3   1    6.32    2.46
 -15  -3   1    3.58    3.59
  15   3   1    4.94    2.48
 -15   3   1    3.48    3.18
 -15  -3   1    6.98    1.76
 -15   3   1    4.51    3.22
 -15  -3  -1    2.56    2.51
 -15   3  -1    5.37    1.70
 -15  -3  -1    2.04    1.75
 -15   3  -1    3.96    1.81
 -15   3  -1    2.80    2.52
 -15  -3  -1    2.71    2.49
  15   3  -1    0.68    1.75
  15  -3  -1    4.41    1.74
 -16   3   1   -0.22    2.42
 -16   3   1    2.03    3.07
  16  -3   1    2.80    1.71
 -16  -3   1    1.03    1.68
 -16  -3   1    0.92    4.78
 -16   3   1    0.82    3.15
 -16  -3   1    0.84    5.10
  16   3   1    4.68    2.43
 -16  -3  -1    1.28    2.44
 -16   3  -1    0.45    2.46
 -16   3  -1    2.13    2.43
  16  -3  -1    0.72    2.40
 -16   3  -1    1.36    1.76
  16   3  -1    0.11    1.69
 -16  -3  -1    0.09    2.45
 -16  -3  -1   -0.88    2.47
 -17  -3   1    6.89    2.54
 -17   3   1    1.73    2.47
  17   3   1    7.59    2.46
 -17   3   1    4.41    3.17
  17  -3   1    0.69    2.46
 -17   3   1    5.67    3.68
 -17  -3  -1    4.66    2.58
  17   3  -1    6.45    2.47
 -17   3  -1    6.63    1.76
 -17   3  -1    5.55    2.49
  17  -3  -1    8.15    2.48
 -17  -3  -1    5.09    2.58
 -17   3  -1    3.34    2.57
 -17  -3  -1    5.55    2.48
  -1   4   1 9189.62   33.48
   1   4   1 7810.65   22.65
  -1  -4   1 8400.60   30.60
   1   4   1 9355.66   45.85
  -1   4   1 7378.23   24.92
   1  -4  -1 9687.44   36.31
   1  -4  -1 8284.51   26.37
   1   4  -1 8593.28   25.58
  -1  -4  -1 8145.66   23.60
   1   4  -1 9999.00   33.05
  -1   4  -1 7961.60   23.20
  -1   4  -1 9847.53   28.67
  -2  -4   1  292.81    7.60
   2  -4   1  505.95    7.01
   2   4   1  453.64    7.14
  -2   4   1  417.99    7.89
  -2   4   1  487.60    7.94
   2   4   1  412.68    9.48
   2  -4  -1  522.80    8.23
  -2   4  -1  479.63    7.19
   2   4  -1  545.34   10.08
  -2   4  -1  524.83    7.86
   2  -4  -1  507.20    8.52
  -2  -4  -1  467.14    6.37
   3   4   1 1268.33   11.66
   3  -4   1 1534.26   10.68
  -3   4   1 1469.28   10.55
  -3  -4   1 1084.53   13.49
   3   4   1   44.81    4.33
  -3   4   1 1312.46   11.59
  -3  -4  -1 1433.28    9.68
  -3   4  -1 1337.85    8.70
  -3   4  -1 1516.63   10.57
   3  -4  -1 1604.16   12.65
   3  -4  -1 1312.37    9.61
   3   4  -1 1218.32    9.09
   4  -4   1   59.03    4.60
  -4  -4   1   48.54    5.75
  -4   4   1   53.15    4.49
   4   4   1   49.64    4.38
   4   4   1   47.16    3.32
  -4   4   1   50.39    4.73
  -4   4  -1   57.65    3.40
   4   4  -1   55.82    6.01
  -4   4  -1   54.08    3.29
   4   4  -1   52.96    4.33
  -4  -4  -1   56.60    4.47
   4  -4  -1   64.58    4.77
  -4  -4  -1   52.67    4.30
   4  -4  -1   55.98    4.52
  -5   4   1 1280.80   10.85
   5   4   1 1255.81    8.85
  -5  -4   1 1218.03   16.66
   5  -4   1 1404.06    8.71
   5   4   1 1349.84    8.27
  -5  -4   1 1113.07    6.88
  -5   4   1 1324.80    7.75
  -5   4  -1 1347.15    7.64
   5  -4  -1 1474.78   11.43
   5   4  -1 1255.70    7.78
  -5  -4  -1 1271.38    8.88
  -5  -4  -1 1389.72    7.95
  -5   4  -1 1471.86    8.83
   5  -4  -1 1459.61    8.09
   5   4  -1 1286.75   17.51
  -6   4   1  141.60    5.67
  -6   4   1  137.82    4.27
   6   4   1  135.88    4.26
  -6  -4   1  116.61    3.91
   6   4   1  140.32    3.35
   6  -4   1  154.68    3.38
  -6  -4   1  113.59    7.01
  -6  -4  -1  126.55    3.38
   6   4  -1  126.80    4.01
  -6   4  -1  156.53    4.42
  -6   4  -1  148.72    3.39
   6  -4  -1  136.86    4.74
  -6   4  -1  141.67    4.28
   6  -4  -1  146.59    4.19
  -6  -4  -1  142.10    4.30
   6   4  -1  130.99    7.12
  -7  -4   1  654.75    4.92
   7   4   1  702.72    5.38
   7  -4   1  797.41    6.02
   7   4   1  726.79    5.31
  -7   4   1  769.83    5.84
  -7   4   1  777.24    8.19
  -7  -4   1  598.22   10.34
  -7   4  -1  681.41    5.12
  -7  -4  -1  667.57    5.31
  -7   4  -1  786.08    6.11
  -7   4  -1  758.16    5.33
  -7  -4  -1  728.32    6.02
   7  -4  -1  782.73    5.81
   7   4  -1  617.68    4.78
  -8   4   1    4.49    3.21
  -8  -4   1    4.29    2.20
  -8   4   1    5.76    3.21
   8   4   1    6.28    2.30
   8  -4   1   11.38    3.16
   8   4   1    7.46    3.05
  -8  -4   1    3.07    4.60
  -8  -4  -1    4.90    2.15
   8   4  -1    1.52    3.00
   8  -4  -1    3.42    3.23
  -8   4  -1    8.40    3.12
  -8   4  -1    3.49    3.18
  -8   4  -1    7.15    3.25
  -8  -4  -1    7.31    3.10
   9   4   1  277.78    4.10
  -9   4   1  267.89    4.79
  -9   4   1  296.89    4.99
  -9  -4   1  227.18    5.83
  -9   4   1  273.47    3.28
   9  -4   1  289.51    4.03
  -9  -4   1  270.09    6.70
  -9  -4   1  257.82    3.82
   9   4   1    0.53    1.74
  -9   4  -1  268.74    3.98
   9   4  -1  261.89    3.17
  -9  -4  -1  262.33    4.00
  -9  -4  -1  278.23    4.24
  -9   4  -1  294.31    4.13
   9  -4  -1  298.07    3.96
  -9   4  -1  292.17    3.36
  10   4   1   -0.19    2.76
 -10  -4   1    0.75    3.43
 -10   4   1    3.14    2.93
 -10  -4   1    0.49    4.14
 -10   4   1    1.82    3.49
 -10  -4   1    7.80    2.75
 -10   4   1    1.19    1.97
  10  -4   1    1.76    2.80
 -10  -4  -1    3.51    2.81
  10  -4  -1    0.91    2.00
 -10   4  -1   -0.79    2.78
  10   4  -1    1.48    1.91
 -10   4  -1    1.18    2.75
 -10  -4  -1    0.26    2.89
 -10   4  -1    0.44    2.79
 -11  -4   1  127.17    2.41
 -11   4   1  132.58    2.50
 -11   4   1  138.35    4.23
 -11   4   1  141.63    3.78
 -11  -4   1  128.58    4.98
 -11  -4   1  123.03    4.66
  11   4   1  138.03    3.12
  11  -4   1  148.06    3.19
 -11   4  -1  126.40    2.53
  11  -4  -1  135.00    2.52
  11   4  -1  129.91    2.37
 -11   4  -1  138.31    3.16
 -11  -4  -1  125.05    3.13
 -11   4  -1  148.38    3.28
 -11  -4  -1  135.55    3.38
 -12   4   1    0.27    3.32
 -12  -4   1    1.44    3.64
 -12   4   1    1.75    1.84
  12   4   1   -0.41    2.63
 -12   4   1    0.35    2.70
 -12  -4   1   -2.52    2.57
 -12  -4   1    2.24    3.79
  12  -4   1   -0.23    2.48
 -12   4  -1    0.69    2.60
 -12  -4  -1    2.24    2.67
 -12   4  -1    1.34    2.52
  12  -4  -1   -3.89    2.66
 -12  -4  -1    1.44    2.61
 -12   4  -1    1.07    2.65
  12   4  -1    0.39    2.54
  13  -4   1   44.94    2.02
 -13   4   1   42.27    3.39
 -13  -4   1   39.60    3.99
 -13   4   1   43.08    3.45
  13   4   1   42.26    2.67
 -13   4   1   47.70    2.01
 -13  -4   1   43.11    4.17
 -13  -4   1   36.66    1.99
 -13   4  -1   49.01    2.77
  13  -4  -1   49.93    2.71
  13   4  -1   45.92    1.95
 -13   4  -1   48.82    2.74
 -13  -4  -1   46.28    2.77
 -13   4  -1   47.45    2.75
 -13  -4  -1   40.04    2.75
 -14  -4   1    4.70    3.66
 -14  -4   1    3.86    3.70
 -14   4   1    4.52    3.17
 -14  -4   1    4.71    1.71
  14   4   1    7.34    2.46
  14  -4   1    7.41    1.76
 -14   4   1    8.37    1.76
 -14   4   1    2.79    2.60
 -14  -4  -1    3.89    2.56
 -14   4  -1    6.38    1.79
  14   4  -1    4.24    2.43
 -14  -4  -1    5.34    1.75
 -14   4  -1    4.16    2.57
 -14   4  -1    3.72    1.71
  14  -4  -1    5.82    2.46
 -15   4   1    7.21    1.72
 -15   4   1    5.66    3.08
 -15  -4   1    7.06    4.01
  15  -4   1   10.07    2.49
 -15   4   1    6.77    2.59
 -15  -4   1    6.34    4.18
 -15  -4   1    5.01    1.72
  15   4   1    7.24    2.51
  15   4  -1    8.40    1.70
  15  -4  -1    8.88    1.74
 -15   4  -1    5.79    2.43
 -15   4  -1    6.19    2.48
 -15  -4  -1    6.90    2.51
 -15   4  -1    9.77    2.41
 -15  -4  -1    7.37    2.52
 -16   4   1    1.09    3.17
 -16   4   1    0.58    3.12
 -16  -4   1    0.23    6.01
 -16   4   1    1.68    1.72
 -16  -4   1   -2.71    1.70
  16  -4   1    2.00    2.45
 -16  -4   1    0.83    5.98
  16   4   1    1.38    2.46
 -16  -4  -1    1.26    2.47
 -16   4  -1   -1.41    2.48
  16   4  -1   -2.60    2.41
  16  -4  -1   -0.21    2.45
 -16  -4  -1   -0.07    2.46
 -16   4  -1    2.86    2.46
 -16   4  -1    1.90    1.73
 -16  -4  -1   -0.36    2.51
 -17   4   1    4.99    3.72
 -17   4   1    6.19    1.72
 -17   4   1    5.94    3.23
 -17  -4   1    4.29    1.83
  17  -4   1    4.70    1.79
  17  -4  -1    6.71    1.78
 -17  -4  -1    9.77    2.52
 -17   4  -1    5.62    2.52
 -17  -4  -1    2.95    2.62
 -17   4  -1    8.48    2.54
 -17   4  -1    3.11    2.56
 -17  -4  -1    5.03    2.57
   0   5   1 4635.90   25.47
   0   5   1 3871.24   16.63
   0  -5   1 4330.61   18.08
   0  -5   1 4388.37   17.98
   0  -5  -1 4583.60   25.71
   0   5  -1 4444.02   18.24
   0   5  -1 3564.37   16.17
   0  -5  -1 3907.38   16.27
   1   5   1  347.67    6.90
  -1  -5   1  394.59    7.59
  -1   5   1  402.86    7.99
   1   5   1  401.77    9.10
   1  -5   1  383.07    7.08
  -1   5   1  342.02    7.16
   1   5  -1  390.21    6.18
   1   5  -1  407.01    7.82
  -1   5  -1  330.40    5.72
   1  -5  -1  421.08    8.26
   1  -5  -1  373.57    6.39
  -1  -5  -1  371.15    6.07
   2  -5   1 2413.61   13.17
   2   5   1 1734.86   14.77
  -2   5   1 2087.40   12.77
  -2  -5   1 1753.62   13.70
   2   5   1 1981.56   11.24
  -2   5   1 1919.72   12.78
  -2   5  -1 2515.16   13.36
   2   5  -1 2593.59   16.84
   2  -5  -1 2138.48   13.20
  -2   5  -1 2240.32   11.36
  -2  -5  -1 2108.61   11.72
   2  -5  -1 2377.04   13.92
   3   5   1   62.59    5.46
   3   5   1   70.28    4.71
  -3   5   1   76.73    4.65
   3  -5   1   74.94    3.67
  -3  -5   1   61.07    4.91
  -3   5   1   71.55    4.96
  -3   5  -1   75.39    4.73
   3   5  -1   74.53    5.41
   3  -5  -1   90.36    5.15
  -3   5  -1   86.61    4.97
   3   5  -1   64.93    4.68
   3  -5  -1   85.46    4.80
  -3  -5  -1   76.97    3.71
   4   5   1 1547.72   10.51
  -4   5   1 1740.88    9.97
   4   5   1 1566.80    8.66
  -4  -5   1 1760.76   15.56
  -4   5   1 1700.55   11.68
   4  -5   1 1931.28   10.41
   4   5  -1 1422.06    8.20
  -4   5  -1 1843.36    9.55
  -4   5  -1 1891.41   10.29
   4  -5  -1 2127.30   12.81
  -4  -5  -1 1749.28    9.05
   4  -5  -1 1851.56   10.24
   4   5  -1 1690.24   15.48
  -5   5   1   31.94    4.38
  -5   5   1   28.51    3.91
   5  -5   1   38.38    2.90
   5   5   1   35.73    2.93
  -5  -5   1   36.65    6.07
   5   5   1   31.21    3.85
  -5  -5  -1   26.42    3.78
   5  -5  -1   29.66    3.89
  -5   5  -1   37.17    3.91
  -5   5  -1   34.88    3.95
  -5  -5  -1   35.77    4.05
   5   5  -1   27.86    5.81
   5  -5  -1   30.59    3.95
   5   5  -1   24.31    3.85
  -6  -5   1 1283.47   13.35
  -6   5   1 1493.36   10.19
   6  -5   1 1621.27    7.81
  -6   5   1 1533.17    7.52
   6   5   1 1403.91    7.88
   6   5   1 1411.42    8.25
   6  -5  -1 1573.55    7.59
  -6   5  -1 1535.00    8.04
  -6  -5  -1 1353.70    8.23
   6  -5  -1 1609.71   10.59
  -6  -5  -1 1494.88    7.68
  -6   5  -1 1628.39    7.70
   6   5  -1 1414.43   14.20
   6   5  -1 1323.93    6.76
  -7   5   1   23.04    2.49
  -7  -5   1   20.07    3.45
  -7  -5   1   20.87    5.06
   7  -5   1   27.33    3.26
   7   5   1   22.20    2.37
   7   5   1   21.36    2.43
  -7   5   1   24.59    3.53
   7  -5  -1   26.49    4.17
   7   5  -1   24.34    4.36
   7  -5  -1   30.63    3.42
  -7  -5  -1   22.50    2.40
  -7   5  -1   26.51    2.54
   7   5  -1   25.65    3.34
  -7   5  -1   25.12    3.53
  -7   5  -1   30.43    3.44
  -7  -5  -1   20.66    3.52
  -8  -5   1  576.78    4.90
  -8   5   1  697.89    6.73
  -8  -5   1  549.15    8.32
   8   5   1  643.49    4.73
   8   5   1  713.93    5.47
  -8   5   1  691.61    5.25
   8  -5   1  711.61    5.37
  -8   5  -1  738.18    5.61
  -8   5  -1  722.34    4.79
  -8   5  -1  672.11    4.85
  -8  -5  -1  610.68    4.73
   8   5  -1  605.29    4.89
   8  -5  -1  723.58    5.39
  -8  -5  -1  665.37    5.59
  -9   5   1   19.02    3.18
  -9  -5   1   23.74    2.84
   9   5   1   20.93    2.09
  -9  -5   1   17.72    3.98
  -9   5   1   22.36    2.22
   9  -5   1   24.90    3.05
   9   5   1   22.56    3.03
  -9   5  -1   27.78    3.03
  -9   5  -1   25.49    3.00
   9   5  -1   20.32    2.82
  -9  -5  -1   19.60    2.24
  -9  -5  -1   22.29    2.18
  -9   5  -1   21.95    2.16
   9  -5  -1   23.87    2.98
 -10   5   1  307.77    3.79
  10   5   1  319.11    4.02
 -10  -5   1  307.43    6.39
  10  -5   1  332.35    3.26
 -10   5   1  338.75    4.91
 -10  -5   1  279.75    6.10
  10   5   1  230.56    3.40
 -10  -5   1  283.93    3.72
 -10   5   1  311.12    4.67
 -10  -5  -1  316.16    4.13
  10  -5  -1  325.65    3.27
 -10   5  -1  319.95    3.26
 -10   5  -1  331.39    4.00
  10   5  -1  273.32    3.66
 -10  -5  -1  285.98    3.88
 -10   5  -1  331.22    4.07
  11  -5   1   26.50    2.78
 -11   5   1   22.59    3.48
 -11   5   1   23.09    2.82
  11   5   1   24.56    1.97
 -11  -5   1   21.11    4.14
 -11  -5   1   18.76    3.52
 -11   5   1   21.53    2.76
 -11  -5   1   20.14    2.64
 -11   5  -1   18.99    2.76
  11   5  -1   20.36    2.61
 -11  -5  -1   22.51    2.84
 -11  -5  -1   18.66    2.77
 -11   5  -1   21.81    1.97
  11  -5  -1   22.61    2.00
 -11   5  -1   24.80    2.88
  12   5   1   41.75    2.67
 -12  -5   1   35.09    3.60
 -12   5   1   36.41    2.06
 -12   5   1   40.23    3.55
  12  -5   1   42.09    2.05
 -12   5   1   39.78    2.92
 -12  -5   1   36.86    3.97
 -12  -5   1   33.93    2.67
 -12   5  -1   38.65    2.75
 -12  -5  -1   35.60    2.09
 -12   5  -1   40.73    2.75
 -12  -5  -1   38.26    2.74
  12   5  -1   41.91    2.69
  12  -5  -1   40.78    2.75
 -12   5  -1   45.11    2.84
 -13  -5   1    8.64    3.72
  13   5   1    8.10    2.51
  13  -5   1    9.24    2.52
 -13   5   1    8.32    1.83
 -13   5   1    7.27    2.68
 -13  -5   1    4.21    2.49
 -13   5   1    7.63    2.62
 -13  -5   1    7.87    3.81
 -13  -5  -1    8.56    2.48
  13  -5  -1    9.60    2.52
 -13   5  -1    9.44    2.57
 -13  -5  -1   10.66    2.59
 -13   5  -1    7.64    1.77
 -13   5  -1    7.58    2.61
  13   5  -1    7.36    2.48
 -14  -5   1   10.01    3.76
 -14  -5   1    9.28    1.77
 -14   5   1    9.40    2.60
 -14   5   1   12.42    1.80
 -14  -5   1    8.76    3.64
  14  -5   1   12.85    1.77
  14   5   1    6.99    2.52
 -14   5   1   10.62    2.63
 -14   5  -1   13.34    1.75
  14   5  -1   -0.73    1.59
  14  -5  -1   12.47    1.78
 -14   5  -1   12.88    2.53
 -14   5  -1   16.57    2.61
 -14  -5  -1    9.87    2.56
 -14  -5  -1    8.29    2.56
 -15  -5   1    1.84    4.02
 -15   5   1    2.43    3.11
  15   5   1    4.15    1.74
 -15  -5   1    2.49    1.73
 -15  -5   1    1.13    4.02
 -15   5   1    2.40    2.53
 -15   5   1    2.97    2.47
  15  -5   1   -0.03    2.46
 -15   5  -1   -1.17    2.48
  15  -5  -1    2.19    1.72
 -15   5  -1    2.41    1.76
  15   5  -1    3.13    2.42
 -15  -5  -1    6.04    2.45
 -15  -5  -1    1.57    2.50
 -15   5  -1    0.82    2.45
 -16   5   1    8.10    3.17
 -16   5   1    7.47    2.42
  16   5   1    7.94    1.75
  16  -5   1    7.01    2.50
 -16   5   1    7.30    2.66
 -16  -5  -1    7.91    2.54
 -16   5  -1    7.22    1.78
 -16   5  -1    7.78    1.77
 -16  -5  -1    5.35    1.78
 -16  -5  -1    8.42    2.53
  16   5  -1    7.91    1.70
 -16   5  -1    0.98    2.48
  16  -5  -1    7.03    2.46
 -17   5   1    2.09    2.42
  17  -5   1    0.97    2.41
 -17   5   1    0.13    3.22
 -17   5   1    1.12    3.16
 -17  -5  -1    2.51    2.43
 -17   5  -1   -0.87    2.52
  17  -5  -1    2.14    1.71
 -17  -5  -1   -0.75    1.81
 -17   5  -1    3.02    2.52
 -17  -5  -1    2.27    2.59
 -17   5  -1    1.94    2.45
  -1   6   1  163.09    5.91
   1  -6   1  152.12    5.63
  -1   6   1  132.64    5.77
   1   6   1  139.93    4.40
  -1  -6   1  149.87    5.57
   1  -6  -1  159.39    5.90
   1  -6  -1  168.91    5.91
  -1   6  -1  141.49    4.51
  -1  -6  -1  152.32    5.83
   1   6  -1  174.94    5.66
   1   6  -1  133.76    4.52
  -2  -6   1   24.67    4.56
  -2   6   1   21.66    4.55
   2   6   1   28.37    5.54
  -2   6   1   21.39    3.50
   2  -6   1   27.42    3.33
   2  -6   1   29.16    3.49
   2   6   1   25.43    4.73
   2  -6  -1   25.68    4.52
  -2  -6  -1   26.96    4.81
  -2   6  -1   31.46    3.50
   2  -6  -1   28.28    5.14
   2   6  -1   26.38    4.83
  -2   6  -1   33.05    4.74
  -3  -6   1   20.95    4.23
   3  -6   1   22.51    4.43
   3   6   1   20.33    3.12
   3   6   1   18.13    4.06
  -3   6   1   20.09    4.26
   3  -6  -1   20.04    4.27
   3  -6  -1   18.81    4.59
   3   6  -1   21.41    4.43
  -3   6  -1   19.41    3.20
  -3   6  -1   14.53    2.98
  -3  -6  -1   18.20    4.36
   4  -6   1  225.00    5.17
  -4   6   1  196.27    5.48
  -4   6   1  217.54    5.15
  -4  -6   1  181.88    5.80
   4   6   1  175.26    4.98
   4   6   1  191.49    4.94
   4  -6  -1  223.47    5.60
  -4   6  -1  212.57    4.05
  -4  -6  -1  194.25    4.09
  -4   6  -1  224.55    4.22
   4   6  -1  161.13    4.77
   4   6  -1  187.10    6.04
   4  -6  -1  201.66    5.02
  -5   6   1   85.03    4.38
   5   6   1   79.79    4.03
   5  -6   1   86.18    3.14
  -5   6   1   89.18    4.06
  -5  -6   1   87.69    5.56
   5   6   1   86.33    3.24
   5   6  -1   84.60    5.47
   5  -6  -1   96.31    4.25
  -5  -6  -1   82.87    3.22
   5   6  -1   74.56    3.03
   5  -6  -1   91.78    4.17
  -5   6  -1   95.83    3.25
  -5   6  -1   90.13    3.15
   6   6   1    7.85    3.40
   6  -6   1    9.60    3.63
  -6   6   1    2.11    3.56
  -6  -6   1    6.50    4.80
   6   6   1   11.55    2.56
  -6   6   1   10.24    3.86
   6  -6  -1    8.98    3.49
  -6   6  -1   12.86    3.56
   6   6  -1    8.76    3.35
  -6  -6  -1   16.36    3.49
   6   6  -1    8.56    4.38
   6  -6  -1   13.43    3.51
  -6  -6  -1   12.96    2.43
  -6   6  -1    9.55    3.60
  -7   6   1   20.57    4.14
   7   6   1   14.18    2.24
   7  -6   1   24.05    3.30
  -7   6   1   20.25    3.27
  -7  -6   1   11.97    4.22
   7   6   1   15.93    3.32
  -7   6  -1   16.91    2.31
   7  -6  -1   21.23    3.36
   7  -6  -1   18.73    4.16
  -7   6  -1   21.60    3.35
  -7  -6  -1   16.32    3.15
   7   6  -1   16.61    4.11
  -7  -6  -1   17.91    3.27
   7   6  -1   14.70    3.19
  -8  -6   1   37.69    4.37
   8  -6   1   52.73    3.42
   8   6   1   43.89    3.22
  -8   6   1   48.23    3.26
   8   6   1   39.92    2.46
  -8   6   1   46.57    3.54
   8   6  -1   45.45    4.28
  -8   6  -1   48.86    3.03
   8  -6  -1   48.86    3.36
  -8   6  -1   52.30    3.38
  -8   6  -1   50.17    3.46
   8   6  -1   43.95    2.35
  -8  -6  -1   44.83    3.31
  -8  -6  -1   42.31    3.16
   9   6   1    2.89    2.06
   9  -6   1    0.41    2.91
   9   6   1    2.12    2.92
  -9   6   1    2.08    2.88
  -9   6   1    3.12    3.06
  -9  -6   1    1.60    4.26
  -9   6  -1    1.56    2.90
  -9   6  -1    1.55    2.91
  -9   6  -1    4.77    2.88
   9   6  -1    4.04    1.97
   9  -6  -1    2.79    2.87
  -9  -6  -1    2.79    2.90
  -9  -6  -1    1.10    2.84
  10  -6   1   87.95    3.09
 -10   6   1   84.76    2.32
 -10  -6   1   70.67    4.17
 -10  -6   1   71.38    2.27
  10   6   1   78.00    3.06
 -10   6   1   80.28    3.33
  10   6   1   85.10    3.14
 -10  -6  -1   69.18    3.04
 -10  -6  -1   83.99    3.18
  10  -6  -1   85.23    2.37
 -10   6  -1   78.25    3.14
 -10   6  -1   85.45    3.13
 -10   6  -1   84.64    3.19
  10   6  -1   63.60    2.96
 -11   6   1   10.15    2.79
  11   6   1    6.05    2.54
  11   6   1   12.23    2.73
 -11  -6   1    7.81    3.41
  11  -6   1   11.14    2.72
 -11  -6   1    6.52    1.88
 -11  -6   1    7.66    3.26
 -11   6   1    7.85    3.40
 -11   6   1   10.74    2.67
 -11  -6  -1    5.28    1.95
 -11   6  -1    6.85    2.72
 -11   6  -1   10.33    1.98
 -11  -6  -1    9.57    2.68
  11  -6  -1   10.32    2.64
 -11   6  -1    9.30    1.93
  11   6  -1   10.45    2.52
 -12   6   1   15.17    2.80
 -12   6   1   18.22    3.39
 -12  -6   1   15.90    1.85
 -12  -6   1   17.89    3.97
 -12  -6   1   14.43    3.31
  12  -6   1   21.18    2.65
 -12   6   1   14.05    1.91
  12   6   1   16.10    1.89
 -12   6  -1   20.49    1.87
  12   6  -1   16.05    2.61
 -12   6  -1   17.79    2.03
 -12  -6  -1   16.50    2.68
 -12   6  -1   20.40    2.70
  12  -6  -1   22.04    1.85
 -12  -6  -1   16.39    2.59
 -13   6   1    1.05    2.56
  13   6   1    1.32    2.45
 -13  -6   1    0.69    3.20
 -13  -6   1    1.91    3.58
  13  -6   1    1.25    2.43
 -13   6   1    0.25    2.52
 -13   6   1   -0.39    1.77
  13   6  -1    0.81    2.46
 -13   6  -1   -0.23    1.78
 -13  -6  -1    3.01    2.47
 -13  -6  -1    1.06    1.66
 -13   6  -1   -2.71    2.51
  13  -6  -1    0.00    1.77
 -13   6  -1   -0.15    1.72
  14   6   1    2.65    1.81
 -14  -6   1    2.05    3.56
 -14   6   1    2.04    3.15
 -14   6   1    3.78    2.54
 -14  -6   1    3.68    3.65
  14  -6   1    4.98    1.78
 -14   6   1    4.19    2.44
 -14  -6  -1    4.20    1.72
 -14  -6  -1    1.87    2.54
  14   6  -1    2.03    1.71
 -14   6  -1    5.50    1.69
 -14   6  -1    4.50    2.46
 -14   6  -1    3.16    2.53
  14  -6  -1    2.55    1.74
 -15  -6   1    0.58    4.04
 -15   6   1    0.99    3.10
 -15  -6   1    0.55    3.99
  15  -6   1   -1.07    2.38
 -15   6   1    0.71    2.46
 -15   6   1   -0.86    2.45
  15   6   1    1.10    1.71
 -15  -6  -1   -0.07    1.74
 -15  -6  -1    1.34    1.71
 -15   6  -1    0.77    2.47
  15  -6  -1    1.75    1.77
 -15   6  -1    3.75    2.47
  15   6  -1   -0.43    2.37
 -15   6  -1    1.15    2.39
 -16   6   1    2.15    1.77
 -16   6   1    2.16    3.13
  16  -6   1    5.80    2.43
  16   6   1    7.65    2.43
 -16   6   1    4.10    3.12
 -16   6  -1    5.46    2.42
 -16   6  -1    0.81    1.75
  16   6  -1    3.44    2.52
  16  -6  -1    3.09    2.40
 -16  -6  -1    3.39    1.74
 -16   6  -1    1.23    1.74
 -16  -6  -1   -0.69    2.43
 -17   6   1    2.75    1.77
  17  -6   1    4.47    2.48
 -17   6   1    0.95    3.19
 -17   6   1   -1.45    3.11
 -17   6  -1    0.53    1.75
  17  -6  -1    2.09    2.44
  17   6  -1    0.59    1.70
 -17  -6  -1   -0.61    1.80
 -17   6  -1    0.91    2.55
 -17   6  -1   -0.29    2.49
 -17  -6  -1    0.57    2.58
   0  -7   1 2065.81   11.69
   0   7   1 2178.02   14.25
   0   7   1 1704.08   10.48
   0  -7  -1 1876.88   10.98
   0   7  -1 2284.60   12.23
   0  -7  -1 2073.02   14.17
  -1   7   1   39.10    4.57
   1   7   1   27.65    4.74
  -1  -7   1   28.45    3.29
   1  -7   1   40.21    4.75
  -1   7   1   37.96    4.88
  -1  -7  -1   27.90    4.88
  -1   7  -1   39.19    3.54
   1  -7  -1   33.62    3.35
   1   7  -1   37.08    3.46
   1  -7  -1   38.74    3.71
   1   7  -1   41.84    4.70
   2  -7   1 2248.89   10.34
  -2   7   1 2834.94   13.81
  -2  -7   1 2541.70   13.66
  -2   7   1 2470.89   12.03
   2   7   1 2399.52   10.75
   2  -7   1 2940.22   12.88
   2   7   1 2689.05   15.14
   2   7  -1 2561.67   11.71
  -2   7  -1 2878.42   12.16
  -2   7  -1 2800.52   12.05
   2  -7  -1 2840.18   13.92
   2  -7  -1 2786.39   13.14
  -2  -7  -1 2437.99   11.52
   2   7  -1 3113.10   15.15
  -3  -7   1  349.21    6.38
   3   7   1  301.02    4.50
   3  -7   1  333.39    5.37
   3  -7   1  366.16    5.83
  -3   7   1  340.65    5.06
   3   7   1  284.66    5.79
  -3   7  -1  367.50    5.79
   3  -7  -1  371.30    5.44
   3  -7  -1  353.71    5.94
   3   7  -1  379.66    6.79
  -3   7  -1  365.07    5.50
  -3  -7  -1  320.46    5.67
   4  -7   1 2816.22   10.89
   4   7   1 2172.10   11.43
  -4  -7   1 2577.07   14.51
   4   7   1 2290.88    9.81
  -4   7   1 2714.50   11.41
  -4   7   1 2639.89   12.41
   4   7  -1 2750.99   15.58
   4  -7  -1 2840.94   11.76
   4  -7  -1 3114.28   13.30
   4   7  -1 2147.11    9.22
  -4   7  -1 2912.61   11.01
  -4   7  -1 2862.29   10.87
  -4  -7  -1 2521.77   10.26
  -5   7   1    2.00    3.71
   5   7   1    6.02    3.54
   5  -7   1   11.20    3.61
   5   7   1   -0.66    3.74
  -5   7   1    5.91    3.75
  -5  -7   1    7.69    4.66
  -5   7  -1    7.60    2.66
   5  -7  -1    8.75    2.59
   5   7  -1    8.54    3.73
   5  -7  -1    6.26    3.67
  -5  -7  -1   10.59    3.71
  -5   7  -1   10.10    3.67
   5   7  -1    5.42    2.44
   6   7   1  675.81    6.07
  -6   7   1  778.13    6.97
   6   7   1  757.26    5.94
  -6  -7   1  608.44    7.62
   6  -7   1  810.53    5.51
  -6   7   1  798.81    5.45
   6   7  -1  658.66    5.52
   6  -7  -1  774.52    6.01
   6  -7  -1  842.81    7.11
  -6   7  -1  797.11    6.05
  -6  -7  -1  727.49    5.59
  -6   7  -1  831.27    6.15
   6   7  -1  714.69    8.15
  -7   7   1    5.22    3.41
   7   7   1    6.39    3.28
  -7  -7   1    7.96    4.07
   7  -7   1    7.47    2.29
  -7   7   1    8.45    3.24
   7   7   1    8.43    3.05
  -7  -7  -1    9.00    2.42
   7   7  -1    6.11    3.74
  -7   7  -1    8.26    3.35
   7  -7  -1    7.11    3.24
  -7   7  -1    4.35    3.24
   7   7  -1   10.07    2.18
   7  -7  -1   12.17    2.32
  -8  -7   1  405.39    6.65
  -8   7   1  542.65    5.62
   8   7   1  508.03    4.81
   8   7   1  518.50    4.84
  -8   7   1  563.57    4.19
   8  -7   1  581.49    4.94
  -8   7  -1  545.57    4.80
   8   7  -1  527.14    7.25
  -8   7  -1  566.33    4.94
   8   7  -1  502.14    4.48
   8  -7  -1  539.86    5.63
   8  -7  -1  567.46    4.82
  -8  -7  -1  533.96    4.99
  -9   7   1   14.03    3.81
  -9  -7   1   14.01    3.86
   9   7   1   11.88    2.10
  -9   7   1   15.24    2.09
   9  -7   1   17.83    2.97
   9   7   1   10.42    2.91
  -9  -7  -1   13.03    2.87
   9   7  -1   20.80    3.01
  -9  -7  -1   15.66    2.98
  -9   7  -1   12.89    2.98
   9  -7  -1   17.22    2.09
   9   7  -1   13.94    3.09
  -9   7  -1   17.57    3.01
  -9   7  -1   15.80    2.09
 -10   7   1  181.54    2.70
  10   7   1  167.47    3.31
 -10   7   1  180.14    4.42
  10  -7   1  193.25    3.49
 -10  -7   1  165.31    4.73
  10   7   1  179.19    3.49
 -10   7  -1  184.32    2.76
 -10   7  -1  193.38    3.48
 -10  -7  -1  175.00    3.51
 -10   7  -1  189.15    2.90
  10   7  -1  158.76    2.60
  10  -7  -1  176.96    2.66
 -10  -7  -1  155.59    2.75
 -11   7   1    0.98    2.64
  11   7   1    2.20    2.73
  11  -7   1    3.08    2.61
  11   7   1   -0.41    2.58
 -11   7   1    2.57    2.71
 -11   7   1    3.79    2.78
 -11  -7   1    0.15    3.44
  11   7  -1    1.73    2.58
 -11   7  -1    0.65    2.67
 -11   7  -1    2.82    2.68
 -11   7  -1    1.11    2.72
  11  -7  -1    1.13    1.88
 -11  -7  -1    3.61    1.77
 -11  -7  -1    6.33    2.64
 -12   7   1   52.25    2.07
 -12  -7   1   57.13    4.22
  12   7   1   55.91    2.82
 -12  -7   1   45.44    3.58
  12  -7   1   54.55    2.76
 -12   7   1   52.79    3.59
 -12   7   1   58.14    3.04
  12   7   1    0.15    1.62
  12  -7  -1   54.56    2.72
 -12   7  -1   55.26    2.11
 -12   7  -1   57.15    2.86
 -12   7  -1   53.10    2.80
 -12  -7  -1   42.92    2.05
  12   7  -1   52.26    2.69
 -12  -7  -1   51.61    2.88
 -13   7   1    3.63    2.53
 -13   7   1    1.96    2.60
  13   7   1    1.37    2.50
  13  -7   1    2.95    2.47
 -13  -7   1    0.75    3.54
 -13  -7   1    1.22    3.68
 -13   7   1    1.83    3.17
 -13  -7  -1    1.51    2.50
 -13   7  -1    2.47    2.43
  13   7  -1    0.97    2.46
 -13  -7  -1    1.35    2.53
  13  -7  -1   -1.50    2.50
 -13   7  -1   -2.65    1.76
 -13   7  -1    2.91    1.80
 -14   7   1   20.73    3.32
 -14  -7   1   17.85    3.91
  14  -7   1   22.53    1.89
  14   7   1   22.44    1.79
 -14   7   1   22.95    3.25
 -14  -7   1   16.68    3.78
 -14   7   1   23.13    2.50
  14   7  -1   23.32    2.56
 -14  -7  -1   17.22    1.90
 -14   7  -1   21.20    1.87
  14  -7  -1   18.96    1.85
 -14   7  -1   23.39    2.62
 -14   7  -1   22.62    1.88
 -15   7   1    3.78    2.52
 -15  -7   1    1.67    3.93
 -15  -7   1    1.91    4.01
 -15   7   1    2.33    1.75
  15  -7   1    1.39    2.41
 -15   7   1    1.11    3.13
  15   7   1    1.00    2.44
 -15  -7  -1    4.30    2.49
 -15   7  -1    3.31    1.76
  15  -7  -1    3.02    1.78
 -15   7  -1    2.00    1.74
 -15   7  -1    3.57    2.50
  15   7  -1    4.12    1.76
 -16   7   1    1.05    2.44
 -16   7   1    2.83    2.58
  16  -7   1    5.18    2.44
 -16   7   1    1.08    2.59
  16   7   1    2.58    1.72
  16   7  -1    2.60    1.69
 -16   7  -1    2.17    1.71
 -16  -7  -1    1.53    2.51
 -16   7  -1    3.08    1.82
 -16   7  -1    2.64    1.79
  16  -7  -1    3.73    2.47
 -17   7   1   -0.04    3.14
  17  -7   1    1.21    1.76
 -17   7   1    1.45    3.23
  17   7  -1    0.48    2.46
  17  -7  -1    1.95    2.45
 -17   7  -1    2.27    2.51
  -1  -8   1 2886.45   12.72
  -1   8   1 3604.37   15.75
   1  -8   1 3398.90   13.05
   1   8   1 3536.71   16.51
   1   8   1 2851.60   12.03
   1   8  -1 3958.96   15.37
   1  -8  -1 3408.36   13.20
  -1  -8  -1 3064.04   12.57
  -1   8  -1 3894.17   13.98
   1   8  -1 3446.95   13.18
   1  -8  -1 3756.86   16.20
  -1   8  -1 3585.68   13.60
   2  -8   1   69.05    4.42
   2   8   1   50.70    3.26
   2   8   1   66.49    4.40
  -2  -8   1   67.46    4.51
   2  -8   1   59.89    3.24
  -2   8   1   69.90    4.45
  -2   8   1   57.66    4.70
   2   8  -1   64.44    4.50
   2  -8  -1   68.04    4.51
  -2   8  -1   68.19    3.42
  -2   8  -1   64.76    3.36
  -2  -8  -1   60.39    3.40
   2  -8  -1   69.30    4.81
   2   8  -1   70.49    4.80
  -3   8   1 2149.85   11.08
   3  -8   1 2305.64   10.04
   3   8   1 1923.77    9.03
  -3  -8   1 2437.58   12.81
   3  -8   1 2424.45   10.83
  -3   8   1 2364.22   10.71
  -3   8  -1 2425.69   10.69
  -3  -8  -1 1992.80    9.86
   3  -8  -1 1999.90   10.18
   3  -8  -1 2399.48   11.08
  -3   8  -1 2295.00    9.72
   4   8   1   99.06    4.07
  -4   8   1  136.52    3.52
  -4  -8   1  124.68    4.74
   4  -8   1  130.76    4.33
   4   8   1  103.20    4.38
  -4   8   1  125.40    4.81
   4  -8   1  118.30    4.07
  -4   8  -1  134.40    4.29
   4   8  -1  106.37    3.12
   4  -8  -1  136.34    4.33
  -4  -8  -1  119.53    4.46
   4   8  -1  130.49    4.88
  -4   8  -1  131.39    4.30
   4  -8  -1  148.77    4.90
  -5  -8   1 1258.96   10.10
   5   8   1 1066.39    7.50
   5   8   1 1132.30    6.58
  -5   8   1 1269.58    7.49
  -5   8   1 1243.58    8.30
   5  -8   1 1328.98    7.59
  -5   8  -1 1351.65    7.62
   5   8  -1 1026.52    6.03
  -5   8  -1 1314.60    6.86
   5  -8  -1 1325.85    7.56
   5  -8  -1 1426.62    8.76
   5   8  -1 1163.88    9.50
  -5  -8  -1 1168.17    7.39
  -6  -8   1   42.92    3.79
   6   8   1   -2.33    2.97
   6   8   1   49.37    3.40
   6  -8   1   61.37    3.58
  -6   8   1   52.35    3.82
  -6   8   1   51.25    2.69
   6  -8  -1   53.14    2.76
  -6   8  -1   54.32    3.64
   6   8  -1   41.60    2.51
   6  -8  -1   46.64    3.42
   6   8  -1   47.90    3.75
  -6  -8  -1   46.55    2.75
  -6   8  -1   55.86    2.73
  -7  -8   1  567.62    7.19
  -7   8   1  699.27    6.25
  -7   8   1  701.82    4.80
   7  -8   1  734.36    4.97
   7   8   1  601.41    4.76
   7   8   1  627.74    4.77
  -7   8  -1  752.35    4.95
  -7   8  -1  740.14    5.02
   7  -8  -1  726.22    5.76
   7  -8  -1  729.84    5.50
   7   8  -1  647.14    7.13
   7   8  -1  627.63    4.95
  -7  -8  -1  687.12    5.73
   8  -8   1  176.51    3.71
  -8   8   1  168.30    3.67
   8   8   1  135.21    2.82
  -8  -8   1  131.28    4.78
   8   8   1  156.05    3.56
  -8   8   1  164.36    4.08
   8   8  -1  150.41    4.29
   8   8  -1  147.34    2.72
  -8   8  -1  172.70    2.97
  -8   8  -1  174.80    2.92
   8  -8  -1  168.78    3.97
   8  -8  -1  170.49    3.64
  -8  -8  -1  158.14    2.98
  -9   8   1  355.67    4.58
   9  -8   1  380.57    3.47
  -9   8   1  384.10    4.09
  -9  -8   1  258.97    4.87
   9   8   1  359.04    4.16
   9   8   1  334.22    4.05
   9  -8  -1  336.61    3.28
  -9   8  -1  342.52    3.52
  -9   8  -1  326.68    3.98
  -9  -8  -1  308.88    4.18
  -9   8  -1  335.00    4.05
   9   8  -1  283.22    3.15
   9   8  -1  303.90    5.60
 -10  -8   1   17.10    3.55
 -10   8   1   22.41    2.91
  10   8   1   15.49    2.75
  10   8   1   21.79    2.76
 -10   8   1   23.23    2.84
  10  -8   1   21.34    2.08
  10   8  -1   21.36    1.98
  10   8  -1   19.87    3.53
 -10   8  -1   21.46    1.96
  10  -8  -1   21.07    2.84
 -10   8  -1   20.64    2.88
 -10  -8  -1   19.44    2.02
 -10   8  -1   24.54    2.88
  11   8   1  129.39    2.48
  11   8   1  137.44    2.54
  11  -8   1  160.46    2.47
 -11   8   1  144.66    3.42
 -11   8   1  154.64    3.12
 -11  -8   1  125.39    4.33
  11   8  -1  150.44    3.06
 -11   8  -1  155.98    3.19
 -11   8  -1  170.24    2.68
 -11   8  -1  168.08    2.70
  11  -8  -1  166.13    3.16
 -11  -8  -1  150.93    3.38
 -12   8   1   13.33    2.63
  12  -8   1   14.51    1.88
 -12  -8   1   11.93    3.35
  12   8   1   11.68    1.85
 -12   8   1   12.98    2.70
  12   8   1   10.77    1.80
 -12   8   1   12.91    1.90
  12  -8  -1   11.68    1.88
 -12  -8  -1   14.12    2.65
  12   8  -1   12.81    2.50
 -12   8  -1   11.64    2.64
 -12   8  -1   11.54    1.85
 -12   8  -1   11.08    2.64
 -13   8   1   39.87    2.81
 -13  -8   1   35.58    3.54
  13  -8   1   37.58    1.91
 -13   8   1   41.15    2.73
  13   8   1   19.55    2.46
 -13   8   1   33.03    2.71
 -13  -8   1   32.07    3.39
  13  -8  -1   43.30    2.75
  13   8  -1   36.50    1.91
 -13   8  -1   38.56    2.66
 -13  -8  -1   33.97    2.66
 -13   8  -1   40.39    2.72
 -13   8  -1   40.49    2.71
  14   8   1   10.19    2.47
 -14   8   1    5.20    2.64
 -14  -8   1    4.85    3.58
  14  -8   1   11.46    1.80
 -14   8   1    7.89    3.12
 -14   8   1    5.67    1.80
 -14  -8   1    6.42    3.71
 -14   8  -1    5.60    2.49
 -14   8  -1   10.68    2.49
  14   8  -1    9.13    1.79
  14  -8  -1   10.35    2.55
 -14   8  -1    7.94    1.81
 -14  -8  -1    8.00    2.54
 -15  -8   1    9.58    3.72
 -15   8   1   10.04    2.67
 -15   8   1    9.28    2.58
 -15   8   1    9.90    2.41
  15  -8   1   10.84    2.47
 -15  -8   1    8.08    3.62
  15   8   1    9.26    1.76
 -15   8  -1    7.55    2.57
 -15   8  -1   10.51    1.85
  15  -8  -1    9.40    1.74
 -15  -8  -1    9.94    2.56
 -15   8  -1    7.74    2.45
  15   8  -1    8.97    2.46
 -16   8   1    2.82    2.57
  16   8   1    1.48    2.46
 -16   8   1    0.02    1.69
  16  -8   1    1.94    1.74
 -16   8   1   -0.49    2.59
 -16   8  -1    0.68    2.48
 -16   8  -1    2.71    2.46
 -16   8  -1    1.37    2.54
 -16  -8  -1    0.78    2.52
  16  -8  -1    1.22    1.80
  16   8  -1   -0.73    2.44
   0  -9   1   63.50    3.24
   0   9   1   64.91    4.31
   0  -9   1   64.32    4.41
   0   9   1   59.98    4.53
   0  -9  -1   59.48    4.56
   0   9  -1   73.66    4.56
   0  -9  -1   63.50    4.33
   0   9  -1   66.96    3.35
  -1   9   1   68.16    4.45
   1  -9   1   72.48    4.54
   1  -9   1   73.35    4.76
   1   9   1   64.84    4.89
   1   9   1   60.19    4.49
  -1  -9  -1   62.47    4.51
   1   9  -1   73.79    4.77
  -1   9  -1   80.17    4.60
   1  -9  -1   68.26    4.76
   1   9  -1   69.19    4.53
  -1   9  -1   55.28    4.95
   1  -9  -1   73.17    4.46
  -2  -9   1  150.64    4.73
   2  -9   1  143.95    4.62
   2  -9   1  100.80    3.33
  -2   9   1  141.26    3.76
  -2   9   1  127.54    4.92
   2   9   1  121.22    4.42
   2   9   1  132.43    4.71
   2  -9  -1  142.07    4.78
  -2   9  -1  137.36    3.60
   2   9  -1  162.04    5.10
   2  -9  -1  145.52    4.98
  -2  -9  -1  124.97    3.59
   2   9  -1  142.31    4.52
  -3  -9   1  353.97    5.86
   3  -9   1  357.11    4.59
   3   9   1  323.62    5.53
   3  -9   1  334.59    5.06
  -3   9   1  353.04    5.51
   3   9   1  294.30    4.16
  -3   9   1  336.17    5.78
   3  -9  -1  358.84    6.09
  -3   9  -1  326.49    4.28
   3  -9  -1  353.67    5.51
  -3  -9  -1  305.88    5.17
  -4   9   1  178.00    4.64
   4   9   1  145.83    4.31
   4  -9   1  171.29    4.12
  -4   9   1  181.69    4.30
   4  -9   1  179.15    3.52
   4   9   1  156.73    4.32
  -4  -9   1  156.61    4.59
  -4   9  -1  187.69    4.31
   4  -9  -1  176.55    4.32
  -4  -9  -1  159.40    4.37
  -4   9  -1  179.75    4.42
   4   9  -1  175.55    4.84
   5   9   1  194.29    3.51
  -5   9   1  216.36    4.75
  -5   9   1  217.75    4.34
   5   9   1  179.86    4.28
  -5  -9   1  176.43    4.69
   5  -9   1  230.28    4.44
   5   9  -1  203.12    4.90
   5   9  -1  179.45    4.10
  -5   9  -1  201.74    3.62
   5  -9  -1  222.54    4.28
  -5  -9  -1  211.88    4.49
   5  -9  -1  243.04    4.70
  -5   9  -1  239.70    3.67
  -6   9   1   14.64    3.58
   6  -9   1   11.33    3.27
   6   9   1    8.35    3.13
   6   9   1    9.67    3.30
  -6  -9   1    8.43    3.34
  -6   9   1   12.00    3.37
  -6  -9  -1    7.77    3.45
   6   9  -1   13.57    3.15
   6   9  -1   10.40    3.31
   6  -9  -1   12.09    3.31
  -6   9  -1   12.75    3.41
   6  -9  -1   14.53    3.21
  -6   9  -1   12.32    2.38
  -7  -9   1   36.60    3.51
   7  -9   1   54.50    2.58
  -7   9   1   16.83    3.01
   7   9   1   51.97    3.35
  -7   9   1   49.63    3.63
   7   9   1   41.14    3.26
   7   9  -1   41.06    4.17
  -7  -9  -1   42.45    3.41
   7  -9  -1   51.28    3.49
  -7   9  -1   52.78    2.55
   7  -9  -1   51.94    3.44
   7   9  -1   34.31    2.39
  -7   9  -1   51.83    3.44
   8   9   1   -0.43    2.86
  -8  -9   1   -0.13    3.06
  -8   9   1   -0.23    2.08
   8   9   1   -0.31    2.11
  -8   9   1    2.27    3.04
   8  -9   1    2.19    2.92
  -8   9  -1    0.86    2.14
   8   9  -1    0.67    2.78
  -8   9  -1    0.56    2.13
   8   9  -1    0.65    3.37
   8  -9  -1    0.95    2.98
   8  -9  -1    1.27    2.08
  -8  -9  -1   -0.11    3.02
  -9   9   1   33.45    3.14
   9   9   1   28.18    2.89
   9  -9   1   29.35    2.97
  -9  -9   1   27.35    3.78
   9   9   1   26.75    2.86
  -9   9   1   29.62    2.96
   9  -9  -1   34.59    2.20
  -9   9  -1   33.66    3.00
  -9   9  -1   31.06    2.98
   9   9  -1   29.16    3.07
   9  -9  -1   32.94    2.99
  -9  -9  -1   33.02    2.98
   9   9  -1   28.58    2.06
 -10  -9   1    2.37    2.86
  10  -9   1    3.97    2.74
 -10   9   1    3.21    2.83
  10   9   1    3.63    2.73
 -10   9   1    1.87    2.79
  10   9   1    3.25    2.71
 -10   9  -1    4.33    2.51
 -10   9  -1    0.03    2.81
 -10  -9  -1    5.81    2.82
  10   9  -1    3.54    2.81
 -10   9  -1    5.21    1.91
  10  -9  -1    1.07    2.73
  10   9  -1    2.85    1.83
  11   9   1   53.14    2.79
 -11   9   1   56.75    3.00
  11  -9   1   51.59    2.81
  11   9   1   58.21    2.91
 -11  -9   1   48.79    3.77
 -11   9   1   63.02    2.88
  11   9  -1   57.75    2.89
 -11   9  -1   63.21    2.97
  11  -9  -1   67.48    2.91
 -11   9  -1   64.00    2.77
 -11   9  -1   65.95    2.94
 -11  -9  -1   56.28    2.93
 -12   9   1    3.67    3.10
  12  -9   1    1.75    1.80
 -12   9   1    0.25    2.55
  12   9   1    1.28    1.85
  12   9   1    3.49    2.54
 -12  -9   1    2.38    3.24
  12  -9  -1    1.44    2.57
  12   9  -1   -0.63    1.78
 -12   9  -1    2.38    2.47
 -12  -9  -1    3.95    2.62
 -12   9  -1    0.91    1.89
 -12   9  -1    5.08    2.54
 -13   9   1    4.04    1.71
 -13   9   1    2.36    2.56
  13   9   1    3.96    2.48
  13   9   1    4.12    1.79
  13  -9   1    2.93    1.74
 -13   9   1    4.16    2.55
 -13  -9   1    2.09    3.20
 -13   9  -1    7.01    2.52
  13   9  -1    3.39    1.72
 -13   9  -1    5.49    1.80
  13  -9  -1    4.69    1.83
 -13   9  -1    2.81    2.56
 -13  -9  -1    3.68    2.63
 -14  -9   1    0.97    3.07
 -14  -9   1    1.98    3.65
 -14   9   1    2.46    2.44
 -14   9   1   -0.54    2.52
  14   9   1    1.60    2.43
  14  -9   1    2.09    1.76
 -14   9   1    1.05    2.55
 -14   9  -1    3.49    2.48
  14   9  -1    0.90    2.43
 -14   9  -1    0.76    1.76
 -14   9  -1   -0.10    1.76
  14  -9  -1    0.89    2.39
 -14  -9  -1   -0.74    2.49
  15   9   1   12.35    2.50
 -15   9   1    8.84    1.72
 -15  -9   1    9.90    3.71
 -15  -9   1    7.37    3.67
 -15   9   1    8.48    2.58
  15  -9   1    9.18    2.47
 -15   9   1    9.77    2.64
 -15   9  -1   11.47    2.51
 -15   9  -1   12.81    1.78
  15   9  -1   11.46    1.80
 -15  -9  -1    6.53    2.53
 -15   9  -1   14.30    2.55
  15  -9  -1   12.72    1.78
  16  -9   1    2.27    1.72
 -16   9   1    2.09    2.55
 -16   9   1    1.03    2.44
 -16  -9   1    1.18    5.45
 -16   9   1    2.28    3.10
  16   9   1    0.80    1.73
 -16  -9   1    1.13    5.12
  16   9  -1    1.59    1.77
  16  -9  -1    0.74    1.72
 -16   9  -1   -0.44    1.78
 -16   9  -1    3.10    1.78
 -16  -9  -1    0.49    2.52
   1 -10   1 1978.22    9.68
  -1  10   1 2042.06   10.79
   1  10   1 1773.49    8.89
   1 -10   1 2002.51    9.62
  -1 -10  -1 1931.96   11.03
  -1  10  -1 2114.51    9.38
   1  10  -1 2089.98    9.64
   1  10  -1 2278.87   10.91
   1 -10  -1 2051.80    9.96
  -1 -10  -1 1809.85    9.20
  -1  10  -1 2132.59    9.42
   1 -10  -1 2008.46   10.94
   2  10   1   43.78    2.95
   2 -10   1   56.80    2.90
  -2  10   1   51.94    4.04
   2 -10   1   53.54    3.11
   2  10   1   55.76    4.02
  -2 -10  -1   46.83    4.03
   2 -10  -1   50.61    3.15
   2  10  -1   56.95    4.33
  -2  10  -1   41.61    3.06
   2 -10  -1   54.33    3.05
   2  10  -1   52.28    4.00
   3 -10   1 1853.90    8.80
   3  10   1 1705.99    9.58
   3  10   1 1459.65    7.91
   3 -10   1 1668.42    8.10
  -3  10   1 1767.62    9.09
   3 -10  -1 1849.76    9.31
  -3 -10  -1 1495.47    8.04
   3  10  -1 1583.18    7.57
   3 -10  -1 1688.32    9.05
   3  10  -1 1724.81    9.90
  -3  10  -1 1828.73    8.48
   4 -10   1    1.63    3.35
  -4 -10   1    3.33    3.56
   4  10   1   -0.44    3.64
   4  10   1   -0.39    3.34
  -4  10   1    2.57    3.67
  -4  10   1    2.91    3.43
   4 -10   1   -0.50    3.56
   4 -10  -1    4.13    3.56
  -4  10  -1    2.78    2.42
  -4 -10  -1    3.95    2.61
   4  10  -1    2.55    3.72
   5  10   1 1044.04    7.04
  -5 -10   1 1160.03    8.28
   5 -10   1 1308.34    7.13
  -5  10   1 1207.58    7.49
   5  10   1 1096.33    6.78
   5 -10   1 1184.35    6.68
  -5  10   1 1236.55    7.03
  -5 -10  -1 1113.39    6.94
   5  10  -1 1019.83    6.20
   5 -10  -1 1394.37    7.97
   5 -10  -1 1221.84    7.01
  -5  10  -1 1314.41    6.42
   5  10  -1 1164.31    8.37
  -5  10  -1 1300.39    7.05
  -6 -10   1    6.61    3.21
   6 -10   1    6.03    2.36
  -6  10   1    9.74    3.49
  -6  10   1    9.39    3.22
   6  10   1    5.18    3.34
   6  10   1    5.88    2.15
  -6  10  -1    4.80    2.22
   6 -10  -1    4.89    2.37
   6  10  -1    6.48    3.26
  -6 -10  -1    6.79    3.42
  -6  10  -1    6.15    2.40
   6  10  -1    9.59    3.07
   6 -10  -1    3.30    3.21
  -7 -10   1  643.03    6.79
  -7  10   1  805.15    6.15
   7  10   1  321.68    4.05
   7  10   1  666.93    4.84
   7 -10   1  861.64    5.59
  -7  10   1  816.49    4.89
  -7  10  -1  866.62    5.58
   7 -10  -1  850.37    6.24
  -7 -10  -1  718.83    5.04
   7 -10  -1  771.03    5.40
   7  10  -1  737.01    6.73
  -7  10  -1  798.05    5.41
   7  10  -1  643.20    4.33
  -8  10   1   21.88    2.22
  -8  10   1   22.67    3.11
  -8 -10   1   13.86    3.10
   8  10   1   20.68    2.94
   8  10   1   19.22    2.12
   8 -10   1   23.68    2.17
   8 -10  -1   22.59    2.13
   8 -10  -1   24.97    3.01
   8  10  -1   20.51    3.72
  -8  10  -1   24.60    2.24
   8  10  -1   22.92    2.88
  -8 -10  -1   24.41    2.28
  -8  10  -1   20.65    2.12
  -9 -10   1   88.98    4.09
   9  10   1   99.25    3.18
  -9  10   1  104.40    3.15
  -9  10   1  109.21    3.37
   9 -10   1  119.86    3.27
   9  10   1   94.90    3.12
  -9  10  -1  127.58    3.25
  -9 -10  -1  112.51    3.30
   9  10  -1  102.26    2.36
   9 -10  -1  115.77    3.36
   9  10  -1  108.75    3.62
  -9  10  -1  119.52    2.52
   9 -10  -1  123.25    2.49
  10  10   1   20.31    1.95
 -10 -10   1   20.62    3.54
  10 -10   1   22.30    1.97
  10  10   1   23.79    2.75
 -10  10   1   25.24    2.77
 -10  10   1   23.56    2.91
 -10  10  -1   29.53    2.84
  10 -10  -1   29.44    2.75
 -10 -10  -1   21.50    2.88
  10  10  -1   23.60    3.48
 -10  10  -1   23.75    2.01
  10  10  -1   21.36    1.92
 -11  10   1  122.16    2.35
 -11 -10   1  107.31    4.09
  11  10   1  100.11    2.94
  11  10   1  109.24    3.11
 -11  10   1  119.99    3.26
  11 -10   1  117.14    2.26
 -11  10  -1  112.99    3.01
 -11  10  -1  119.59    3.07
  11  10  -1   97.06    2.26
 -11  10  -1  111.46    2.27
  11 -10  -1  115.28    2.33
  11  10  -1  108.04    4.00
 -11 -10  -1  109.42    3.19
 -12  10   1    2.52    2.57
 -12  10   1   -2.24    2.59
  12 -10   1    3.18    2.55
  12  10   1    2.84    2.53
  12  10   1    2.59    1.77
 -12 -10   1    1.41    2.73
 -12 -10  -1    4.70    2.63
 -12  10  -1    2.84    1.79
  12 -10  -1    0.72    1.76
 -12  10  -1    4.41    2.52
  12  10  -1    2.46    2.49
 -12  10  -1    2.40    1.82
 -13  10   1   22.09    3.19
 -13 -10   1   17.26    3.32
  13 -10   1   21.52    1.80
  13  10   1   18.17    1.83
  13  10   1   16.87    2.62
 -13  10   1   25.16    3.26
 -13  10   1   20.52    2.54
 -13  10  -1   19.64    1.82
 -13 -10  -1   14.71    2.69
 -13  10  -1   19.34    2.61
  13 -10  -1   24.44    1.84
  13  10  -1   17.43    2.43
 -13  10  -1   18.04    2.63
 -14  10   1   -0.20    1.75
 -14 -10   1    0.39    3.08
 -14  10   1    0.68    3.13
  14  10   1    0.29    1.63
  14 -10   1    0.65    1.75
 -14  10   1    0.23    2.55
 -14 -10   1    0.82    3.06
 -14  10  -1    0.77    2.46
 -14  10  -1   -0.16    2.45
  14 -10  -1    1.31    2.44
 -14  10  -1    2.04    1.81
 -14 -10  -1   -0.47    2.55
 -15  10   1    7.72    2.53
  15 -10   1    5.26    2.44
 -15 -10   1    4.00    3.61
 -15 -10   1    6.33    3.65
 -15  10   1    6.07    2.56
 -15 -10  -1    6.76    2.49
 -15  10  -1    7.28    2.51
 -15  10  -1    6.91    2.55
 -15  10  -1    7.37    2.44
  15 -10  -1    7.04    2.45
 -16  10   1   -0.87    2.53
 -16 -10   1    0.57    4.42
  16  10   1   -0.39    2.48
 -16 -10   1    0.98    4.79
  16 -10   1   -1.99    2.49
 -16  10   1    2.21    2.46
 -16  10   1    1.36    1.74
 -16  10  -1    1.94    1.79
 -16 -10  -1    2.15    2.56
  16 -10  -1   -0.52    1.70
 -16  10  -1    1.81    1.76
   0 -11   1 1603.78    8.37
   0  11  -1 1745.46    8.99
   0 -11  -1 1458.37    7.73
   0 -11  -1 1489.28    8.91
   0  11  -1 1547.39    7.68
   1 -11   1   31.31    2.90
   1 -11   1   27.44    3.89
  -1 -11   1   28.89    2.78
  -1  11   1   33.65    2.86
   1  11   1   25.94    2.75
  -1  11  -1   32.54    3.95
   1  11  -1   25.80    2.92
  -1 -11  -1   29.03    3.85
  -1  11  -1    8.49    3.24
   1  11  -1   26.56    3.89
   1 -11  -1   34.54    3.80
   1 -11  -1   28.30    3.08
   2  11   1 1657.22    8.14
   2  11   1 1822.04    9.86
  -2  11   1 1892.26    9.48
   2 -11   1 1635.19    7.63
   2 -11   1 1865.92    8.87
   2 -11  -1 2022.83    9.81
   2  11  -1 2053.41   10.02
   2 -11  -1 1992.74    9.28
  -2  11  -1 2072.34    8.58
  -2 -11  -1 1745.47    8.40
   2  11  -1 1902.29    8.60
   3  11   1   45.30    3.60
  -3  11   1   47.00    3.61
   3 -11   1   39.88    3.58
   3  11   1   43.96    3.66
   3 -11   1   51.88    3.80
   3 -11  -1   36.75    3.89
  -3  11  -1   42.29    3.79
  -3  11  -1   44.91    3.66
   3 -11  -1   39.95    3.59
  -3 -11  -1   41.75    3.89
   3  11  -1   38.25    3.61
   3  11  -1   36.37    2.98
  -4 -11   1 1009.74    6.96
   4  11   1 1384.96    8.00
   4 -11   1 1437.26    7.17
   4 -11   1 1553.53    7.16
  -4  11   1 1452.12    7.43
  -4  11   1 1477.26    7.69
   4  11   1 1307.01    6.59
  -4  11  -1 1633.07    7.63
   4 -11  -1 1585.88    7.75
   4 -11  -1 1462.61    7.33
   4  11  -1 1505.49    8.82
  -4 -11  -1 1290.64    7.29
  -5  11   1   69.86    3.71
   5 -11   1   67.65    2.71
  -5 -11   1   50.55    3.65
  -5  11   1   64.38    3.47
   5  11   1   62.85    3.65
   5 -11   1   62.68    3.38
   5  11   1   54.30    3.36
   5 -11  -1   64.15    3.53
   5 -11  -1   65.76    3.66
   5  11  -1   56.34    3.71
  -5  11  -1   76.14    3.54
   5  11  -1   52.24    3.37
  -5 -11  -1   59.70    2.76
  -6  11   1  478.64    5.03
  -6  11   1  471.20    4.79
  -6 -11   1  384.03    5.17
   6  11   1  430.41    4.69
   6 -11   1  492.53    4.79
   6  11   1  387.16    4.61
   6  11  -1  437.74    5.90
   6  11  -1  386.63    4.27
   6 -11  -1  465.37    4.73
   6 -11  -1  507.96    5.20
  -6  11  -1  496.05    4.11
  -6 -11  -1  430.63    4.84
  -6  11  -1  487.91    4.14
  -7  11   1   12.39    2.32
  -7 -11   1    9.45    3.08
   7 -11   1   11.19    3.11
   7  11   1   10.74    2.92
   7  11   1    5.37    3.01
  -7  11   1   13.69    2.18
   7  11  -1    8.40    2.06
  -7  11  -1    9.65    3.20
   7 -11  -1   12.41    3.13
   7 -11  -1   12.44    2.16
  -7 -11  -1    9.77    3.07
  -7  11  -1    9.21    2.20
   7  11  -1   10.73    3.74
   8  11   1  344.43    4.12
  -8 -11   1  289.31    5.13
  -8  11   1    0.71    1.68
  -8  11   1  365.58    4.45
   8  11   1  319.84    3.92
   8 -11   1  383.85    4.15
  -8  11  -1  386.83    3.53
  -8  11  -1  400.48    3.53
  -8 -11  -1  366.13    4.32
   8 -11  -1  397.69    3.59
   8  11  -1  357.75    4.97
   8  11  -1  311.12    3.11
   8 -11  -1  393.18    4.55
   9  11   1   24.24    2.05
  -9  11   1   26.48    2.96
  -9 -11   1   20.69    3.52
   9 -11   1   26.50    2.83
  -9  11   1   29.63    2.84
   9  11   1   22.88    1.97
   9  11  -1   25.60    2.74
   9  11  -1   22.61    3.42
  -9  11  -1   26.28    2.84
  -9 -11  -1   21.47    2.91
   9 -11  -1   21.54    2.06
   9 -11  -1   25.74    2.85
  -9  11  -1   26.45    2.09
  10  11   1  121.36    3.19
 -10 -11   1  107.42    3.92
  10  11   1  106.63    2.34
  10 -11   1  127.66    3.04
 -10  11   1  118.99    3.29
 -10  11   1  118.14    2.34
  10 -11  -1  126.79    2.39
  10 -11  -1  119.02    3.24
  10  11  -1  111.81    2.94
 -10  11  -1  134.79    2.49
  10  11  -1  119.41    4.07
 -10 -11  -1  121.99    3.29
 -10  11  -1  127.16    2.36
 -11  11   1   39.22    2.86
 -11 -11   1   28.75    2.90
 -11  11   1   38.41    2.02
  11  11   1   41.30    2.02
  11  11   1   38.62    2.64
  11 -11   1   39.18    1.96
  11  11  -1   38.50    2.95
  11  11  -1   40.27    2.65
 -11  11  -1   42.19    1.94
 -11  11  -1   49.28    2.82
 -11 -11  -1   39.23    2.90
  11 -11  -1   47.01    2.79
 -11  11  -1   44.25    2.78
 -12 -11   1   42.23    3.37
 -12  11   1   52.45    1.93
  12  11   1   40.72    2.05
  12 -11   1   53.74    2.67
  12  11   1   49.53    2.77
 -12  11   1   47.33    2.83
 -12  11  -1   55.50    2.80
 -12  11  -1   46.14    1.94
  12  11  -1   43.55    3.47
  12 -11  -1   46.38    2.68
 -12 -11  -1   36.44    2.80
  12  11  -1   33.18    1.86
 -12  11  -1   49.02    2.85
 -13  11   1    5.02    2.57
 -13 -11   1    2.48    3.13
  13 -11   1    3.73    1.76
  13  11   1    6.99    2.45
  13  11   1    5.73    2.51
 -13  11   1    4.26    1.75
 -13  11   1    2.86    2.65
  13  11  -1    1.78    1.74
 -13  11  -1    3.95    2.50
  13 -11  -1    4.63    2.44
 -13 -11  -1    2.68    1.77
 -13  11  -1    1.33    2.46
 -13  11  -1    6.66    2.53
  14  11   1   32.81    1.86
 -14  11   1   30.33    2.67
 -14 -11   1   27.82    3.35
  14 -11   1   37.40    1.92
 -14  11   1   35.76    2.75
  14  11   1   32.00    2.59
 -14  11  -1   37.70    2.63
  14 -11  -1   38.52    2.52
 -14 -11  -1   25.80    1.92
 -14  11  -1   32.24    2.68
  15 -11   1    4.13    1.71
 -15 -11   1    2.89    3.65
 -15  11   1    1.45    2.53
 -15  11   1    2.64    2.58
 -15 -11   1    1.93    3.55
 -15  11  -1    2.35    1.73
 -15  11  -1    2.32    2.48
  15 -11  -1    3.09    2.44
 -15  11  -1    8.49    2.57
 -15 -11  -1    2.80    2.51
  16 -11   1    3.19    2.47
 -16  11   1    2.79    2.60
  16  11   1    3.75    1.81
 -16  11   1    2.44    1.73
 -16  11   1    4.12    2.61
 -16 -11   1    2.86    4.43
 -16 -11   1    3.43    4.49
  16 -11  -1    2.20    1.73
 -16  11  -1    5.25    2.55
 -16  11  -1    2.66    1.79
 -16  11  -1    4.51    1.73
 -16 -11  -1    2.76    2.56
   1  12   1   60.97    3.72
  -1  12   1   47.87    2.96
   1 -12   1   55.88    3.78
   1 -12  -1   53.70    3.98
   1  12  -1   58.25    2.95
  -1  12  -1   56.84    2.92
  -1 -12  -1   54.86    2.80
  -1  12  -1   55.74    3.69
   1 -12  -1   51.04    3.77
   1  12  -1   57.41    3.50
  -2  12   1    8.31    4.05
   2  12   1   14.56    2.55
   2  12   1   32.58    3.70
   2 -12   1   23.84    2.65
   2 -12  -1   20.07    3.58
   2 -12  -1   25.51    2.81
  -2  12  -1   29.83    2.62
   2  12  -1   21.50    2.74
   2  12  -1   24.28    2.54
  -2 -12  -1   23.90    3.69
   3 -12   1   12.60    3.38
  -3  12   1    6.57    2.62
  -3 -12   1    7.77    2.41
  -3  12   1   12.85    3.35
   3  12   1   11.29    2.36
   3  12   1    9.89    3.38
  -3  12  -1    9.29    2.39
   3 -12  -1   11.54    3.62
  -3  12  -1    9.77    2.40
   3 -12  -1   11.90    3.32
   3  12  -1    6.81    3.31
  -3 -12  -1   10.86    2.58
   3  12  -1    5.15    2.59
   4 -12   1  140.12    3.89
  -4  12   1  128.36    4.05
   4  12   1  126.12    3.93
   4  12   1  118.96    2.98
   4 -12   1  132.36    3.76
  -4  12   1  132.08    3.83
  -4 -12   1  117.03    4.31
  -4 -12  -1  132.24    4.02
   4  12  -1  123.24    3.72
  -4  12  -1  159.19    3.87
   4 -12  -1  144.59    3.89
   4  12  -1  141.58    4.43
   4 -12  -1  139.03    4.16
   5 -12   1   16.68    3.17
  -5  12   1   16.29    3.23
  -5  12   1   13.17    2.36
   5  12   1    9.91    3.03
   5 -12   1   11.48    3.17
   5  12   1    8.69    3.35
  -5 -12   1   10.55    3.26
   5 -12  -1   17.45    3.20
  -5  12  -1   20.17    3.26
   5 -12  -1   15.89    2.36
  -5 -12  -1   10.78    2.51
   5  12  -1    8.92    3.39
  -6  12   1   16.95    3.13
  -6 -12   1   15.19    3.25
  -6  12   1   18.72    3.21
   6  12   1   20.15    3.19
   6 -12   1   16.59    3.18
   6 -12   1   20.10    3.12
   6  12   1   17.82    3.03
   6  12  -1   14.65    2.15
   6 -12  -1   15.45    2.28
   6 -12  -1   17.04    2.25
  -6  12  -1   21.52    2.24
   6  12  -1   14.18    3.28
  -6 -12  -1   14.48    2.35
   7  12   1    3.13    2.90
  -7  12   1    4.32    2.07
  -7 -12   1    3.29    3.03
   7  12   1    5.69    3.00
   7 -12   1    7.03    2.14
  -7  12   1    6.81    2.20
   7 -12  -1    5.29    2.07
  -7 -12  -1    4.84    3.04
   7 -12  -1    6.92    2.11
  -7  12  -1    6.03    2.09
   7  12  -1    6.10    2.00
  -7  12  -1    5.07    3.02
   7  12  -1    5.33    2.98
   8 -12   1   44.08    2.24
  -8  12   1   40.88    3.13
  -8 -12   1   30.48    3.14
  -8  12   1   41.75    2.24
   8  12   1   32.38    2.21
   8  12   1    0.51    1.72
  -8 -12  -1   37.42    3.11
  -8  12  -1   46.05    3.09
   8  12  -1   33.47    3.10
   8 -12  -1   38.64    2.22
   8  12  -1   31.02    2.02
   8 -12  -1   42.33    3.05
  -8  12  -1   40.89    3.01
   9  12   1   26.63    2.69
   9 -12   1   25.80    2.06
   9  12   1   27.65    2.83
  -9  12   1   28.41    2.02
  -9  12   1   26.03    2.13
  -9 -12   1   25.75    3.56
  -9  12  -1   37.94    2.85
   9  12  -1   26.43    2.70
   9 -12  -1   29.37    2.80
  -9  12  -1   31.66    2.14
   9 -12  -1   33.98    2.86
  -9 -12  -1   25.44    2.95
   9  12  -1   27.64    3.57
 -10 -12   1   16.52    3.38
  10  12   1   16.79    2.00
  10  12   1   20.62    2.73
 -10  12   1   16.75    2.79
 -10  12   1   18.47    2.76
  10 -12   1   20.14    2.76
 -10 -12  -1   18.02    2.79
  10  12  -1   15.07    1.88
 -10  12  -1   19.11    2.76
  10  12  -1   16.55    2.74
  10 -12  -1   17.41    2.75
  10 -12  -1   17.15    2.72
 -10  12  -1   15.15    2.70
  11  12   1    1.20    1.78
 -11  12   1    3.54    2.63
  11 -12   1    2.38    2.64
 -11  12   1    7.03    2.59
  11  12   1    6.29    1.88
 -11 -12   1    2.71    2.57
 -11  12  -1    0.13    2.49
  11  12  -1    4.35    3.24
 -11  12  -1    3.19    1.86
  11 -12  -1    3.92    1.87
 -11 -12  -1    4.25    2.61
  12  12   1   12.86    2.54
  12 -12   1   13.53    2.60
  12  12   1   10.64    2.45
 -12 -12   1   12.41    3.19
 -12  12   1   12.16    2.63
 -12  12  -1    9.39    2.56
 -12  12  -1   12.70    2.63
 -12  12  -1   15.05    2.64
  12 -12  -1   13.12    2.54
  12  12  -1   10.43    3.23
 -12 -12  -1    7.01    1.88
  12  12  -1    8.49    2.58
 -13  12   1    4.94    2.47
 -13 -12   1    2.79    3.29
  13 -12   1    6.84    1.78
 -13  12   1    8.19    2.47
  13  12   1    9.26    2.47
  13  12   1    6.84    2.48
 -13  12  -1    2.77    2.49
  13 -12  -1    6.91    2.50
 -13 -12  -1    5.13    2.59
 -13  12  -1    6.29    1.74
 -13  12  -1    7.50    1.84
  14  12   1    5.21    1.78
 -14  12   1    6.48    2.56
 -14 -12   1    5.92    3.17
  14  12   1    6.73    1.79
  14 -12   1    6.90    1.77
 -14  12   1    6.44    2.56
 -14  12  -1    5.51    1.77
  14  12  -1    3.43    1.76
 -14  12  -1    6.72    2.51
 -14 -12  -1    7.13    2.53
  14 -12  -1    5.40    1.82
 -15 -12   1    0.84    3.58
 -15  12   1    1.53    2.50
 -15 -12   1    0.62    3.13
  15  12   1    1.20    1.62
  15 -12   1    0.60    1.73
 -15  12   1    0.42    2.49
 -15  12   1    3.79    1.71
 -15  12  -1    0.94    2.42
  15 -12  -1    0.04    2.41
 -15  12  -1    0.98    1.80
  15  12  -1    3.59    1.68
 -15 -12  -1   -0.39    2.50
 -15  12  -1   -1.42    2.51
 -16  12   1    3.19    2.54
 -16 -12   1    2.06    4.13
  16 -12   1    2.52    2.42
 -16  12   1    3.48    2.61
 -16 -12   1    2.81    4.14
  16  12  -1    2.19    1.76
 -16  12  -1    6.16    2.50
  16 -12  -1    1.83    1.77
 -16  12  -1    1.91    2.53
 -16 -12  -1    1.14    2.54
 -16  12  -1    4.21    2.45
   0 -13   1 1717.98    8.11
   0  13   1 1708.54    8.75
   0 -13   1 1631.64    7.46
   0  13  -1 1829.36    8.42
   0 -13  -1 1613.95    7.88
   0  13  -1 1724.68    7.81
   0 -13  -1 1685.37    8.86
  -1  13   1   16.54    3.74
   1  13   1   16.66    3.44
   1 -13   1   11.99    3.51
  -1  13  -1   17.51    2.57
  -1  13  -1   16.03    3.80
   1  13  -1   19.35    2.68
  -1 -13  -1   13.29    3.52
   1  13  -1   19.19    2.41
   1 -13  -1   21.11    3.39
   1 -13  -1   20.78    3.74
  -2 -13   1  832.80    6.25
   2 -13   1  826.56    5.99
  -2  13   1  792.81    6.06
   2  13   1  805.74    6.46
  -2  13  -1  871.73    5.48
  -2  13  -1  685.90    5.12
   2 -13  -1  892.73    6.38
   2  13  -1  822.35    5.32
  -2 -13  -1  783.21    5.86
   2 -13  -1  817.11    5.80
   2  13  -1  926.25    6.62
  -3  13   1   15.79    2.37
  -3  13   1   15.99    3.53
   3  13   1   15.53    2.37
   3 -13   1   21.21    2.48
  -3 -13   1   14.20    2.36
   3  13  -1   16.52    3.48
  -3  13  -1   16.51    3.34
   3 -13  -1   17.05    3.28
   3  13  -1   15.42    3.27
   3 -13  -1   19.39    3.48
  -3 -13  -1   23.71    3.52
  -3  13  -1   18.75    3.35
  -4  13   1 1027.81    6.36
  -4 -13   1  998.15    6.75
   4  13   1  961.06    6.48
  -4  13   1  966.82    5.81
   4 -13   1  831.34    4.94
   4 -13   1 1056.27    6.15
   4  13  -1 1081.82    7.10
  -4  13  -1 1152.38    5.76
   4 -13  -1 1074.84    6.47
   4  13  -1  984.82    5.29
   4 -13  -1 1145.40    6.70
  -4 -13  -1  969.63    6.20
   5  13   1   14.93    2.18
  -5  13   1   22.53    3.21
   5 -13   1   21.69    3.05
  -5 -13   1   19.99    3.24
  -5  13   1   20.11    3.14
   5 -13   1   16.92    2.25
   5  13   1   17.05    3.24
   5  13   1   16.83    3.03
   5 -13  -1   17.07    2.39
   5 -13  -1   22.93    2.21
  -5  13  -1   23.24    2.27
  -5  13  -1   18.96    2.26
   5  13  -1   17.43    3.36
  -5 -13  -1   13.25    2.43
  -6 -13   1  396.25    4.88
   6 -13   1  488.23    4.59
   6  13   1  397.00    4.44
   6  13   1  461.69    4.52
  -6  13   1  503.18    4.83
   6 -13   1  457.77    3.86
  -6  13   1  477.70    4.56
   6 -13  -1  572.37    4.97
  -6  13  -1  588.78    4.83
   6 -13  -1  541.16    4.16
  -6 -13  -1  489.93    4.15
   6  13  -1  447.92    4.24
   6  13  -1  504.39    5.36
   7 -13   1   13.68    2.92
  -7 -13   1   11.43    2.89
  -7  13   1   13.93    2.16
  -7  13   1   13.86    2.10
   7  13   1   12.69    2.83
   7  13   1   13.12    3.00
   7 -13  -1   16.30    2.94
  -7 -13  -1   12.62    2.98
  -7  13  -1   17.14    2.95
  -7  13  -1   12.08    2.07
   7  13  -1   13.30    3.06
   7 -13  -1   11.69    2.08
  -8  13   1  301.47    4.02
  -8  13   1  309.12    3.83
   8  13   1  254.53    3.06
   8 -13   1  296.59    3.80
  -8 -13   1  244.83    4.64
   8  13   1  276.73    3.12
   8  13  -1  258.13    3.53
  -8  13  -1  326.93    3.22
   8 -13  -1  302.81    3.16
   8 -13  -1  309.49    3.95
   8  13  -1  294.53    4.42
  -8  13  -1  318.69    3.18
  -8 -13  -1  291.05    3.91
   9  13   1    5.06    2.65
  -9 -13   1    4.13    2.78
   9 -13   1    3.13    2.69
  -9  13   1    2.16    2.53
   9  13   1    6.04    2.71
  -9  13   1    5.21    2.77
  -9 -13  -1    2.98    2.78
   9  13  -1    1.84    2.66
  -9  13  -1    3.26    1.93
   9 -13  -1    2.04    2.69
   9 -13  -1    2.88    2.69
   9  13  -1    1.34    1.85
  10  13   1  143.21    3.13
 -10 -13   1  112.80    3.37
  10  13   1  125.69    2.43
 -10  13   1  136.73    3.27
  10 -13   1  140.25    3.14
 -10  13  -1  146.00    2.50
  10  13  -1  133.65    3.96
 -10 -13  -1  130.47    3.28
  10  13  -1  128.33    2.97
 -10  13  -1  151.01    2.50
  10 -13  -1  133.17    3.24
  10 -13  -1  147.20    3.10
 -11  13   1    3.54    2.53
 -11 -13   1    1.29    2.64
 -11  13   1   -0.78    1.83
  11  13   1    0.79    1.78
  11  13   1    1.10    1.82
  11 -13   1    1.89    2.55
 -11  13  -1   -0.35    1.82
 -11  13  -1   -1.74    2.67
  11  13  -1    1.52    3.20
 -11 -13  -1   -1.36    2.55
  11 -13  -1    2.69    2.54
 -12 -13   1   20.29    2.72
  12 -13   1   27.87    2.63
  12  13   1   25.41    2.59
 -12  13   1   25.56    2.66
  12  13  -1   26.64    1.88
  12  13  -1   29.25    3.32
 -12  13  -1   32.07    1.90
 -12  13  -1   31.08    1.92
  12 -13  -1   34.49    1.94
 -12 -13  -1   28.67    2.70
 -13  13   1    3.57    2.47
  13  13   1    5.27    1.74
 -13 -13   1    2.84    2.53
  13 -13   1    2.34    1.79
 -13  13   1    2.12    1.74
  13  13   1    4.58    2.53
  13 -13  -1   -0.17    1.80
 -13  13  -1    4.23    2.51
  13  13  -1    1.79    2.53
 -13  13  -1    4.04    2.55
 -13 -13  -1    2.44    2.57
  14  13   1    7.98    2.51
 -14  13   1   11.21    2.58
  14 -13   1    9.31    1.74
 -14 -13   1    6.63    2.57
 -14  13   1    8.77    2.52
  14  13   1    7.35    2.50
 -14  13   1   12.09    1.80
 -14 -13  -1    5.42    2.54
 -14  13  -1    7.89    1.79
  14 -13  -1    9.84    1.79
 -14  13  -1    9.26    1.83
 -14  13  -1    7.51    1.82
 -15  13   1    0.61    2.54
 -15 -13   1    1.62    3.60
 -15  13   1    0.69    3.14
  15 -13   1    0.45    1.79
  15  13   1    3.05    2.50
 -15  13   1    3.75    1.72
 -15  13  -1    1.68    2.55
 -15  13  -1    2.98    2.43
  15 -13  -1   -0.26    2.49
  15  13  -1    1.18    1.71
 -15  13  -1    2.73    2.55
 -15 -13  -1    1.10    2.52
 -16  13   1    2.20    2.60
  16 -13   1    4.71    1.75
 -16 -13   1    1.18    4.08
 -16  13   1    3.91    3.24
 -16 -13   1    0.80    3.67
 -16 -13  -1    1.24    2.58
  16  13  -1    2.65    1.70
  16 -13  -1    0.01    2.47
 -16  13  -1    1.86    2.50
   1  14   1 1420.63    7.75
  -1  14   1 1440.68    7.62
  -1 -14   1 1218.07    6.34
   1 -14   1 1411.16    7.12
  -1  14   1 1391.89    7.07
  -1 -14  -1 1250.28    6.32
   1 -14  -1 1421.08    7.22
  -1  14  -1 1380.21    6.96
  -1  14  -1 1500.30    6.85
   1  14  -1 1144.41    6.34
   1 -14  -1 1389.10    7.72
   1  14  -1 1408.15    6.97
  -2 -14   1   23.51    3.56
  -2  14   1   29.15    3.80
   2  14   1   33.42    3.33
   2 -14   1   37.27    2.44
   2 -14  -1   40.72    3.37
   2  14  -1   34.14    3.38
   2  14  -1   28.15    2.63
  -2  14  -1   41.41    3.51
  -2  14  -1   17.90    3.01
  -2 -14  -1   30.91    2.59
   2 -14  -1   34.19    3.96
  -3  14   1  839.58    5.93
   3  14   1  832.87    6.05
  -3 -14   1  687.51    5.08
   3 -14   1  859.61    5.21
  -3 -14  -1  841.82    5.77
  -3  14  -1  976.83    5.37
  -3  14  -1  931.07    5.33
   3 -14  -1  952.04    5.55
   3  14  -1  976.37    6.50
   3 -14  -1  917.01    6.11
   3  14  -1  871.89    5.09
   4 -14   1   12.73    3.20
  -4  14   1   12.28    3.37
  -4 -14   1    6.12    3.41
  -4  14   1   16.38    2.34
   4 -14   1   16.34    2.24
   4  14   1   15.74    3.14
  -4  14  -1   15.83    3.17
  -4 -14  -1   14.68    3.24
  -4  14  -1   16.09    3.18
   4 -14  -1    3.40    2.47
   4  14  -1   16.65    3.15
   4  14  -1   14.83    2.51
   4 -14  -1   15.44    3.07
  -5  14   1  612.03    5.07
   5  14   1  546.49    4.39
  -5 -14   1  511.56    5.11
   5  14   1  537.42    4.09
   5 -14   1  616.41    4.89
  -5  14  -1  689.82    5.03
   5 -14  -1  684.67    4.70
  -5 -14  -1  563.80    4.37
   5  14  -1  555.66    4.77
  -5  14  -1  645.69    4.30
   5  14  -1  578.67    4.12
   5 -14  -1  601.79    4.39
  -6  14   1   -0.18    2.07
  -6  14   1    1.78    2.09
   6  14   1    1.07    2.83
   6 -14   1    0.51    2.02
   6  14   1    1.51    2.09
   6  14   1    0.59    1.99
  -6 -14   1    2.31    2.98
  -6  14  -1    2.06    2.03
   6 -14  -1   -1.06    2.07
   6  14  -1    6.16    1.95
   6 -14  -1   -0.08    2.88
  -6 -14  -1    3.55    2.17
  -6  14  -1    4.51    3.01
   6  14  -1    0.64    2.94
  -7  14   1  316.68    3.86
   7 -14   1  334.83    3.92
  -7 -14   1  218.85    3.93
  -7  14   1  315.70    3.43
   7  14   1  286.41    3.84
   7 -14   1  293.15    3.14
   7  14   1  273.76    3.77
   7 -14  -1  310.09    3.26
   7 -14  -1  327.84    4.08
  -7 -14  -1  291.30    4.01
  -7  14  -1  328.87    3.28
   7  14  -1  290.80    4.24
  -8  14   1   84.64    3.16
  -8  14   1   83.72    2.32
  -8 -14   1   57.60    3.16
   8  14   1   75.03    2.22
   8  14   1   86.78    3.05
   8 -14   1   82.74    2.39
  -8  14  -1   92.02    3.11
  -8 -14  -1   82.72    3.10
   8  14  -1   75.96    3.18
   8 -14  -1   89.83    3.05
   8 -14  -1   88.07    3.08
   8  14  -1   70.57    2.24
  -9 -14   1  106.38    3.76
   9 -14   1  127.88    3.05
   9  14   1  105.46    2.33
  -9  14   1  121.58    3.15
   9  14   1  107.60    2.41
  -9  14  -1  144.55    3.18
   9 -14  -1  134.38    2.42
   9 -14  -1  130.96    3.19
   9  14  -1  120.58    3.91
  -9 -14  -1  121.20    3.24
  10  14   1   14.20    2.58
 -10 -14   1    7.67    2.74
  10 -14   1   15.92    1.90
 -10  14   1    9.80    2.69
  10  14   1    8.92    2.62
  10  14  -1    4.48    2.54
  10 -14  -1   11.96    2.60
  10  14  -1    7.21    1.82
  10 -14  -1   10.81    2.63
 -10 -14  -1   10.19    1.98
 -10  14  -1   13.81    2.61
 -11  14   1   96.79    3.03
  11  14   1   85.92    2.85
 -11 -14   1   93.50    3.65
  11 -14   1   97.72    2.83
  11  14   1   92.29    2.89
 -11  14  -1   91.25    2.18
 -11  14  -1  101.81    2.90
  11 -14  -1   94.39    2.18
  11 -14  -1   85.39    2.97
  11  14  -1   87.51    3.15
 -11 -14  -1   69.60    2.29
  11  14  -1   79.27    2.06
  12 -14   1   19.84    2.55
 -12  14   1   22.74    2.71
 -12 -14   1   17.82    2.73
  12  14   1   21.61    2.57
 -12  14   1   23.40    1.83
 -12 -14  -1   16.30    2.62
 -12  14  -1   24.70    1.95
  12 -14  -1   26.18    2.55
  12  14  -1   19.49    3.26
 -13 -14   1   14.97    2.68
  13 -14   1   19.53    1.83
 -13  14   1   20.48    1.82
 -13  14   1   19.85    2.55
  13  14   1   19.26    1.89
 -13 -14  -1   17.70    2.57
  13 -14  -1   15.79    1.89
 -13  14  -1   23.18    2.57
 -13  14  -1   19.46    2.64
  13  14  -1   18.69    3.21
  13  14  -1   20.48    1.78
  14  14   1    3.73    1.74
 -14 -14   1    2.35    3.11
 -14  14   1    2.85    1.74
  14  14   1    5.87    2.49
 -14  14   1    4.32    2.55
  14 -14   1    3.48    2.43
 -14 -14  -1    2.54    2.55
 -14  14  -1    3.86    1.71
 -14  14  -1    2.59    2.49
  14 -14  -1    3.45    1.75
 -14  14  -1    2.53    2.52
  15 -14   1   11.51    2.48
 -15  14   1    8.14    2.58
 -15 -14   1    7.37    3.20
  15  14   1    5.40    1.80
 -15  14   1    7.42    2.63
 -15  14   1    9.55    2.45
 -15 -14  -1    5.74    2.53
 -15  14  -1    8.80    1.80
  15 -14  -1   13.05    2.46
  15  14  -1    9.98    2.46
 -15  14  -1    6.12    1.78
 -15  14  -1    7.06    1.80
   0  15   1   41.56    3.24
   0 -15   1   41.11    2.48
   0  15  -1   42.09    3.32
   0 -15  -1   38.07    2.60
   0  15  -1   50.12    3.63
   0 -15  -1   45.68    3.23
  -1  15   1   50.95    2.90
  -1 -15   1   52.55    2.80
   1 -15   1   44.75    3.76
   1  15   1   47.53    3.79
  -1  15   1   38.77    4.16
  -1 -15  -1   61.36    2.63
   1  15  -1   66.23    3.92
  -1  15  -1   48.20    3.20
   1  15  -1   75.08    3.82
  -1  15  -1   74.52    3.61
   1 -15  -1   97.40    3.99
  -1 -15  -1   55.55    3.76
   1 -15  -1   67.38    3.50
   2  15   1    1.42    3.03
  -2  15   1    3.63    3.44
  -2  15   1    1.69    3.01
  -2 -15   1   -2.67    3.11
   2 -15   1    2.36    2.11
  -2  15  -1    3.47    3.16
  -2  15  -1    1.34    2.15
   2 -15  -1    4.66    3.02
  -2 -15  -1    1.68    2.37
   2  15  -1    3.62    3.04
   2 -15  -1   -0.83    3.45
   2  15  -1    3.38    3.26
  -3  15   1    2.49    2.55
  -3 -15   1    1.50    3.27
   3 -15   1   17.40    3.10
   3  15   1   11.05    3.06
   3  15  -1    4.25    3.42
   3 -15  -1    1.68    2.57
  -3  15  -1   16.13    3.29
  -3 -15  -1   11.82    2.36
   3 -15  -1   12.48    2.19
  -3  15  -1    1.76    3.32
   3  15  -1   10.10    2.19
   4  15   1   53.91    3.20
  -4  15   1   52.61    2.43
   4  15   1   49.38    2.44
  -4 -15   1   56.14    3.31
   4 -15   1   49.55    2.30
   4 -15   1   55.45    3.22
  -4  15   1   51.51    2.37
   4  15  -1   58.04    3.28
   4 -15  -1   57.58    3.19
   4 -15  -1   54.50    3.34
  -4  15  -1   61.79    2.48
  -4  15  -1   53.43    3.19
   4  15  -1   51.82    2.31
  -4 -15  -1   52.14    2.55
   5  15   1   58.42    2.38
  -5  15   1   60.25    3.29
   5 -15   1   54.21    2.41
  -5 -15   1   53.99    3.27
   5 -15  -1   56.51    3.29
  -5  15  -1   60.59    3.20
   5 -15  -1   55.03    3.17
   5  15  -1   52.20    2.99
  -5  15  -1   56.57    2.47
  -5 -15  -1   60.84    3.33
   5  15  -1   52.77    3.39
   6  15   1   13.31    2.01
  -6 -15   1    9.02    2.83
  -6  15   1   10.47    2.13
   6  15   1    7.86    1.93
   6 -15   1    8.75    2.13
  -6 -15  -1   11.62    2.98
   6  15  -1   13.10    2.86
  -6  15  -1   10.86    2.96
   6  15  -1    9.95    1.98
   6 -15  -1   15.16    2.03
   6 -15  -1    7.46    2.08
   6  15  -1    8.23    2.94
   7 -15   1   18.26    2.84
   7 -15   1   15.39    2.07
  -7 -15   1   16.35    2.89
   7  15   1   16.74    2.05
   7  15   1   15.40    1.99
  -7  15   1   18.33    2.09
  -7  15   1   18.96    2.09
   7  15   1   14.38    1.98
  -7  15  -1   30.29    3.03
   7 -15  -1   27.60    2.96
   7  15  -1   24.05    2.98
   7 -15  -1   25.45    2.12
  -7 -15  -1   18.72    2.15
   7  15  -1   24.20    1.99
   8  15   1   18.01    2.71
  -8  15   1   19.15    2.84
  -8 -15   1   18.71    2.90
   8 -15   1   24.43    1.99
  -8  15   1   22.30    2.76
  -8 -15  -1   16.43    2.11
   8 -15  -1   21.15    2.80
  -8  15  -1   21.69    1.95
   8 -15  -1   21.92    2.77
   8  15  -1   18.19    1.82
   8  15  -1   19.10    2.82
   9  15   1   19.53    2.65
  -9 -15   1   17.82    2.79
   9  15   1   18.11    2.59
  -9  15   1   26.58    2.82
   9 -15   1   24.96    1.94
  -9 -15  -1   20.38    2.07
   9 -15  -1   19.51    2.67
  -9  15  -1   26.31    2.79
   9 -15  -1   20.73    2.74
   9  15  -1   22.17    2.83
 -10  15   1   11.00    2.62
  10 -15   1    6.24    1.78
 -10 -15   1    8.59    2.68
  10  15   1    5.89    1.80
 -10  15   1    7.78    1.91
 -10 -15  -1    8.72    2.65
  10  15  -1    6.28    2.63
 -10  15  -1   10.29    2.67
  10 -15  -1    8.93    2.57
  10 -15  -1    7.78    2.55
  11  15   1   31.86    2.69
 -11  15   1   32.26    2.66
  11 -15   1   36.73    2.66
  11  15   1   31.19    1.87
 -11 -15   1   29.25    2.79
 -11  15  -1   38.04    2.73
 -11 -15  -1   30.81    2.75
 -11  15  -1   35.83    2.66
  11 -15  -1   35.68    2.64
  11 -15  -1   30.72    2.63
  11  15  -1   26.72    2.78
  12  15   1    7.58    1.79
 -12 -15   1    6.76    3.18
  12 -15   1    6.73    2.48
 -12  15   1    6.46    2.55
  12 -15  -1    7.36    2.49
 -12  15  -1    8.48    1.85
  12  15  -1    8.23    3.14
 -12 -15  -1    7.84    2.55
 -13 -15   1    1.67    3.15
  13 -15   1    4.04    1.73
  13  15   1    2.17    2.47
 -13  15   1   -0.01    2.54
 -13  15  -1    4.47    2.54
 -13  15  -1    2.92    2.46
  13 -15  -1    1.69    2.42
  13  15  -1    2.26    2.42
  13  15  -1    2.10    1.70
 -13 -15  -1    2.29    2.53
 -14  15   1    0.07    2.49
 -14 -15   1    1.61    3.13
  14 -15   1    1.65    2.45
  14  15   1    0.41    1.78
 -14  15   1    1.36    2.43
  14 -15  -1    0.69    1.73
 -14  15  -1    2.44    2.52
 -14  15  -1    2.10    1.78
 -14 -15  -1    0.20    1.78
 -14  15  -1    2.79    2.44
 -15  15   1    4.27    2.59
 -15 -15   1    3.31    3.63
  15  15   1    5.22    1.75
  15  15   1    5.20    2.47
 -15  15   1    7.01    2.39
  15 -15   1    2.28    2.45
 -15  15   1    4.66    2.50
  15 -15  -1    5.92    2.43
 -15 -15  -1    1.86    2.54
 -15  15  -1    3.33    2.53
  15  15  -1    4.80    2.46
 -15  15  -1    3.70    1.80
 -15  15  -1    3.50    1.73
   1  16   1 1170.39    6.65
   1 -16   1 1216.23    6.29
  -1 -16   1 1170.20    6.33
   1  16   1 1097.06    5.47
   1 -16   1 1204.17    6.27
  -1  16   1 1156.40    6.19
  -1  16   1 1210.58    6.60
  -1 -16  -1 1133.16    5.69
   1  16  -1 1292.10    6.69
   1 -16  -1 1234.96    6.44
  -1  16  -1 1334.51    6.58
  -1 -16  -1 1150.64    6.82
  -1  16  -1 1265.88    6.29
   1 -16  -1 1188.23    6.73
   1  16  -1 1168.27    5.54
   2  16   1    0.73    2.93
  -2 -16   1   -0.47    3.04
   2 -16   1   -3.50    2.98
  -2  16   1    0.38    2.93
   2  16   1    2.68    3.16
  -2  16   1    1.58    3.27
  -2 -16  -1   -1.97    3.21
  -2  16  -1    3.39    2.98
   2 -16  -1   -0.48    2.26
  -2  16  -1    3.88    2.26
   2  16  -1    0.34    3.14
   2  16  -1    4.22    2.97
   2 -16  -1    1.35    2.93
  -3  16   1  561.30    4.83
   3 -16   1  538.56    4.12
  -3 -16   1  529.59    4.85
   3  16   1  526.68    4.88
   3 -16  -1  556.21    4.85
  -3  16  -1  560.88    4.12
   3 -16  -1  552.03    4.26
  -3  16  -1  557.47    4.63
  -3 -16  -1  500.13    4.02
   3  16  -1  531.76    3.98
   3  16  -1  579.25    5.10
   4 -16   1    0.51    2.01
  -4 -16   1   -4.18    3.10
   4 -16   1    0.52    2.10
   4  16   1   -0.57    3.01
  -4  16   1   -0.20    3.12
   4  16  -1    0.31    3.12
  -4 -16  -1    2.24    3.09
   4 -16  -1    3.56    2.17
  -4  16  -1    0.51    2.07
  -4  16  -1    0.66    2.92
   4 -16  -1    0.74    2.06
   4  16  -1    1.93    1.97
   5 -16   1  368.01    4.00
  -5  16   1  369.57    3.58
  -5 -16   1  321.02    4.24
   5  16   1  347.56    4.13
   5  16  -1  355.53    4.42
   5 -16  -1  377.08    4.16
   5 -16  -1  382.24    4.16
  -5 -16  -1  339.56    3.45
  -5  16  -1  373.20    4.00
  -5  16  -1  397.25    4.13
   5  16  -1  345.56    3.87
  -6  16   1   35.05    2.23
  -6 -16   1   25.88    2.88
   6  16   1   27.77    2.84
   6 -16   1   34.30    2.14
  -6 -16  -1   30.20    2.23
  -6  16  -1   34.85    2.23
   6 -16  -1   35.51    2.85
   6  16  -1   31.55    2.93
   6 -16  -1   35.76    2.14
   6  16  -1   30.30    2.08
  -7  16   1  211.74    2.87
   7  16   1  209.94    3.46
  -7 -16   1  161.45    3.51
  -7  16   1  219.66    2.81
   7 -16   1  220.14    3.44
   7  16   1  168.70    2.60
  -7 -16  -1  222.67    3.55
   7 -16  -1  226.80    3.48
   7  16  -1  186.01    2.67
   7 -16  -1  229.54    3.58
   7  16  -1  212.11    3.73
   7  16  -1  203.85    2.77
  -7  16  -1  235.93    2.88
  -8  16   1    2.11    1.93
   8 -16   1    4.64    1.91
   8  16   1    2.47    1.77
  -8  16   1    3.86    2.75
  -8 -16   1    1.39    2.68
  -8 -16  -1    2.69    2.78
  -8  16  -1    4.30    1.91
   8  16  -1    3.46    2.68
   8 -16  -1    3.81    1.90
   8 -16  -1    0.56    1.94
  -9  16   1   96.48    2.28
  -9 -16   1   80.39    3.10
   9 -16   1   94.83    2.25
   9  16   1   88.75    2.21
  -9  16   1   92.60    3.01
  -9 -16  -1   92.84    3.03
  -9  16  -1   94.25    2.23
   9  16  -1   90.67    3.21
  -9  16  -1  101.52    2.96
   9 -16  -1   90.83    2.99
   9 -16  -1   88.54    2.27
 -10 -16   1    1.75    2.61
 -10  16   1   -0.07    1.86
  10  16   1    0.89    2.57
  10 -16   1    1.14    1.75
 -10 -16  -1    2.11    2.60
  10  16  -1   -0.26    2.53
  10 -16  -1    3.88    2.51
 -10  16  -1    0.12    2.49
  10 -16  -1   -0.35    1.83
 -11  16   1   32.57    2.70
 -11 -16   1   34.97    3.28
  11 -16   1   40.21    2.63
  11  16   1   33.06    1.96
  11 -16  -1   39.96    2.65
 -11  16  -1   38.46    2.56
 -11  16  -1   42.16    2.65
  11 -16  -1   35.31    2.65
  11  16  -1   38.11    3.28
 -11 -16  -1   28.23    2.00
 -12  16   1    0.85    2.52
  12 -16   1    1.12    2.48
 -12 -16   1    1.73    2.52
  12  16   1    0.09    2.48
 -12  16  -1   -0.77    1.80
  12 -16  -1    1.38    1.79
  12  16  -1   -0.87    3.03
 -12  16  -1   -0.46    2.50
 -12 -16  -1    0.14    2.51
 -13  16   1   14.35    2.62
  13  16   1   14.05    1.80
 -13 -16   1   13.51    2.57
  13 -16   1   17.81    1.73
  13  16   1   16.10    1.85
 -13  16  -1   14.51    1.77
  13 -16  -1   18.14    2.50
 -13  16  -1   16.89    2.54
 -13  16  -1   18.12    1.84
 -13 -16  -1   14.56    2.57
  13  16  -1   17.78    1.81
  13  16  -1   16.47    2.67
 -14  16   1    0.50    2.46
  14 -16   1    4.10    2.42
 -14 -16   1    1.30    3.09
  14  16   1    1.66    2.51
 -14  16   1    0.25    2.49
 -14 -16  -1    0.16    2.52
  14 -16  -1    2.76    2.39
 -14  16  -1    1.82    2.40
 -14  16  -1   -1.04    2.51
  14  16  -1   -0.07    3.15
  14  16  -1   -1.79    2.41
 -14  16  -1    1.16    2.51
 -15  16   1    6.95    2.57
  15  16   1    5.09    1.80
  15 -16   1    7.32    2.48
 -15 -16   1    2.41    3.19
  15  16   1    3.02    2.48
 -15  16   1    4.39    2.61
 -15  16   1    4.65    2.51
  15 -16  -1    5.25    2.50
 -15  16  -1    5.03    1.79
 -15  16  -1    3.11    2.54
  15  16  -1    5.29    2.42
 -15 -16  -1    4.37    2.56
 -15  16  -1    4.86    2.51
   0  17   1  553.83    4.90
   0 -17   1  510.66    4.02
   0 -17   1  508.47    4.02
   0  17   1  511.36    3.99
   0  17  -1  520.79    4.54
   0 -17  -1  512.76    4.65
   0 -17  -1  490.10    4.77
   0  17  -1  576.13    4.91
  -1  17   1   33.83    3.35
   1  17   1    6.00    3.47
  -1  17   1   22.28    3.50
  -1 -17   1   -4.15    2.39
   1 -17   1   37.03    3.27
   1  17   1    1.76    2.54
   1 -17   1    2.21    2.18
  -1 -17  -1    3.37    2.24
  -1  17  -1    4.14    3.43
   1  17  -1   25.44    3.45
  -1  17  -1    6.07    3.10
   1 -17  -1    8.91    3.79
  -1 -17  -1    3.56    3.14
   1  17  -1   40.15    3.20
   1 -17  -1   13.51    3.01
   2  17   1  733.60    5.30
  -2 -17   1  569.60    4.25
  -2  17   1  722.07    4.67
   2 -17   1  730.45    5.06
   2 -17   1  697.81    4.96
  -2  17   1  711.92    4.52
   2  17   1  587.71    4.12
   2 -17  -1  743.43    4.64
  -2 -17  -1  669.53    4.94
   2  17  -1  709.18    4.36
  -2  17  -1  747.15    4.57
   2  17  -1  757.15    5.38
   2 -17  -1  692.14    5.24
  -2  17  -1  737.79    4.94
   3 -17   1    3.08    2.81
  -3  17   1   -3.69    2.34
   3  17   1    3.60    2.07
  -3 -17   1   -1.10    2.13
  -3  17   1    4.91    2.03
   3  17   1    4.44    2.90
   3 -17  -1    6.29    2.88
  -3 -17  -1    1.79    3.10
  -3  17  -1    6.12    2.15
   3 -17  -1    7.80    3.13
  -3  17  -1   -2.90    3.09
   3  17  -1   10.96    2.88
   3  17  -1    0.39    3.06
  -4  17   1  476.68    4.44
   4 -17   1  477.18    4.18
   4 -17   1  479.67    4.32
  -4 -17   1  426.44    4.33
   4  17   1  442.98    4.38
  -4 -17  -1  461.83    4.35
   4 -17  -1  523.65    4.56
   4  17  -1  468.04    4.58
   4 -17  -1  495.30    4.44
   4  17  -1  448.19    3.54
  -4  17  -1  524.85    4.33
  -4  17  -1  494.78    4.26
   5 -17   1    4.08    2.88
  -5  17   1    7.17    2.97
  -5 -17   1    1.72    2.05
   5  17   1    4.58    1.94
   5  17  -1    1.06    2.92
  -5 -17  -1    4.60    2.97
  -5  17  -1    5.50    2.82
   5 -17  -1    3.01    2.89
   5  17  -1    3.75    2.01
  -5  17  -1    2.54    2.92
   5 -17  -1    5.87    2.01
   6 -17   1  251.42    2.96
  -6 -17   1  152.57    2.77
  -6  17   1  251.15    3.63
   6  17   1  237.67    3.55
   6 -17  -1  250.23    2.98
  -6  17  -1  286.71    3.66
   6 -17  -1  264.27    3.05
   6  17  -1  245.61    3.44
  -6 -17  -1  250.69    3.68
  -6  17  -1  260.36    3.50
   6  17  -1  240.08    3.75
   7 -17   1   55.56    2.94
   7  17   1   51.42    2.94
  -7 -17   1   41.98    2.90
  -7  17   1   55.92    2.19
  -7  17   1   55.09    2.84
   7 -17  -1   50.89    2.13
   7  17  -1   48.83    2.78
  -7  17  -1   58.93    2.15
   7  17  -1   44.00    2.07
  -7 -17  -1   50.96    2.21
   7 -17  -1   53.80    2.20
  -7  17  -1   54.70    2.12
   7  17  -1   41.61    2.14
   8  17   1  236.16    2.81
  -8  17   1  255.58    3.52
   8 -17   1  251.75    2.80
  -8  17   1  253.56    2.78
  -8 -17   1  146.91    2.72
   8  17   1  232.61    2.79
  -8 -17  -1  219.38    2.91
   8 -17  -1  250.80    3.43
   8  17  -1  244.02    3.72
  -8  17  -1  284.07    3.55
   8 -17  -1  254.32    3.52
  -9  17   1   19.28    2.69
  -9  17   1   17.92    1.88
   9 -17   1   15.97    1.92
  -9 -17   1   11.18    2.67
  -9 -17  -1   16.13    1.96
   9  17  -1   12.89    1.87
   9 -17  -1   18.65    2.63
   9 -17  -1   15.21    2.55
  -9  17  -1   16.92    2.65
  -9  17  -1   17.68    1.95
   9  17  -1   15.65    2.74
 -10  17   1   75.52    2.10
 -10 -17   1   74.67    2.93
  10 -17   1   82.21    2.14
  10  17   1   78.35    2.16
  10  17   1   75.07    2.07
  10 -17  -1   83.76    2.06
  10  17  -1   80.40    2.98
  10 -17  -1   75.53    2.76
 -10  17  -1   88.47    2.84
 -10 -17  -1   79.45    2.96
  11  17   1   10.00    2.50
  11 -17   1    5.54    2.49
 -11 -17   1    5.95    2.54
 -11  17   1    9.45    1.79
 -11  17   1    7.85    2.55
 -11  17  -1    9.64    2.48
 -11 -17  -1    8.53    2.56
  11 -17  -1    6.85    1.75
 -11  17  -1   10.19    2.55
  11 -17  -1    7.86    2.52
  11  17  -1    2.91    2.52
 -12  17   1   18.05    2.58
  12 -17   1   22.25    2.52
 -12 -17   1   21.49    3.19
  12  17   1   21.57    1.87
  12  17   1   16.01    1.82
  12  17  -1   14.43    2.47
 -12  17  -1   19.57    1.84
  12 -17  -1   22.53    1.84
  12  17  -1   16.96    2.61
 -12 -17  -1   14.42    2.66
 -12  17  -1   20.70    2.50
  13  17   1   11.41    2.52
 -13  17   1   10.14    2.57
  13 -17   1   11.40    1.80
 -13 -17   1   12.03    3.16
  13  17   1   11.19    1.78
 -13  17   1   14.57    2.49
  13  17  -1   10.89    2.58
  13  17  -1   11.76    1.76
 -13 -17  -1   10.05    1.85
 -13  17  -1   12.46    1.76
  13 -17  -1   16.14    2.48
 -13  17  -1   15.19    2.52
  14 -17   1    9.68    2.52
 -14  17   1    6.98    2.57
 -14  17   1    7.78    2.48
  14  17   1    8.44    1.81
 -14 -17   1    5.67    2.61
  14  17   1    8.19    2.52
 -14 -17  -1    6.91    2.55
 -14  17  -1    9.10    2.60
 -14  17  -1    8.17    2.55
  14 -17  -1   10.02    2.49
 -14  17  -1    6.94    2.53
  14  17  -1    6.61    3.15
  14  17  -1    6.23    2.45
  15 -17   1    1.78    1.79
  15  17   1    6.03    2.44
  15  17   1    1.51    2.54
  15 -17  -1    2.27    1.78
  -1  18   1    4.43    2.94
   1  18   1    6.72    2.88
  -1  18   1    4.41    2.91
  -1 -18   1    2.25    2.12
   1 -18   1    8.10    2.11
   1 -18   1    7.85    2.02
   1  18   1    6.73    3.04
  -1 -18  -1    7.84    2.02
  -1  18  -1    7.85    2.18
   1 -18  -1   10.54    2.13
   1  18  -1   10.12    2.22
   1 -18  -1    9.06    2.09
   1  18  -1    8.17    2.84
  -1 -18  -1    7.95    3.02
  -1  18  -1    8.12    2.02
  -2  18   1    0.33    3.18
   2  18   1   14.83    3.01
  -2 -18   1   -4.20    2.23
   2 -18   1   -0.65    2.12
   2  18   1    3.40    3.14
  -2  18   1   -5.81    2.94
   2 -18   1    4.45    2.06
   2  18  -1    5.12    2.25
  -2 -18  -1    3.68    3.02
  -2  18  -1    2.01    2.12
   2 -18  -1    8.01    3.15
  -2  18  -1   -1.93    2.35
   2  18  -1    9.50    2.89
   2 -18  -1    4.02    2.91
  -3  18   1    9.29    2.97
  -3 -18   1    2.87    2.92
  -3  18   1    7.06    2.81
   3 -18   1    5.12    2.87
   3 -18   1    6.13    1.94
   3  18   1    8.13    2.91
   3  18   1    6.76    1.98
  -3 -18  -1    7.44    3.03
   3  18  -1   10.55    2.97
   3 -18  -1    4.41    3.02
  -3  18  -1    6.00    2.80
  -3  18  -1    4.33    2.00
   3  18  -1    3.38    2.97
   3 -18  -1    4.44    2.84
  -4 -18   1    1.15    2.11
  -4  18   1    6.82    2.96
   4 -18   1    8.41    2.82
  -4  18   1    5.36    2.17
   4  18   1    7.66    2.80
   4 -18   1    8.21    2.83
   4 -18  -1   11.70    2.78
  -4 -18  -1    8.41    2.19
  -4  18  -1   10.91    2.08
  -4  18  -1    1.03    2.98
   4  18  -1    8.81    2.03
   4  18  -1    1.63    2.19
   4 -18  -1    5.44    3.06
   5  18   1    9.89    2.73
  -5  18   1   11.99    2.84
  -5 -18   1    5.82    2.77
   5 -18   1    4.15    1.94
   5 -18   1    6.09    2.70
   5 -18  -1    6.50    2.74
  -5 -18  -1    9.43    2.95
  -5  18  -1    6.50    2.08
   5  18  -1    5.31    2.00
   5 -18  -1    4.43    1.92
  -5  18  -1    7.04    2.00
   5  18  -1    7.37    1.92
  -6  18   1   33.15    2.91
  -6 -18   1   27.80    2.08
   6  18   1   32.32    2.85
   6  18   1   34.50    2.15
  -6  18   1   35.51    2.93
   6 -18   1   34.57    2.16
   6  18  -1   41.53    2.87
  -6 -18  -1   32.59    2.19
   6 -18  -1   42.20    2.15
   6 -18  -1   37.04    2.84
  -6  18  -1   41.74    2.07
  -6  18  -1   46.04    2.94
   6  18  -1   37.31    2.99
   7  18   1    1.20    1.89
  -7  18   1    0.55    1.95
  -7  18   1    1.96    2.66
  -7 -18   1    3.43    2.65
   7  18   1    2.36    1.88
   7 -18   1    0.50    1.90
   7 -18   1    1.53    2.72
   7 -18  -1    0.36    2.62
  -7  18  -1    5.16    2.69
   7  18  -1    3.80    2.64
   7 -18  -1    3.86    1.83
  -7  18  -1    2.81    1.86
   7  18  -1    0.89    1.90
  -7 -18  -1    4.74    2.76
   7  18  -1    3.77    2.61
  -8  18   1   13.41    1.88
   8 -18   1   11.80    1.92
  -8  18   1   12.29    2.67
   8  18   1   14.35    1.94
  -8 -18   1    6.32    2.68
   8  18   1    7.01    2.60
   8 -18  -1   13.47    1.93
   8  18  -1    8.31    1.80
  -8  18  -1   13.28    2.70
   8  18  -1   10.51    1.88
  -8  18  -1   10.11    1.94
  -8 -18  -1   12.54    2.81
   8 -18  -1   13.65    1.92
   8  18  -1    9.53    2.68
  -9  18   1    6.84    2.53
   9  18   1    4.89    1.82
   9 -18   1    6.73    1.77
  -9  18   1    6.13    1.75
  -9 -18   1    3.41    2.66
   9  18  -1    3.81    2.44
  -9  18  -1    3.54    1.80
   9 -18  -1    7.77    1.82
  -9 -18  -1    6.98    2.63
   9 -18  -1    6.19    2.60
   9  18  -1    4.45    2.60
  -9  18  -1    4.04    2.56
 -10 -18   1    4.73    2.55
  10  18   1   -0.21    1.67
  10  18   1    4.45    2.48
 -10  18   1    2.04    2.56
  10 -18   1    1.78    1.80
 -10 -18  -1    5.32    1.85
 -10  18  -1    3.28    2.53
  10 -18  -1    6.66    2.46
  10 -18  -1    9.06    2.46
 -10  18  -1    2.76    2.56
  10  18  -1    6.17    2.55
 -11  18   1    5.85    1.81
  11 -18   1    6.14    2.49
 -11 -18   1    5.60    2.46
  11  18   1    4.84    2.51
 -11  18   1    4.62    1.74
  11  18   1    2.74    1.76
 -11 -18  -1    1.92    2.55
  11  18  -1    6.07    2.54
  11 -18  -1    2.65    2.46
  11 -18  -1    3.85    1.77
 -11  18  -1    2.33    2.46
 -11  18  -1    7.44    2.48
  12 -18   1    2.45    2.47
 -12  18   1    3.96    1.78
 -12 -18   1    3.75    2.54
  12  18   1    3.66    1.71
  12  18   1    2.32    2.47
 -12  18   1    3.49    2.50
 -12  18  -1    5.01    2.48
  12 -18  -1    5.33    2.46
 -12  18  -1    6.17    1.80
  12  18  -1    3.96    2.54
 -12 -18  -1    3.24    1.80
  12  18  -1    4.52    2.42
  12 -18  -1    2.83    2.46
  13 -18   1    1.20    2.43
 -13  18   1   -1.54    2.44
  13  18   1   -1.29    2.46
  13  18   1   -0.19    2.48
 -13  18   1   -0.11    2.54
 -13 -18   1   -0.51    2.55
  13  18  -1    1.06    1.76
 -13 -18  -1    1.19    2.52
 -13  18  -1    5.47    2.50
  13 -18  -1   -0.54    2.41
 -13  18  -1   -0.46    2.41
  13  18  -1    1.63    2.48
 -14  18   1    2.60    1.84
  14 -18   1    3.45    1.68
 -14 -18   1    3.60    3.15
 -14  18   1    3.68    2.48
  14  18   1    2.07    2.54
  14  18   1    4.03    2.48
 -14 -18  -1    0.90    1.85
  14  18  -1    3.43    2.47
 -14  18  -1    4.58    2.43
  14 -18  -1    5.03    2.47
 -14  18  -1    3.54    1.76
  14  18  -1    2.54    2.47
 -14  18  -1    6.63    2.51
   0  19   1  369.11    3.36
   0 -19   1  352.47    3.37
   0 -19   1  352.18    4.09
   0  19   1  377.58    4.11
   0  19  -1  336.79    3.88
   0 -19  -1  336.34    3.87
   0 -19  -1  317.03    4.02
   0  19  -1  366.32    4.09
  -1  19   1   28.71    2.23
  -1  19   1   37.45    2.90
  -1 -19   1   31.30    2.25
   1 -19   1   34.69    2.22
   1  19   1   30.42    2.98
   1 -19   1   33.81    2.22
   1  19   1   36.06    2.99
   1  19  -1   36.05    2.21
   1  19  -1   39.05    3.19
  -1  19  -1   37.91    2.21
  -1  19  -1   38.95    2.26
  -1 -19  -1   38.84    3.14
   1 -19  -1   41.03    3.07
   1 -19  -1   36.85    2.92
   2  19   1  530.08    4.53
  -2  19   1  459.14    3.69
  -2  19   1  552.76    4.56
   2 -19   1  522.03    3.72
  -2 -19   1  529.90    4.41
   2 -19   1  504.20    3.85
   2  19   1  516.52    4.23
   2  19  -1  558.07    3.84
  -2  19  -1  622.49    4.54
  -2  19  -1  578.31    4.40
   2 -19  -1  584.57    4.56
  -2 -19  -1  528.24    3.80
   2 -19  -1  563.89    4.72
   2  19  -1  576.68    4.03
  -3  19   1    6.38    2.16
   3 -19   1    9.35    2.03
  -3 -19   1    6.34    1.99
   3 -19   1    6.92    2.76
  -3  19   1   12.37    2.77
   3  19   1    8.73    2.90
   3  19   1    9.86    2.77
   3  19  -1    9.42    2.07
  -3  19  -1    9.55    2.04
   3 -19  -1   12.95    2.98
  -3 -19  -1    9.10    2.92
   3  19  -1    6.50    2.76
  -3  19  -1   10.55    2.01
   3 -19  -1   12.67    2.78
   4 -19   1  343.85    3.70
  -4 -19   1  305.34    3.81
   4  19   1  339.15    3.91
  -4  19   1  341.87    3.85
  -4  19   1  335.44    3.91
   4 -19   1  335.96    3.24
   4  19   1  329.66    3.83
   4  19  -1  369.14    4.07
  -4 -19  -1  324.09    3.24
  -4  19  -1  300.55    3.05
   4 -19  -1  365.16    3.34
   4 -19  -1  318.13    3.25
  -4  19  -1  367.56    3.79
   4  19  -1  339.12    3.11
   5 -19   1    2.12    1.83
  -5 -19   1   -0.81    2.68
   5 -19   1   -0.93    2.65
  -5  19   1    1.13    2.81
  -5  19   1   -1.43    2.74
   5  19   1   -0.90    2.70
   5  19   1    0.76    2.74
  -5 -19  -1   -3.44    2.05
   5 -19  -1    0.88    2.69
  -5  19  -1    2.15    2.70
   5  19  -1   -1.87    1.87
   5 -19  -1    1.17    2.70
  -5  19  -1    1.87    1.88
   5  19  -1    0.97    2.78
   6 -19   1  194.80    3.27
  -6  19   1  209.51    3.40
  -6 -19   1  133.72    2.54
   6 -19   1  193.33    2.61
   6  19   1  204.10    3.28
   6  19   1  195.93    3.33
  -6  19   1  213.26    3.36
   6  19   1  176.23    3.20
   6 -19  -1  194.94    2.65
  -6  19  -1  221.10    3.35
   6 -19  -1  211.47    2.74
  -6  19  -1  211.06    3.26
   6  19  -1  201.26    3.18
   6  19  -1  208.60    3.44
  -6 -19  -1  191.80    2.75
   7 -19   1    1.23    2.63
   7  19   1    1.70    2.64
   7 -19   1    4.34    2.67
  -7 -19   1    3.40    2.65
  -7  19   1    1.58    1.88
   7  19   1    4.79    2.59
   7  19   1    2.11    1.80
  -7  19   1    1.12    1.87
  -7 -19  -1    0.59    2.62
   7 -19  -1    2.59    1.82
  -7  19  -1    1.80    2.73
   7  19  -1   -0.16    2.58
   7  19  -1    6.51    2.63
   7 -19  -1    3.14    1.89
   7  19  -1    2.96    2.63
  -7  19  -1   -2.95    2.64
   8  19   1   65.44    2.77
  -8 -19   1   64.36    2.92
   8 -19   1   77.07    2.82
   8 -19   1   80.73    2.12
   8  19   1   70.98    2.84
  -8  19   1   81.50    2.94
  -8  19   1   80.68    2.11
   8  19   1   72.67    2.13
   8 -19  -1   83.97    2.84
  -8  19  -1   89.10    2.91
   8  19  -1   78.93    2.09
   8 -19  -1   86.90    2.91
   8  19  -1   79.04    2.94
  -8 -19  -1   84.28    2.87
  -8  19  -1   89.27    2.83
   8  19  -1   72.63    2.12
   9 -19   1    2.99    1.79
  -9  19   1    4.16    1.83
  -9  19   1    2.01    1.85
  -9 -19   1    4.05    2.53
   9  19   1    1.62    1.80
   9  19   1    4.37    2.55
   9  19  -1    0.82    1.78
  -9 -19  -1    4.44    2.61
   9 -19  -1    3.37    2.63
   9  19  -1    4.74    2.55
   9 -19  -1    2.99    2.47
   9  19  -1    3.52    2.54
  -9  19  -1    1.71    2.55
  -9  19  -1    3.36    1.78
  10 -19   1   38.36    1.95
 -10 -19   1   31.87    2.67
 -10  19   1   44.40    2.65
 -10  19   1   41.58    2.62
  10  19   1   33.58    2.58
  10  19   1   40.31    2.64
  10  19   1   38.90    2.61
 -10 -19  -1   38.05    2.71
  10 -19  -1   38.26    2.59
  10  19  -1   38.32    2.79
  10  19  -1   30.51    2.56
 -10  19  -1   46.82    2.63
  10 -19  -1   39.68    2.68
  10  19  -1   38.49    1.94
 -10  19  -1   40.86    1.90
  11 -19   1   -1.22    2.48
  11  19   1   -0.07    2.55
 -11 -19   1    2.17    2.51
 -11  19   1    2.86    2.37
 -11  19   1    4.02    1.79
  11  19   1    0.74    2.47
  11  19   1    1.46    1.73
  11  19  -1    2.57    3.05
 -11  19  -1    1.84    1.76
 -11  19  -1    3.33    2.48
  11 -19  -1    3.33    2.47
  11 -19  -1    1.07    2.43
 -11 -19  -1    2.54    1.76
  11  19  -1    3.93    2.41
 -12  19   1   21.42    2.52
  12  19   1   18.54    1.82
 -12 -19   1   19.74    2.65
  12 -19   1   20.95    2.53
  12  19   1   24.37    2.59
 -12  19   1   20.73    1.85
 -12  19  -1   19.52    2.55
 -12  19  -1   22.45    1.87
  12 -19  -1   23.30    2.51
  12  19  -1   20.61    2.45
 -12 -19  -1   15.33    1.84
  12 -19  -1   17.86    2.56
  12  19  -1   18.38    2.69
 -13  19   1   -4.34    2.44
 -13 -19   1    1.31    2.55
  13  19   1   -0.31    2.42
 -13  19   1    1.01    1.75
  13 -19   1    3.48    2.47
  13  19   1    3.05    1.78
 -13 -19  -1    0.85    2.48
  13 -19  -1    5.83    2.44
 -13  19  -1   -1.28    2.53
 -13  19  -1   -1.44    2.50
  13  19  -1    1.64    3.12
  13  19  -1   -0.39    1.75
 -14 -19   1    4.30    2.61
 -14  19   1    3.89    1.84
  14  19   1    7.29    2.53
  14 -19   1    5.21    1.77
  14  19   1    5.51    2.57
 -14  19   1    4.16    1.81
 -14 -19  -1    4.51    1.79
  14 -19  -1    7.62    2.51
 -14  19  -1    6.27    1.82
 -14  19  -1    5.49    1.79
 -14  19  -1    6.07    2.56
  14  19  -1    5.53    3.19
  14  19  -1    2.04    2.48
  -1  20   1  266.06    2.98
   1  20   1  273.43    3.75
   1  20   1  260.98    3.59
  -1  20   1  281.85    3.12
   1 -20   1  257.14    2.96
  -1 -20   1  279.89    3.71
   1 -20   1  259.77    3.02
  -1  20  -1  299.37    3.67
  -1 -20  -1  279.63    3.08
   1 -20  -1  306.39    3.87
  -1  20  -1  330.24    3.91
   1  20  -1  266.22    3.11
   1  20  -1  317.78    3.66
   1 -20  -1  282.58    3.80
  -2  20   1   90.92    3.35
   2 -20   1   88.43    2.39
  -2 -20   1   75.36    2.37
  -2  20   1   97.22    3.14
   2  20   1  102.86    3.35
   2 -20   1   87.37    2.41
   2  20   1   95.05    3.18
   2 -20  -1  100.88    3.34
  -2 -20  -1   83.75    2.39
  -2  20  -1  109.70    3.25
  -2  20  -1   93.66    2.49
   2 -20  -1   94.25    2.41
   2  20  -1  103.10    3.26
   2  20  -1  105.93    3.14
   3  20   1  367.02    3.87
  -3  20   1  362.05    3.90
   3  20   1  347.15    3.20
  -3 -20   1  352.52    3.88
   3 -20   1  362.16    3.15
   3 -20   1  347.02    3.83
  -3  20   1  371.54    3.32
  -3 -20  -1  348.65    3.88
  -3  20  -1  373.09    3.25
   3  20  -1  349.01    3.15
   3 -20  -1  388.21    3.97
  -3  20  -1  369.40    3.20
   3  20  -1  328.76    3.27
   3 -20  -1  355.13    3.96
  -4  20   1    1.56    2.85
   4  20   1    7.34    2.70
   4  20   1    2.49    2.04
   4 -20   1    2.14    1.85
  -4  20   1   -0.09    2.82
  -4 -20   1    1.09    2.71
   4 -20   1    0.64    2.69
   4 -20  -1    3.87    1.89
  -4 -20  -1   -1.92    2.03
  -4  20  -1    8.96    2.70
   4 -20  -1   -3.20    2.75
  -4  20  -1    0.41    2.69
   4  20  -1    7.73    2.68
   4  20  -1   -4.64    2.02
  -5  20   1  247.91    3.42
   5 -20   1  239.86    3.41
   5 -20   1  210.56    2.63
  -5  20   1  248.38    3.47
   5  20   1  226.57    3.40
   5  20   1  178.77    2.59
  -5 -20   1  210.79    3.42
  -5 -20  -1  225.88    2.86
   5  20  -1  253.90    3.60
   5 -20  -1  259.54    2.91
  -5  20  -1  265.19    3.42
   5  20  -1  241.35    2.73
   5 -20  -1  255.15    3.55
  -5  20  -1  251.09    2.78
   6 -20   1   45.36    2.78
  -6 -20   1   32.23    2.81
  -6  20   1   47.02    2.88
   6  20   1   39.51    2.78
   6 -20   1   40.86    2.76
  -6  20   1   44.77    1.98
   6  20   1   36.89    2.10
   6  20   1   39.99    2.75
   6 -20  -1   44.51    2.84
  -6 -20  -1   44.94    2.96
  -6  20  -1   47.08    2.85
  -6  20  -1   49.03    2.78
   6  20  -1   45.17    2.75
   6 -20  -1   48.18    2.11
   6  20  -1   45.53    2.88
   7 -20   1  146.32    3.08
   7  20   1  131.29    3.03
  -7  20   1  149.11    2.46
  -7 -20   1  120.84    3.07
   7  20   1  139.40    2.37
   7  20   1  135.70    3.08
   7 -20   1  144.87    3.01
  -7  20   1  143.74    3.07
  -7 -20  -1   99.08    2.36
  -7  20  -1  160.23    3.09
   7  20  -1  113.35    2.28
   7 -20  -1  146.57    2.46
  -7  20  -1  144.49    2.40
   7 -20  -1  137.38    2.44
   7  20  -1  139.06    3.03
   7  20  -1  131.16    3.15
  -8  20   1    8.01    2.51
  -8  20   1   10.26    2.62
   8 -20   1    9.31    1.82
   8  20   1    8.52    2.61
  -8 -20   1    7.97    2.57
   8 -20   1    8.99    1.81
   8  20   1    9.15    2.60
   8  20   1    8.02    2.64
   8  20  -1    8.61    2.56
   8 -20  -1    9.22    2.57
   8 -20  -1    9.96    2.58
  -8  20  -1   10.06    2.59
  -8 -20  -1    9.35    2.62
   8  20  -1    6.31    1.80
   8  20  -1    9.50    1.85
  -8  20  -1    9.10    2.65
   9 -20   1   62.03    2.75
  -9  20   1   62.24    2.04
  -9  20   1   58.25    2.79
  -9 -20   1   57.26    2.83
   9  20   1   53.00    1.97
   9  20   1   54.11    2.04
   9  20   1   55.23    2.71
   9  20  -1   58.88    1.96
  -9  20  -1   60.43    2.06
  -9  20  -1   62.27    2.04
   9  20  -1   54.70    2.72
   9 -20  -1   58.49    2.69
   9 -20  -1   60.17    2.74
  -9 -20  -1   44.67    2.08
   9  20  -1   60.06    2.72
  10  20   1   15.22    2.54
  10 -20   1   13.92    1.83
 -10  20   1   16.06    1.87
 -10  20   1   15.33    2.50
 -10 -20   1   13.17    2.56
  10  20   1   15.95    2.52
  10  20   1   12.08    2.53
 -10 -20  -1    9.57    2.61
  10 -20  -1   15.58    2.50
 -10  20  -1   14.86    2.55
  10 -20  -1   15.28    2.52
  10  20  -1   13.73    1.76
  10  20  -1   11.61    2.58
  10  20  -1   10.66    1.85
 -10  20  -1   15.94    2.55
 -11  20   1   22.35    1.89
  11 -20   1   23.49    2.63
  11  20   1   21.96    1.83
 -11  20   1   19.61    2.41
 -11 -20   1   23.86    2.61
  11  20   1   24.81    1.82
  11  20   1   21.82    2.53
  11  20  -1   25.98    2.63
  11 -20  -1   25.90    2.50
 -11  20  -1   25.40    2.54
  11 -20  -1   23.48    1.84
  11  20  -1   23.54    1.80
  11  20  -1   23.52    2.53
 -11 -20  -1   21.67    2.56
 -11  20  -1   28.42    2.52
 -12  20   1   -0.16    2.52
  12  20   1    0.95    1.71
 -12 -20   1    1.20    3.11
 -12  20   1    3.06    2.44
  12  20   1    0.40    2.48
  12 -20   1    2.01    1.80
  12  20   1   -1.35    2.48
 -12 -20  -1    1.46    2.49
 -12  20  -1    4.76    2.49
 -12  20  -1   -3.25    1.79
  12  20  -1   -3.00    2.44
  12 -20  -1    0.69    2.47
  12  20  -1    0.63    2.50
  12 -20  -1   -0.45    1.70
  13 -20   1   14.95    2.58
 -13  20   1   17.24    2.54
  13  20   1   15.13    2.58
 -13 -20   1   20.70    3.25
 -13  20   1   17.71    1.82
  13  20   1   14.54    1.87
  13  20   1   18.61    2.54
 -13 -20  -1   11.64    2.60
  13 -20  -1   19.94    2.48
  13  20  -1   15.71    2.68
 -13  20  -1   18.67    1.88
 -13  20  -1   16.29    2.48
  13  20  -1   14.11    2.45
   0  21   1   15.55    1.98
   0 -21   1   22.54    2.80
   0 -21   1   18.23    2.68
   0  21   1   19.22    2.85
   0  21  -1   23.74    2.95
   0 -21  -1   17.87    2.76
   0 -21  -1   15.59    2.82
   0  21  -1   17.54    2.68
  -1  21   1   33.51    2.96
   1 -21   1   26.60    2.06
  -1 -21   1   32.61    2.94
  -1  21   1   38.54    2.94
   1  21   1   31.18    2.91
   1 -21   1   29.03    2.19
   1  21   1   24.05    2.12
   1 -21  -1   32.98    2.14
   1  21  -1   35.73    3.03
  -1  21  -1   35.91    2.15
  -1 -21  -1   32.21    2.89
   1 -21  -1   32.17    2.21
  -1  21  -1   28.80    2.81
   1  21  -1   35.53    2.86
   2  21   1    6.68    1.91
   2  21   1   10.09    2.69
  -2  21   1   10.64    2.66
   2 -21   1    6.05    1.90
   2 -21   1    5.28    2.65
  -2 -21   1    3.71    2.82
  -2  21   1    4.25    2.10
   2  21  -1    9.80    2.82
  -2  21  -1   10.18    2.90
  -2 -21  -1    7.61    2.81
  -2  21  -1    6.62    2.61
   2  21  -1    8.54    1.91
   2 -21  -1    9.63    2.91
   2 -21  -1    7.33    2.73
   3  21   1   15.10    2.03
  -3 -21   1    5.42    2.11
   3  21   1    3.93    2.04
   3 -21   1   11.64    2.67
   3 -21   1   10.08    1.90
  -3  21   1    3.32    2.97
  -3  21   1    9.33    2.02
   3 -21  -1   13.10    2.76
  -3  21  -1   19.38    2.71
   3  21  -1    6.72    2.11
   3 -21  -1    4.13    2.86
  -3  21  -1   14.10    2.72
  -3 -21  -1   10.85    1.95
   3  21  -1   15.84    2.65
  -4  21   1    8.65    1.89
   4 -21   1    7.37    2.62
  -4  21   1    5.91    1.98
   4  21   1    2.99    2.65
   4 -21   1    6.08    1.86
  -4 -21   1    3.63    1.87
   4  21   1    6.32    1.94
  -4 -21  -1    5.80    1.95
   4 -21  -1    7.07    1.89
  -4  21  -1   10.79    2.68
   4 -21  -1    7.19    2.64
   4  21  -1    9.32    2.73
   4  21  -1    5.59    2.62
  -4  21  -1   11.74    2.65
  -5 -21   1    5.19    2.63
   5 -21   1    8.31    1.91
  -5  21   1    6.30    2.68
   5  21   1   12.75    2.73
   5  21   1   15.75    2.62
   5 -21   1    9.48    2.59
  -5  21   1   11.32    1.96
  -5 -21  -1   10.14    1.98
   5 -21  -1    5.73    2.71
  -5  21  -1   12.28    2.75
   5  21  -1    6.51    1.93
  -5  21  -1    8.21    2.65
   5  21  -1    4.33    2.00
   5 -21  -1    7.94    1.95
   6 -21   1    5.95    1.86
  -6  21   1    6.26    2.59
   6  21   1    5.77    2.60
  -6 -21   1    7.42    2.59
   6 -21   1    8.27    1.93
  -6  21   1    5.53    2.66
   6  21   1    8.42    2.66
   6  21   1    4.71    1.84
   6 -21  -1    3.95    2.56
  -6 -21  -1    4.65    2.73
  -6  21  -1    7.03    2.65
   6 -21  -1    4.98    2.58
  -6  21  -1    5.03    2.64
   6  21  -1    6.31    2.63
   6  21  -1    2.24    2.54
  -7  21   1    4.65    1.85
  -7  21   1    3.13    2.57
   7  21   1    4.26    2.54
  -7 -21   1    4.91    2.61
   7 -21   1    4.20    1.77
   7  21   1    5.80    2.57
   7 -21   1    7.43    1.78
   7  21   1    5.21    1.83
  -7 -21  -1    3.82    1.88
  -7  21  -1    6.05    1.83
   7 -21  -1    7.30    1.78
   7  21  -1    1.47    2.57
   7  21  -1    4.97    2.63
   7  21  -1    1.91    2.50
  -7  21  -1    7.74    1.81
   7 -21  -1    7.76    2.57
  -8  21   1    1.71    1.71
  -8 -21   1    2.24    2.50
   8  21   1   -1.09    2.45
   8 -21   1    1.62    2.57
   8  21   1    3.78    2.49
   8  21   1    2.58    1.77
   8 -21   1    2.93    2.53
  -8  21   1   -0.82    2.52
  -8 -21  -1   -0.27    1.87
   8 -21  -1    0.49    2.49
  -8  21  -1   -3.17    2.66
   8  21  -1    2.28    2.49
   8 -21  -1    3.04    2.47
   8  21  -1   -1.13    1.80
   8  21  -1    2.18    1.84
  -8  21  -1    1.47    2.57
   9 -21   1    8.82    2.51
  -9  21   1   13.05    2.53
  -9 -21   1   13.04    2.60
   9 -21   1   10.58    2.49
   9  21   1   12.47    2.54
  -9  21   1   11.41    1.86
   9  21   1    8.83    2.60
   9  21   1   14.18    2.49
   9  21  -1   12.66    1.78
  -9 -21  -1    9.80    1.94
   9 -21  -1   11.09    2.61
  -9  21  -1   14.62    2.56
  -9  21  -1   12.42    2.50
   9  21  -1   12.47    1.72
   9 -21  -1   12.13    2.53
   9  21  -1   11.11    2.60
  10 -21   1    0.90    2.46
 -10  21   1   -0.93    2.55
 -10  21   1    1.64    1.66
 -10 -21   1    0.73    2.52
  10  21   1    2.65    2.41
  10  21   1    1.82    1.73
  10  21   1    3.27    1.72
 -10 -21  -1    1.95    2.52
 -10  21  -1    2.83    2.50
  10  21  -1    0.29    2.49
 -10  21  -1   -0.45    2.46
  10  21  -1   -0.91    1.74
  10 -21  -1   -0.21    1.69
  10  21  -1    2.61    2.48
  10 -21  -1   -3.12    2.48
 -11  21   1   10.60    2.54
  11 -21   1    8.22    1.79
  11  21   1    7.83    1.76
 -11  21   1   10.76    2.48
 -11 -21   1    8.83    2.50
  11  21   1    6.32    2.52
  11  21   1    5.92    2.53
 -11  21  -1    4.34    2.47
 -11 -21  -1    7.79    2.54
  11 -21  -1   11.04    2.48
 -11  21  -1   10.91    2.49
  11 -21  -1    8.28    2.50
  11  21  -1   10.27    2.47
  11  21  -1    8.95    2.50
  11  21  -1    7.37    1.74
  12  21   1    1.42    1.68
 -12  21   1    4.35    2.48
  12 -21   1    2.23    1.69
 -12 -21   1    2.75    2.52
  12  21   1   -0.53    2.49
  12  21   1    5.65    2.41
 -12  21   1    0.35    1.71
 -12 -21  -1   -2.53    2.62
  12  21  -1    0.37    2.48
  12 -21  -1    2.72    2.48
  12  21  -1    1.08    1.74
  12 -21  -1    3.62    2.39
  12  21  -1    2.32    2.54
 -12  21  -1   -0.73    2.50
 -12  21  -1    4.16    2.41
 -13  21   1    1.79    2.52
  13 -21   1    2.50    1.76
 -13 -21   1    0.33    2.57
  13  21   1    2.19    1.80
 -13  21   1    3.88    2.50
  13  21   1    2.53    2.54
  13  21   1    3.56    1.77
 -13 -21  -1    4.10    2.52
  13  21  -1    2.41    2.50
  13 -21  -1    0.80    2.42
 -13  21  -1    3.01    1.83
 -13  21  -1    1.48    1.74
  13  21  -1    0.68    2.57
  13  21  -1    1.49    2.50
   1  22   1  312.57    3.73
  -1  22   1  309.07    3.09
   1 -22   1  259.30    2.79
   1 -22   1  270.77    3.03
  -1  22   1  297.63    2.92
   1  22   1  288.70    2.85
  -1 -22   1  270.55    2.85
  -1  22  -1  332.16    3.00
   1  22  -1  354.72    3.76
  -1  22  -1  349.14    3.69
  -1 -22  -1  317.92    3.02
   1 -22  -1  323.54    3.06
   1  22  -1  339.21    3.57
   1 -22  -1  314.96    3.72
  -2  22   1    1.79    2.70
   2  22   1    2.37    2.64
  -2 -22   1    2.03    1.86
  -2  22   1    0.17    1.82
   2 -22   1    2.26    1.89
   2 -22   1   -0.28    2.56
   2  22   1    4.44    2.70
  -2  22  -1    1.20    1.94
  -2 -22  -1   -1.23    2.65
  -2  22  -1    1.61    1.83
   2 -22  -1   -0.16    2.74
   2  22  -1   -0.68    2.56
   2 -22  -1    1.41    1.84
   2  22  -1    2.40    2.79
  -3  22   1  124.28    2.39
   3  22   1  130.28    3.04
   3 -22   1  123.86    3.05
  -3 -22   1  122.59    3.06
   3 -22   1  128.01    2.99
  -3  22   1  127.72    2.35
   3  22   1  119.32    3.02
   3  22  -1  134.10    3.11
   3 -22  -1  125.96    2.44
  -3 -22  -1  110.76    2.36
  -3  22  -1  143.50    3.16
   3 -22  -1  134.66    3.11
  -3  22  -1  134.55    2.32
   3  22  -1  125.44    2.34
   4  22   1    1.32    2.53
  -4  22   1   -3.67    1.95
   4  22   1   -3.44    2.74
  -4 -22   1    1.43    2.65
  -4  22   1    1.13    1.85
   4 -22   1    1.03    2.57
   4 -22   1   -0.06    2.60
  -4 -22  -1    3.24    2.73
  -4  22  -1    0.73    2.63
  -4  22  -1   -3.03    2.63
   4  22  -1    2.75    2.74
   4 -22  -1    8.03    1.89
   4  22  -1    1.74    1.85
   4 -22  -1    1.60    2.56
  -5 -22   1  136.34    3.08
   5  22   1  159.43    2.50
   5 -22   1  159.57    2.48
   5  22   1  159.14    3.08
  -5  22   1  170.00    3.08
   5 -22   1  170.34    3.01
  -5  22   1  157.70    2.39
  -5 -22  -1  159.77    3.24
  -5  22  -1  196.15    3.10
   5  22  -1  150.32    3.09
   5 -22  -1  172.83    2.49
   5 -22  -1  152.35    2.50
  -5  22  -1  177.26    3.02
   5  22  -1  163.65    3.22
  -6  22   1    3.00    1.80
  -6  22   1    1.72    2.59
  -6 -22   1    1.82    2.58
   6 -22   1   -1.47    2.48
   6  22   1    2.77    1.80
   6  22   1    2.38    2.51
   6 -22   1    5.44    2.57
   6 -22  -1   -0.06    2.53
  -6 -22  -1    1.94    2.61
  -6  22  -1    0.85    1.87
   6 -22  -1    2.12    1.82
   6  22  -1    3.18    2.60
  -6  22  -1    2.86    1.82
   6  22  -1    1.63    2.56
  -7  22   1   64.88    2.04
   7  22   1   67.91    2.75
  -7 -22   1   59.12    2.75
   7 -22   1   62.41    2.11
   7  22   1   60.26    2.72
   7 -22   1   62.64    2.77
  -7  22   1   67.20    2.08
   7  22   1   62.04    2.11
  -7 -22  -1   54.84    2.10
  -7  22  -1   72.16    2.14
   7 -22  -1   73.31    2.72
   7 -22  -1   65.28    2.79
   7  22  -1   69.85    2.75
   7  22  -1   57.93    2.06
  -7  22  -1   68.67    2.65
   7  22  -1   65.62    2.84
  -8  22   1    1.88    1.75
  -8  22   1    1.33    1.81
  -8 -22   1    3.67    2.53
   8 -22   1    3.70    2.42
   8  22   1    2.59    2.45
   8  22   1    2.90    2.50
   8 -22   1   -0.48    1.82
   8  22   1    3.58    1.78
   8  22  -1    0.46    1.70
  -8 -22  -1    2.79    1.85
  -8  22  -1    3.00    1.79
   8  22  -1    4.78    2.43
   8 -22  -1    1.09    2.48
   8 -22  -1    3.09    1.73
  -8  22  -1    1.64    1.76
   8  22  -1    1.24    2.55
   9 -22   1   33.24    2.62
  -9  22   1   38.22    1.92
  -9 -22   1   26.34    2.71
   9  22   1   35.62    2.53
   9  22   1   32.14    1.92
   9  22   1   32.52    2.60
   9 -22   1   30.05    1.80
  -9  22   1   36.98    1.91
   9 -22  -1   31.91    1.87
   9 -22  -1   32.59    2.68
  -9 -22  -1   27.15    1.97
  -9  22  -1   42.17    2.66
   9  22  -1   31.69    1.92
   9  22  -1   29.15    2.55
  -9  22  -1   32.82    1.91
   9  22  -1   30.90    2.70
  10 -22   1    3.18    2.39
 -10  22   1    2.00    2.49
 -10 -22   1    0.43    2.50
  10  22   1    3.91    1.66
 -10  22   1    2.48    2.45
  10  22   1    3.16    2.46
  10  22   1    2.29    2.49
  10  22  -1   -1.27    2.52
 -10 -22  -1    1.23    2.55
  10 -22  -1    3.25    1.73
 -10  22  -1    2.14    1.71
  10 -22  -1    2.04    2.46
  10  22  -1    1.78    2.54
  10  22  -1    0.85    2.50
 -10  22  -1    0.97    1.75
  11  22   1   19.34    2.52
  11 -22   1   14.91    1.79
 -11  22   1   14.96    2.56
  11  22   1   13.45    2.50
 -11 -22   1   13.65    2.53
  11  22   1    2.10    2.41
 -11  22   1   12.84    1.77
 -11 -22  -1   17.28    2.59
  11 -22  -1   20.77    2.50
 -11  22  -1   16.41    1.81
  11  22  -1   18.60    2.53
  11 -22  -1   12.74    2.52
  11  22  -1   18.41    2.55
  11  22  -1   18.63    2.57
 -11  22  -1   17.59    1.77
  12  22   1    0.38    1.78
 -12  22   1   -0.71    2.54
  12 -22   1    0.81    2.51
 -12 -22   1   -0.21    2.55
 -12  22   1    1.77    2.48
  12  22   1    4.38    2.48
  12  22   1   -2.28    2.50
 -12 -22  -1    2.33    2.49
 -12  22  -1    1.71    1.73
  12 -22  -1    1.88    2.46
 -12  22  -1    2.38    2.48
  12  22  -1    2.75    2.41
  12 -22  -1    2.50    2.45
  12  22  -1    1.95    2.44
  12  22  -1   -0.62    3.07
 -13  22   1    6.84    2.59
  13 -22   1    4.48    1.76
 -13  22   1    8.04    2.47
 -13 -22   1    1.41    2.62
  13  22   1    5.20    1.78
  13  22   1    6.07    2.54
  13  22   1    6.78    1.75
 -13 -22  -1    4.04    2.52
  13  22  -1    5.06    1.78
  13 -22  -1    7.08    2.49
 -13  22  -1    1.48    2.52
 -13  22  -1    5.86    2.49
  13  22  -1    4.53    3.20
  13  22  -1    6.63    2.46
   0  23   1  266.36    3.45
   0 -23   1  230.61    2.72
   0  23   1  246.65    3.35
   0 -23  -1  272.96    3.50
   0  23  -1  304.67    3.56
   0  23  -1  286.67    3.40
   0 -23  -1  237.02    3.52
   1  23   1   13.41    2.73
  -1 -23   1   11.98    2.70
   1 -23   1   19.65    2.81
   1 -23   1   10.33    2.62
   1  23   1   15.98    2.82
  -1  23   1   10.41    2.70
  -1  23   1   11.54    2.80
  -1  23  -1   15.91    1.98
   1  23  -1   16.21    2.85
  -1  23  -1   14.81    2.77
  -1 -23  -1   14.64    2.78
   1 -23  -1   11.96    2.74
   1 -23  -1   13.75    2.71
   1  23  -1   14.82    1.90
  -2 -23   1  140.58    3.03
   2  23   1  156.53    3.11
  -2  23   1  162.18    3.09
   2 -23   1  149.75    2.44
   2 -23   1  133.29    3.05
   2  23   1  154.25    3.08
  -2  23   1  151.68    2.44
   2  23  -1  143.20    3.05
  -2  23  -1  152.60    3.01
   2 -23  -1  156.58    3.21
  -2  23  -1  158.88    3.21
  -2 -23  -1  133.08    2.35
   2 -23  -1  139.07    3.09
   2  23  -1  152.26    3.14
  -3  23   1   18.60    2.75
   3  23   1   21.08    1.97
  -3 -23   1   14.39    2.69
  -3  23   1   19.72    1.93
   3 -23   1   15.92    2.68
   3  23   1   16.36    2.71
   3 -23   1   15.45    2.67
  -3  23  -1   22.81    1.99
  -3 -23  -1   18.55    2.71
   3 -23  -1   17.02    1.97
  -3  23  -1   17.13    2.62
   3  23  -1   17.63    2.66
   3 -23  -1   16.90    2.59
   3  23  -1   19.09    2.62
  -4  23   1  147.98    3.05
   4  23   1  142.24    3.08
  -4 -23   1  132.95    3.09
   4 -23   1  151.49    2.94
  -4  23   1  153.10    3.11
   4  23   1  145.15    3.13
   4 -23   1  136.70    2.99
   4  23  -1  145.85    2.41
  -4  23  -1  162.95    2.40
   4 -23  -1  138.89    3.05
   4 -23  -1  160.40    3.09
  -4  23  -1  150.80    2.33
  -4 -23  -1  143.40    3.06
   4  23  -1  143.24    2.27
  -5  23   1   16.70    2.66
   5  23   1   12.27    1.90
  -5 -23   1   10.31    1.84
   5  23   1   10.84    2.59
   5 -23   1    9.67    2.58
  -5  23   1   19.40    2.60
   5 -23   1   14.56    2.54
  -5 -23  -1   13.74    2.65
  -5  23  -1   20.37    2.54
   5  23  -1    9.05    1.87
  -5  23  -1   12.18    2.56
   5 -23  -1   15.95    2.61
   5  23  -1   12.84    2.54
   5 -23  -1   13.10    2.60
  -6  23   1  106.03    2.98
   6 -23   1  101.74    2.90
  -6 -23   1   88.03    2.87
  -6  23   1  109.82    2.87
   6 -23   1  102.98    2.79
   6  23   1   97.72    2.88
   6  23   1  104.15    2.86
  -6  23  -1  116.54    2.26
   6 -23  -1  105.76    2.98
  -6 -23  -1   98.58    2.21
  -6  23  -1  111.78    2.20
   6  23  -1  103.38    2.88
   6  23  -1   99.38    2.25
   6 -23  -1  111.42    2.97
  -7  23   1    5.67    1.80
   7  23   1    7.03    2.54
   7  23   1    5.30    2.51
   7 -23   1    2.37    2.51
   7 -23   1    9.14    2.51
   7  23   1    4.20    2.53
  -7  23   1    6.32    2.47
  -7 -23   1    5.51    2.60
   7 -23  -1    6.70    2.46
  -7 -23  -1    3.10    2.57
  -7  23  -1    8.38    2.45
  -7  23  -1    4.72    2.53
   7  23  -1   -1.39    2.51
   7 -23  -1    4.28    2.50
   7  23  -1    4.12    2.50
   7  23  -1    3.96    2.58
  -8  23   1   52.06    1.99
   8  23   1   53.59    2.58
  -8 -23   1   46.95    2.70
  -8  23   1   56.80    2.63
   8  23   1   47.89    2.60
   8 -23   1   54.59    2.61
   8  23   1   53.86    2.64
   8 -23   1   48.74    1.99
   8 -23  -1   49.02    1.99
  -8 -23  -1   49.97    2.69
  -8  23  -1   53.05    1.95
   8  23  -1   45.15    1.89
   8 -23  -1   58.07    2.69
   8  23  -1   55.56    1.99
  -8  23  -1   55.71    2.60
   8  23  -1   48.95    2.04
  -9  23   1    9.17    1.78
  -9 -23   1    6.55    2.56
   9 -23   1    6.90    1.81
   9 -23   1    5.71    2.48
   9  23   1    8.93    2.49
   9  23   1    9.39    2.51
  -9  23   1    8.14    2.42
   9  23   1    6.49    1.70
  -9  23  -1    9.07    2.53
   9  23  -1    6.15    1.75
  -9 -23  -1    5.32    1.84
   9 -23  -1    8.74    1.71
   9 -23  -1    8.70    1.78
   9  23  -1    5.18    1.74
   9  23  -1    9.16    2.57
  -9  23  -1    8.72    1.79
 -10  23   1   34.45    2.64
 -10  23   1   30.64    1.89
  10 -23   1   32.38    1.88
 -10 -23   1   24.61    1.90
  10  23   1   29.41    2.55
  10  23   1   35.65    2.60
  10  23   1   33.61    2.59
  10  23  -1   29.67    1.81
  10 -23  -1   31.54    2.60
 -10 -23  -1   30.42    2.64
 -10  23  -1   34.42    1.86
  10 -23  -1   31.01    1.87
  10  23  -1   29.90    1.83
  10  23  -1   30.27    1.99
 -10  23  -1   28.90    2.64
  11  23   1    9.36    2.44
 -11  23   1    8.11    2.48
 -11 -23   1    5.56    2.56
  11  23   1    2.29    2.41
  11  23   1    8.82    2.41
  11 -23   1    7.59    2.43
 -11  23   1    5.48    2.56
 -11  23  -1    6.46    2.48
 -11 -23  -1    4.71    2.61
  11 -23  -1    9.85    2.48
 -11  23  -1    6.90    1.80
  11  23  -1    7.53    2.51
  11 -23  -1    4.92    2.48
  11  23  -1    5.87    1.74
  11  23  -1    8.99    2.50
  12 -23   1   10.62    2.51
 -12  23   1   12.78    2.60
  12  23   1    9.60    2.53
 -12  23   1   10.21    1.80
 -12 -23   1   10.40    2.64
  12  23   1   10.60    2.60
  12  23   1   10.51    1.85
 -12 -23  -1    6.81    2.60
 -12  23  -1    7.87    2.54
  12 -23  -1   11.72    2.51
 -12  23  -1   12.84    1.86
  12  23  -1   10.43    2.51
  12  23  -1   16.18    2.50
  12 -23  -1   12.08    2.55
  12  23  -1   10.57    2.63
   1  24   1    6.38    2.57
  -1  24   1    8.08    1.83
  -1 -24   1    6.14    1.81
   1 -24   1   10.43    2.63
   1 -24   1    6.84    2.51
  -1  24   1    8.62    1.89
   1  24   1    4.82    2.57
   1  24  -1    5.40    1.85
  -1  24  -1    5.69    2.53
  -1 -24  -1    5.49    1.85
  -1  24  -1    3.87    2.71
   1 -24  -1    8.49    2.58
   1 -24  -1    5.33    2.62
   1  24  -1    6.02    1.88
  -2  24   1    1.70    2.73
   2  24   1    2.37    2.54
  -2 -24   1   -0.07    1.85
  -2  24   1    4.33    2.58
   2 -24   1    3.81    2.59
   2  24   1    4.25    2.61
   2 -24   1    2.04    2.53
   2  24  -1    1.90    1.86
  -2  24  -1    5.58    1.93
   2 -24  -1    2.14    1.85
  -2 -24  -1    4.68    2.58
  -2  24  -1    7.06    1.80
   2 -24  -1    3.41    2.65
   2  24  -1    2.26    2.64
   3  24   1   17.13    2.62
  -3 -24   1   12.13    1.82
   3 -24   1   17.35    1.80
  -3  24   1   15.19    2.56
   3 -24   1    8.10    2.54
  -3  24   1   15.83    2.59
   3  24   1    8.43    1.83
   3  24  -1   15.32    2.67
  -3 -24  -1   11.56    1.81
   3 -24  -1   15.05    1.84
  -3  24  -1   15.62    2.54
   3 -24  -1   10.93    2.62
  -3  24  -1   19.72    2.58
   3  24  -1   14.27    1.78
  -4  24   1    8.57    2.63
   4  24   1    6.43    1.78
  -4 -24   1    4.66    2.61
   4 -24   1    6.13    2.62
  -4  24   1    7.67    2.60
   4 -24   1    7.03    1.83
   4  24   1   11.75    2.62
   4  24  -1    3.42    2.61
  -4  24  -1    5.09    2.64
  -4 -24  -1    9.20    1.88
   4 -24  -1    3.16    2.55
   4  24  -1    3.35    2.54
  -4  24  -1    6.64    1.84
   4 -24  -1    6.86    2.59
  -5  24   1    2.96    2.56
  -5 -24   1    1.31    1.80
   5  24   1   -0.49    1.79
   5 -24   1   -0.26    2.48
   5  24   1    0.69    2.52
  -5  24   1   -0.41    1.80
   5 -24   1    0.44    1.75
  -5 -24  -1    3.26    2.57
  -5  24  -1   -1.15    1.77
   5  24  -1    3.16    1.72
   5 -24  -1    4.16    1.83
  -5  24  -1    2.78    2.45
   5 -24  -1    1.90    2.48
   5  24  -1   -3.30    2.50
  -6  24   1    3.03    1.77
   6 -24   1    3.07    2.48
  -6  24   1    3.91    2.50
   6  24   1    2.91    2.53
  -6 -24   1   -0.29    2.55
   6 -24   1    2.26    1.77
   6  24   1    6.03    2.60
  -6 -24  -1    2.49    1.84
  -6  24  -1    5.57    2.55
   6 -24  -1    1.48    1.76
  -6  24  -1    2.49    1.74
   6  24  -1    3.52    1.77
   6  24  -1    2.15    2.54
   6 -24  -1    0.51    2.53
  -7  24   1    2.92    1.75
  -7 -24   1    2.70    2.44
   7  24   1    0.98    2.49
   7  24   1    2.34    1.73
   7 -24   1    3.28    2.55
   7 -24   1    0.49    1.84
   7  24   1    4.39    1.79
  -7  24   1    3.15    2.51
   7 -24  -1    5.18    2.48
  -7  24  -1    4.59    2.57
   7 -24  -1    3.87    1.82
  -7 -24  -1    2.87    2.52
  -7  24  -1    5.69    2.56
   7  24  -1    3.51    2.49
   7  24  -1   -0.08    2.48
   7  24  -1    2.16    2.48
   8 -24   1    2.80    2.47
  -8  24   1    3.96    1.85
   8 -24   1   -3.57    2.61
   8  24   1    4.58    2.45
  -8 -24   1    3.01    2.53
   8  24   1    3.39    1.77
   8  24   1    6.47    2.50
  -8  24   1    7.84    2.46
   8 -24  -1    3.44    1.73
  -8  24  -1    5.62    2.57
   8 -24  -1    2.85    1.77
   8  24  -1    4.56    2.45
   8  24  -1    5.90    1.74
  -8  24  -1    1.86    2.44
   8  24  -1    3.73    1.78
  -8 -24  -1    3.79    2.52
  -9  24   1    0.58    1.77
  -9 -24   1    1.25    2.51
  -9  24   1    1.57    1.81
   9  24   1    0.09    2.46
   9  24   1   -1.21    1.75
   9  24   1    0.30    1.77
   9 -24   1    4.06    2.44
   9 -24   1   -0.87    2.45
   9 -24  -1   -1.43    1.73
   9 -24  -1   -0.06    1.72
  -9 -24  -1    0.99    1.78
  -9  24  -1   -1.55    1.75
   9  24  -1    0.05    2.46
   9  24  -1    1.55    1.77
   9  24  -1    2.10    2.55
  -9  24  -1   -1.26    2.45
  10 -24   1    4.57    1.79
 -10  24   1    3.67    2.52
 -10  24   1    2.35    2.46
 -10 -24   1    2.13    2.58
  10  24   1    4.53    2.45
  10  24   1    3.22    1.78
  10  24   1    3.01    2.49
  10 -24  -1    7.33    1.74
  10  24  -1   -1.21    2.46
 -10  24  -1    4.17    2.50
  10 -24  -1    0.20    2.48
  10  24  -1    3.52    1.72
 -10 -24  -1    2.50    2.54
  10  24  -1    3.82    2.54
 -10  24  -1    2.67    2.49
  11 -24   1    0.79    2.45
 -11  24   1    3.18    2.56
 -11  24   1    1.92    1.80
 -11 -24   1    2.67    2.53
  11  24   1    2.48    1.77
  11  24   1    3.01    1.76
  11  24   1    2.15    1.79
 -11  24  -1    3.86    2.43
  11 -24  -1    1.83    2.50
 -11 -24  -1    0.62    2.55
 -11  24  -1    6.92    2.47
  11  24  -1    1.81    2.47
  11  24  -1    3.13    2.55
  11 -24  -1    3.97    2.50
  11  24  -1   -0.74    2.47
  12 -24   1   -0.20    1.75
 -12  24   1    2.21    2.50
  12  24   1   -0.07    1.73
 -12 -24   1    1.66    3.20
  12  24   1    2.78    2.48
  12 -24  -1    2.01    2.51
 -12 -24  -1    2.47    2.62
 -12  24  -1    1.86    2.51
  12  24  -1    1.06    2.44
  12  24  -1    2.97    2.59
  12 -24  -1    2.28    1.74
  12  24  -1    3.45    2.45
   0  25   1   92.19    2.21
   0 -25   1   95.23    2.80
   0  25   1   84.82    2.11
   0  25  -1  100.54    2.22
   0  25  -1   93.49    2.78
   0 -25  -1   84.67    2.16
   0 -25  -1   76.68    2.33
   1  25   1   -0.24    2.53
  -1  25   1    1.41    2.57
   1 -25   1   -0.17    1.79
  -1  25   1    3.36    2.56
   1  25   1    1.38    1.80
   1 -25   1    1.18    2.49
  -1 -25   1    2.47    2.56
   1  25  -1    2.66    1.81
  -1  25  -1    3.21    1.85
  -1  25  -1   -0.27    2.56
  -1 -25  -1    2.56    2.59
   1 -25  -1   -1.92    2.47
   1  25  -1   -1.32    1.78
   1 -25  -1   -0.14    1.78
  -2  25   1  136.85    2.35
  -2 -25   1  117.05    2.89
  -2  25   1  135.97    2.36
   2 -25   1  107.69    2.89
   2 -25   1  123.36    2.90
   2  25   1  106.41    2.21
   2  25   1  126.66    2.32
   2  25  -1  128.73    2.99
   2  25  -1  125.70    2.26
  -2  25  -1  136.55    2.93
  -2  25  -1  119.24    2.25
   2 -25  -1  127.40    2.99
  -2 -25  -1  101.66    2.24
   2 -25  -1  115.56    2.91
  -3  25   1    4.85    1.82
  -3 -25   1    7.23    2.68
   3  25   1   -0.02    1.86
   3 -25   1    2.54    1.73
  -3  25   1    1.59    2.54
   3 -25   1    1.55    1.77
   3  25   1    3.88    2.53
   3  25  -1    4.23    2.54
   3  25  -1    8.23    2.56
  -3  25  -1    7.97    2.59
  -3 -25  -1    0.88    2.65
   3 -25  -1    3.60    1.84
  -3  25  -1    4.86    1.81
   3 -25  -1    1.19    1.80
   4  25   1   73.39    2.74
   4 -25   1   70.04    2.75
   4  25   1   77.49    2.88
   4 -25   1   79.78    2.71
  -4 -25   1   61.47    2.75
  -4  25   1   77.63    2.74
  -4  25   1   81.39    2.13
   4  25  -1   87.24    2.89
   4  25  -1   76.79    2.14
  -4  25  -1   88.55    2.78
  -4 -25  -1   62.28    2.00
   4 -25  -1   81.05    2.76
  -4  25  -1   80.28    2.75
   4 -25  -1   67.79    2.16
  -5 -25   1    5.66    2.53
   5 -25   1    5.35    2.45
  -5  25   1    4.49    1.77
   5  25   1    6.92    2.54
   5 -25   1    6.83    2.44
   5  25   1    5.67    2.56
  -5  25   1    5.58    2.55
   5  25  -1    3.52    2.50
  -5  25  -1    7.46    2.49
  -5 -25  -1    0.80    1.88
   5 -25  -1    4.42    1.74
  -5  25  -1    2.60    1.69
   5  25  -1    2.74    1.81
   5 -25  -1    2.77    2.49
  -6  25   1   64.25    2.07
  -6 -25   1   60.12    2.69
   6  25   1   58.10    2.70
  -6  25   1   64.13    2.08
   6 -25   1   52.45    1.98
   6  25   1   64.60    2.71
   6 -25   1   57.93    2.75
   6  25  -1   61.05    2.04
   6  25  -1   65.22    2.69
  -6  25  -1   75.64    2.76
  -6 -25  -1   63.56    2.73
   6 -25  -1   64.69    2.69
   6 -25  -1   67.66    2.72
  -6  25  -1   68.77    1.98
  -7  25   1    3.14    1.84
  -7 -25   1   -0.13    2.51
   7 -25   1    0.23    1.77
   7 -25   1    5.27    2.44
  -7  25   1    1.50    1.74
   7  25   1    1.05    2.47
   7  25   1   -0.17    1.78
   7  25   1    3.61    2.41
   7  25  -1    3.49    1.79
  -7 -25  -1    3.17    2.53
  -7  25  -1    2.40    1.76
  -7  25  -1    4.03    2.43
   7  25  -1    2.76    1.72
   7 -25  -1    4.06    2.49
   7  25  -1    2.80    2.49
   7 -25  -1    2.76    2.42
  -8  25   1   40.00    1.93
  -8 -25   1   35.12    2.59
   8 -25   1   35.19    1.90
   8  25   1   36.96    2.59
   8  25   1   38.95    2.53
   8  25   1   42.04    2.57
   8 -25   1   38.87    2.67
  -8  25   1   36.90    1.90
   8 -25  -1   32.03    1.92
  -8 -25  -1   40.15    2.72
  -8  25  -1   42.82    2.55
   8 -25  -1   37.84    1.93
   8  25  -1   32.17    1.91
   8  25  -1   33.58    2.55
  -8  25  -1   36.82    2.59
   8  25  -1   32.51    1.83
  -9  25   1    0.49    2.49
  -9  25   1   -0.41    2.53
   9  25   1    1.33    1.74
  -9 -25   1    1.98    2.51
   9  25   1    1.09    2.47
   9  25   1    2.27    1.74
   9 -25   1   -3.49    2.43
   9 -25   1   -0.09    1.71
   9 -25  -1    1.48    1.75
  -9 -25  -1    1.44    1.78
  -9  25  -1    2.64    2.39
   9 -25  -1   -0.46    1.76
   9  25  -1   -0.39    2.53
   9  25  -1    0.76    2.51
  -9  25  -1   -1.84    2.45
   9  25  -1   -2.47    2.55
 -10  25   1   17.64    2.55
 -10  25   1   13.83    1.79
  10 -25   1   13.81    2.48
 -10 -25   1   15.81    2.59
  10  25   1   16.69    2.45
  10  25   1   15.57    2.45
  10  25   1   18.86    2.50
 -10  25  -1   18.25    1.86
  10 -25  -1   16.82    1.81
 -10 -25  -1   13.75    2.63
 -10  25  -1   18.38    2.49
  10  25  -1   16.78    1.80
  10  25  -1   16.32    2.61
  10 -25  -1   15.90    2.57
  10  25  -1   13.25    2.48
  11 -25   1   -1.06    1.76
 -11  25   1    0.14    2.51
  11  25   1    0.63    2.55
 -11 -25   1   -0.15    2.55
  11  25   1    2.82    2.48
  11  25   1   -0.09    1.81
 -11  25   1    1.95    2.49
  11 -25  -1    1.45    2.52
 -11 -25  -1    1.85    2.56
 -11  25  -1    2.12    1.82
  11  25  -1    1.57    2.48
  11 -25  -1    0.93    2.49
  11  25  -1    2.42    1.68
 -11  25  -1   -0.33    1.81
  11  25  -1   -0.71    2.58
   1  26   1  125.21    2.88
  -1  26   1  128.04    2.32
  -1 -26   1  104.26    2.16
   1 -26   1  125.13    2.87
   1  26   1  131.15    2.83
   1 -26   1  100.32    2.87
  -1  26   1  129.65    2.27
   1  26  -1  128.36    2.92
  -1  26  -1  135.78    2.94
   1  26  -1  128.99    2.84
  -1  26  -1  134.76    2.84
  -1 -26  -1  112.71    2.86
   1 -26  -1  110.91    2.20
   1 -26  -1   99.35    2.31
   2 -26   1    7.92    1.83
   2  26   1   11.83    1.87
  -2 -26   1   10.40    2.57
  -2  26   1   11.80    2.57
   2 -26   1   10.89    2.59
   2  26   1   12.76    1.90
  -2  26   1    8.23    1.93
  -2  26  -1   12.63    1.90
  -2 -26  -1   16.39    2.56
  -2  26  -1   10.32    2.53
   2 -26  -1   12.35    2.60
   2  26  -1   15.46    2.65
   2 -26  -1   11.45    2.57
   2  26  -1   17.31    2.51
   3  26   1   95.26    2.15
  -3 -26   1   84.45    2.75
   3 -26   1   94.29    2.77
  -3  26   1   81.53    2.05
  -3  26   1   88.68    2.83
   3 -26   1   75.69    2.13
   3  26   1   89.39    2.18
  -3  26  -1  110.83    2.94
   3  26  -1  110.74    2.87
   3  26  -1  102.71    2.23
   3 -26  -1   86.11    2.84
  -3 -26  -1   94.93    2.88
   3 -26  -1   93.84    2.13
  -3  26  -1  110.02    2.75
   4  26   1    4.82    2.54
   4  26   1    2.74    2.51
   4 -26   1    3.45    1.73
  -4 -26   1   -0.08    1.75
  -4  26   1    1.32    1.76
   4 -26   1    2.20    1.74
  -4  26   1    1.96    1.82
  -4  26  -1    1.62    1.77
  -4 -26  -1    7.21    2.51
   4 -26  -1    0.68    1.82
  -4  26  -1    0.27    1.76
   4 -26  -1    1.41    2.47
   4  26  -1    5.25    2.42
   4  26  -1   -0.24    2.59
  -5  26   1   63.24    2.68
   5  26   1   54.90    2.65
  -5 -26   1   50.34    2.63
  -5  26   1   58.02    1.99
   5 -26   1   51.76    2.68
   5  26   1   54.61    2.61
   5 -26   1   56.93    2.60
   5 -26  -1   45.49    2.69
  -5  26  -1   63.63    2.69
  -5 -26  -1   36.83    1.85
  -5  26  -1   53.99    1.93
   5  26  -1   56.47    2.66
   5 -26  -1   44.72    2.73
   5  26  -1   53.23    2.67
  -6  26   1   13.85    1.81
  -6 -26   1    9.79    2.55
  -6  26   1   15.87    1.82
   6 -26   1   10.39    1.74
   6 -26   1    9.80    1.79
   6  26   1   11.93    1.81
   6  26   1   10.94    1.82
  -6  26  -1   12.27    1.79
   6 -26  -1   13.17    1.82
  -6  26  -1   14.02    2.49
   6 -26  -1    9.27    1.80
  -6 -26  -1   11.26    2.54
   6  26  -1   11.31    2.52
   6  26  -1   11.86    1.83
  -7  26   1   28.66    2.54
   7 -26   1   27.35    2.52
  -7 -26   1   29.09    2.61
   7 -26   1   27.94    1.84
   7  26   1   33.98    2.49
  -7  26   1   31.64    1.81
   7  26   1   28.59    2.49
   7  26   1   25.03    1.86
   7  26  -1   29.58    1.83
  -7  26  -1   29.22    2.59
  -7 -26  -1   26.53    2.63
   7  26  -1   26.46    1.86
   7 -26  -1   33.63    2.54
   7  26  -1   27.70    1.82
  -7  26  -1   32.65    2.51
   7 -26  -1   27.27    2.65
  -8  26   1   10.33    1.76
   8  26   1    6.96    1.73
  -8 -26   1    7.00    1.81
   8  26   1    9.41    2.45
   8 -26   1    6.22    1.75
   8  26   1    8.71    2.53
   8 -26   1    7.96    1.72
  -8  26   1    8.93    2.50
  -8  26  -1    9.78    1.87
  -8 -26  -1    6.32    2.57
   8 -26  -1    5.86    1.73
   8 -26  -1    6.31    2.50
   8  26  -1    7.35    1.77
  -8  26  -1    4.62    2.46
   8  26  -1    7.68    2.45
   8  26  -1    7.23    1.80
  -9  26   1   31.28    2.62
  -9  26   1   28.85    2.54
   9  26   1   27.61    2.43
   9  26   1   26.16    1.85
  -9 -26   1   29.18    2.58
   9 -26   1   25.15    1.91
   9  26   1   28.76    2.60
   9 -26   1   27.33    1.81
   9 -26  -1   27.84    2.53
   9  26  -1   24.85    1.81
  -9  26  -1   27.06    1.84
  -9 -26  -1   27.20    2.62
  -9  26  -1   34.97    2.61
   9 -26  -1   28.32    2.59
   9  26  -1   29.83    2.53
   9  26  -1   29.43    2.55
 -10  26   1    3.09    1.73
 -10 -26   1    5.49    2.53
  10  26   1    4.22    1.78
 -10  26   1    4.55    2.52
  10  26   1    2.89    2.50
  10  26   1    4.94    2.56
  10 -26   1    5.28    2.51
  10 -26  -1    3.96    1.74
  10  26  -1    5.40    1.72
 -10 -26  -1    5.39    2.55
 -10  26  -1    4.81    1.82
  10 -26  -1    4.02    2.51
  10  26  -1    2.19    2.51
  10  26  -1    4.64    1.78
 -10  26  -1    4.01    1.80
   0  27   1    3.66    2.47
   0 -27   1    1.93    2.48
   0  27   1    5.43    1.77
   0  27  -1    4.36    2.54
   0  27  -1    3.50    2.47
   0 -27  -1    2.65    2.49
   1  27   1    0.58    2.46
  -1  27   1    2.14    2.53
  -1 -27   1    0.74    2.50
   1 -27   1    2.13    1.76
   1 -27   1   -1.47    2.45
   1  27   1    3.33    2.45
  -1  27   1    1.37    2.49
   1  27  -1    7.40    2.57
  -1  27  -1   -1.93    1.81
   1  27  -1    0.47    2.49
  -1  27  -1    0.95    1.83
  -1 -27  -1   -1.48    1.80
   1 -27  -1    2.23    1.78
   1 -27  -1    2.77    2.52
   2 -27   1    2.51    1.72
   2  27   1    1.79    2.50
  -2 -27   1    0.54    1.78
   2 -27   1    0.58    1.76
  -2  27   1    0.81    1.83
   2  27   1    3.37    2.50
  -2  27   1    5.08    2.52
   2  27  -1    1.59    2.57
  -2  27  -1    0.28    2.52
  -2 -27  -1    5.66    2.48
  -2  27  -1   -0.11    1.73
   2 -27  -1    0.50    2.48
   2  27  -1    0.03    2.46
   2 -27  -1    1.19    1.82
   3  27   1    2.79    2.50
  -3  27   1    0.99    2.54
  -3 -27   1    1.13    2.52
  -3  27   1    2.73    1.84
   3  27   1    7.21    2.54
   3 -27   1    2.36    2.52
   3 -27   1    3.45    2.49
   3  27  -1    1.27    2.48
  -3  27  -1    2.58    2.58
  -3 -27  -1    1.49    2.55
   3 -27  -1    1.50    2.54
  -3  27  -1    0.47    2.44
   3 -27  -1    0.70    1.79
   3  27  -1    6.31    2.52
  -4  27   1    4.77    2.55
   4  27   1    5.75    2.43
   4 -27   1    1.99    1.73
  -4 -27   1    2.91    2.46
   4 -27   1    3.07    1.73
  -4  27   1    2.26    1.77
   4  27   1    5.55    2.47
   4  27  -1    3.34    1.75
  -4 -27  -1    2.30    1.75
   4 -27  -1   -0.02    1.77
  -4  27  -1    0.16    2.42
   4 -27  -1    3.82    2.45
   4  27  -1    1.36    1.78
  -4  27  -1    2.54    2.44
  -5  27   1    1.79    2.53
   5  27   1    2.38    1.66
  -5 -27   1   -1.43    2.49
  -5  27   1    1.85    1.70
   5 -27   1    3.74    2.44
   5  27   1   -0.04    2.47
   5 -27   1    0.91    1.73
  -5  27  -1    0.55    1.76
  -5 -27  -1   -0.09    2.54
   5 -27  -1   -0.74    1.73
  -5  27  -1    0.10    2.39
   5 -27  -1    0.77    1.71
   5  27  -1    1.15    2.50
   5  27  -1    1.66    1.72
   6  27   1    1.58    1.75
  -6  27   1    5.22    1.71
  -6 -27   1    1.18    2.49
   6 -27   1    0.19    2.43
   6  27   1    3.28    1.72
  -6  27   1    2.82    1.80
   6 -27   1    2.20    2.45
  -6  27  -1    4.42    2.46
   6  27  -1    2.78    2.50
  -6 -27  -1    1.15    1.71
   6 -27  -1    2.58    2.48
  -6  27  -1    0.16    2.45
   6 -27  -1    1.26    1.69
   6  27  -1    0.98    1.73
  -7  27   1    2.04    2.48
  -7 -27   1   -1.44    2.47
   7 -27   1    2.24    1.77
  -7  27   1   -0.74    1.73
   7  27   1    3.43    2.37
   7 -27   1   -1.03    1.69
   7  27   1    0.45    2.44
   7  27   1    0.83    1.73
  -7  27  -1   -2.82    2.51
  -7 -27  -1    2.25    1.79
   7 -27  -1    0.48    1.74
   7  27  -1    0.72    2.48
   7  27  -1    1.84    1.69
   7 -27  -1    0.50    1.70
   7  27  -1    1.71    2.46
  -7  27  -1    0.22    2.46
   8  27   1    2.77    1.75
  -8  27   1    0.64    1.79
  -8 -27   1    1.10    1.81
   8 -27   1    0.80    1.81
   8  27   1    0.95    2.48
   8 -27   1    2.03    2.45
  -8  27   1    1.15    2.46
   8  27   1    1.93    2.41
  -8  27  -1   -3.08    2.57
  -8 -27  -1    1.04    1.75
   8 -27  -1    2.08    2.43
   8  27  -1   -1.03    2.51
   8  27  -1    0.99    1.77
   8  27  -1    2.33    2.48
   8 -27  -1    2.27    2.46
  -8  27  -1    1.20    2.47
  -9  27   1    1.38    2.57
   9  27   1    1.65    1.77
  -9 -27   1   -1.74    2.54
  -9  27   1    4.43    1.75
   9 -27   1    2.08    2.48
   9  27   1    3.11    2.49
   9 -27   1    4.97    2.42
   9  27   1    1.68    1.79
  -9  27  -1    5.57    1.78
  -9 -27  -1    0.48    2.53
   9  27  -1    2.21    2.44
   9 -27  -1    2.75    2.50
  -9  27  -1   -0.81    1.74
   9  27  -1    3.42    1.68
   9  27  -1    3.19    2.52
   9 -27  -1    0.03    2.47
 -10  27   1   -3.05    2.49
 -10  27   1    2.50    2.52
  10  27   1    2.67    2.49
  10  27   1    1.17    2.42
 -10 -27   1    0.09    2.57
  10 -27   1   -0.23    1.71
  10  27   1    0.59    2.53
  10 -27  -1   -2.43    1.76
  10  27  -1    1.71    2.49
 -10 -27  -1   -0.30    1.83
 -10  27  -1   -1.24    2.46
  10  27  -1   -6.93    2.47
  10 -27  -1    3.67    2.54
  10  27  -1    2.22    2.56
 -10  27  -1   -0.49    1.74
   1  28   1   62.00    2.64
  -1  28   1   58.33    2.71
  -1 -28   1   58.23    2.67
   1 -28   1   57.97    2.65
   1  28   1   59.98    2.02
  -1  28   1   69.47    2.64
   1  28  -1   76.10    2.77
  -1  28  -1   69.13    1.96
   1  28  -1   62.97    2.66
  -1  28  -1   67.88    2.03
  -1 -28  -1   60.44    2.64
   1 -28  -1   57.78    2.01
   1 -28  -1   46.76    2.74
  -2  28   1    3.47    2.48
   2 -28   1    0.65    1.77
   2  28   1    1.15    2.46
   2  28   1    1.76    1.73
  -2 -28   1   -0.84    2.47
  -2  28   1    2.39    2.50
   2 -28   1    5.35    2.46
   2  28  -1    2.98    2.43
   2  28  -1    0.72    1.77
  -2  28  -1   -0.50    1.80
  -2 -28  -1    1.04    1.71
  -2  28  -1    3.10    1.73
   2 -28  -1   -1.36    1.79
   2 -28  -1    0.35    2.53
  -3  28   1   50.15    2.61
  -3 -28   1   37.01    1.94
   3 -28   1   36.95    2.58
   3 -28   1   43.39    1.87
  -3  28   1   51.89    2.63
   3  28   1   50.03    2.59
   3  28   1   48.34    2.63
   3  28  -1   45.67    2.59
  -3  28  -1   48.76    2.59
  -3 -28  -1   43.04    2.62
   3 -28  -1   42.85    2.65
  -3  28  -1   43.60    1.89
   3 -28  -1   38.28    2.64
   3  28  -1   53.14    2.64
   4  28   1    5.39    1.72
   4 -28   1    7.81    2.41
  -4  28   1    4.92    2.50
  -4 -28   1    4.66    2.51
   4 -28   1    4.32    2.46
   4  28   1    9.76    2.49
  -4  28   1    5.76    2.52
   4  28  -1    8.94    2.47
  -4 -28  -1    9.27    2.48
   4 -28  -1    5.56    2.46
  -4  28  -1    2.90    1.76
  -4  28  -1    5.32    1.79
   4 -28  -1    5.82    1.81
   4  28  -1    6.49    1.82
  -5  28   1   39.92    2.62
  -5  28   1   36.11    1.88
   5 -28   1   36.29    2.59
   5 -28   1   18.36    2.56
   5  28   1   38.26    2.55
  -5 -28   1   30.51    2.56
   5  28   1   35.56    1.94
  -5  28  -1   42.21    2.63
  -5 -28  -1   29.72    1.95
   5 -28  -1   30.07    1.90
  -5  28  -1   36.94    2.53
   5  28  -1   33.71    2.53
   5  28  -1   30.21    1.89
   5 -28  -1   26.91    2.60
   6  28   1    1.68    2.43
  -6 -28   1    0.57    2.44
   6 -28   1   -0.79    2.46
  -6  28   1    1.98    1.74
  -6  28   1    3.12    1.76
   6 -28   1    0.82    2.39
   6  28   1    1.58    1.73
  -6 -28  -1   -1.06    2.49
   6 -28  -1    0.30    1.73
   6  28  -1    0.71    1.82
  -6  28  -1    0.27    2.39
  -6  28  -1   -0.36    1.77
   6 -28  -1   -0.41    2.39
   6  28  -1    2.60    1.75
  -7  28   1   26.22    2.47
  -7 -28   1   24.06    2.60
   7 -28   1   22.74    1.78
   7  28   1   22.89    2.51
  -7  28   1   26.10    2.53
   7  28   1   20.90    2.52
   7 -28   1   18.32    2.54
   7  28   1   27.62    2.52
  -7  28  -1   28.00    1.82
  -7 -28  -1   18.64    2.61
   7 -28  -1   23.76    2.60
   7  28  -1   23.75    1.80
  -7  28  -1   21.64    2.53
   7  28  -1   22.91    2.55
   7 -28  -1   20.75    1.85
   7  28  -1   25.54    2.53
  -8  28   1    1.20    2.45
  -8 -28   1    0.60    2.47
   8 -28   1    2.12    2.43
   8  28   1    1.84    1.74
   8 -28   1    1.82    1.65
   8  28   1   -1.62    2.48
   8  28   1   -0.38    1.77
  -8  28   1   -0.69    1.76
  -8  28  -1   -1.70    1.79
   8  28  -1    4.03    1.74
  -8 -28  -1   -1.14    1.65
  -8  28  -1    1.95    2.45
   8 -28  -1    0.94    1.75
   8  28  -1   -0.27    1.77
   8  28  -1    2.69    2.51
   8 -28  -1   -0.96    2.47
  -9  28   1    3.62    1.76
  -9  28   1    3.57    2.55
   9  28   1    3.74    1.77
  -9 -28   1    2.30    2.52
   9 -28   1    4.33    1.79
   9  28   1    3.85    2.51
   9  28   1    4.69    2.50
   9 -28   1    2.68    2.55
  -9  28  -1    6.06    1.76
  -9  28  -1    5.05    2.55
  -9 -28  -1    6.17    2.48
   9 -28  -1    1.84    2.49
   9 -28  -1    3.56    2.52
   9  28  -1    3.84    1.75
   9  28  -1    6.17    2.51
   9  28  -1    3.14    1.76
   0  29   1   30.18    2.57
   0 -29   1   22.81    1.82
   0  29   1   27.25    2.52
   0 -29  -1   18.76    1.86
   0  29  -1   30.30    2.52
   0  29  -1   29.75    1.86
  -1  29   1    0.85    1.75
   1  29   1   -3.55    2.47
  -1  29   1    1.43    1.77
  -1 -29   1    3.65    1.73
   1 -29   1    1.61    1.74
   1  29   1    3.26    2.49
  -1  29  -1    6.22    2.50
   1  29  -1   -0.57    2.45
  -1  29  -1    1.01    1.69
  -1 -29  -1   -1.30    2.49
   1 -29  -1    1.60    2.54
   1 -29  -1    0.38    2.47
   1  29  -1    2.49    2.52
   2 -29   1   40.29    2.01
   2  29   1   55.84    2.63
  -2 -29   1   51.72    2.64
  -2  29   1   54.47    1.96
   2 -29   1   50.66    1.97
  -2  29   1   53.81    1.89
   2  29   1   52.27    2.69
   2  29  -1   48.21    1.98
  -2  29  -1   59.43    1.99
   2  29  -1   50.92    2.63
  -2 -29  -1   55.00    2.61
  -2  29  -1   61.80    2.64
   2 -29  -1   46.09    1.98
   2 -29  -1   42.38    2.62
   3 -29   1    0.75    2.44
   3  29   1    2.66    1.75
  -3 -29   1    3.09    1.78
   3 -29   1    4.35    1.79
  -3  29   1    2.24    1.77
   3  29   1   -1.26    1.80
  -3  29   1   -0.56    1.79
   3  29  -1   -0.19    1.74
  -3  29  -1    3.15    1.80
  -3 -29  -1    1.51    2.52
   3 -29  -1    4.22    2.50
  -3  29  -1    0.16    2.44
   3  29  -1    0.75    1.76
   3 -29  -1    0.41    1.76
  -4  29   1   37.91    2.61
   4  29   1   38.68    2.60
   4 -29   1   30.25    2.56
  -4 -29   1   37.73    2.56
   4 -29   1   38.82    2.59
  -4  29   1   42.26    2.60
   4  29   1   37.78    1.87
   4  29  -1   40.88    1.88
  -4  29  -1   46.81    2.67
  -4 -29  -1   31.64    1.94
   4 -29  -1   43.04    2.57
  -4  29  -1   43.89    2.54
   4 -29  -1   33.34    2.62
   4  29  -1   42.59    2.59
  -5  29   1    6.21    1.81
  -5  29   1    6.00    2.43
   5  29   1    5.09    2.48
  -5 -29   1    3.81    2.54
   5 -29   1    2.96    1.75
   5 -29   1    5.10    1.64
   5  29   1    7.16    1.79
   5  29  -1    1.77    1.73
  -5  29  -1    2.38    1.77
  -5 -29  -1    2.92    2.52
   5 -29  -1    2.67    2.49
  -5  29  -1    5.13    1.70
   5 -29  -1    4.61    2.46
   5  29  -1    8.86    2.57
  -6  29   1   22.44    2.54
   6  29   1   21.41    2.55
  -6  29   1   21.81    2.54
  -6 -29   1   21.83    2.47
   6 -29   1   24.83    2.52
   6  29   1   18.45    2.54
   6 -29   1   14.79    1.86
  -6  29  -1   23.45    2.58
   6 -29  -1   16.97    2.53
  -6  29  -1   21.14    1.78
   6 -29  -1   19.27    2.55
  -6 -29  -1   20.75    2.56
   6  29  -1   24.25    2.55
   6  29  -1   22.41    2.54
  -7  29   1    5.42    2.54
   7  29   1    4.40    2.51
  -7 -29   1    5.08    2.49
   7 -29   1    2.26    1.78
   7  29   1    2.13    2.38
   7 -29   1    2.59    2.40
  -7  29   1    2.67    1.76
   7  29   1    3.29    2.47
  -7  29  -1    4.23    2.47
   7 -29  -1    2.75    1.78
  -7 -29  -1    5.27    2.50
   7  29  -1    3.15    1.76
  -7  29  -1    3.24    2.39
   7  29  -1    2.34    1.71
   7  29  -1    3.87    1.81
   7 -29  -1    7.63    2.48
  -8  29   1   13.86    1.82
  -8 -29   1    9.83    2.52
   8 -29   1   11.44    1.79
  -8  29   1   13.53    2.53
   8  29   1   14.47    1.82
   8  29   1   12.17    2.52
   8 -29   1   11.62    2.54
   8  29   1   11.25    1.82
  -8  29  -1   13.43    2.50
   8  29  -1   15.63    2.56
  -8  29  -1   16.00    2.55
  -8 -29  -1    9.83    2.58
   8 -29  -1   12.92    2.59
   8  29  -1   12.24    1.79
   8  29  -1   11.69    1.84
   8 -29  -1   12.85    2.55
   1  30   1    3.24    2.48
  -1  30   1    1.45    2.44
  -1 -30   1    3.18    2.48
   1 -30   1   -0.23    2.48
   1  30   1   -0.37    2.46
  -1  30   1    1.29    2.49
   1  30  -1    1.00    1.74
  -1  30  -1    4.22    2.49
   1  30  -1    2.24    2.43
  -1 -30  -1    2.61    1.81
  -1  30  -1    0.05    2.42
   1 -30  -1    2.85    2.48
   2 -30   1    1.62    1.71
   2  30   1    4.22    2.52
   2 -30   1    2.21    2.46
  -2 -30   1    1.92    1.70
  -2  30   1    5.15    2.44
  -2  30   1   -1.14    2.53
   2  30   1    1.00    1.71
   2  30  -1    0.64    1.78
  -2  30  -1    4.28    2.53
   2  30  -1    0.02    2.51
  -2 -30  -1    1.72    1.77
   2 -30  -1    1.90    1.77
  -2  30  -1    0.95    2.49
   2 -30  -1    0.73    1.72
   3  30   1   -0.60    2.51
   3 -30   1    0.78    2.46
  -3 -30   1    3.09    2.47
  -3  30   1    1.54    2.50
   3 -30   1   -0.73    1.73
   3  30   1    4.78    2.47
  -3  30   1   -0.83    1.84
   3  30  -1    1.04    2.48
  -3 -30  -1    3.37    1.72
   3 -30  -1   -0.68    2.50
  -3  30  -1    0.59    1.71
  -3  30  -1    1.09    2.45
   3 -30  -1    3.50    2.43
   3  30  -1    0.54    1.78
   4 -30   1   -0.25    1.71
  -4 -30   1    1.95    2.49
   4  30   1    1.65    1.77
   4 -30   1    3.64    1.72
   4  30   1    2.82    2.46
  -4  30   1    1.61    1.74
  -4  30   1   -0.35    2.49
   4  30  -1    1.63    2.52
  -4  30  -1   -1.30    1.74
   4  30  -1    0.39    2.48
  -4 -30  -1    0.68    2.44
   4 -30  -1   -2.72    2.47
  -4  30  -1    2.42    1.76
   4 -30  -1    1.15    1.77
  -5  30   1    2.93    1.75
   5  30   1    3.04    2.48
  -5 -30   1    2.47    2.54
  -5  30   1    2.57    2.43
   5 -30   1   -2.23    2.44
   5  30   1   -2.25    2.46
   5 -30   1   -0.06    1.70
   5  30  -1    2.60    2.46
  -5  30  -1   -2.31    2.49
  -5 -30  -1    1.10    1.79
   5 -30  -1    0.11    2.50
  -5  30  -1    2.05    2.42
   5  30  -1   -2.02    2.54
   5 -30  -1   -1.53    1.74
  -6  30   1    3.00    2.57
   6  30   1    1.34    1.80
   6 -30   1    0.96    2.43
  -6 -30   1   -0.57    2.52
   6 -30   1    1.14    2.52
  -6  30   1    4.57    2.51
   6  30   1    3.76    2.48
  -6  30  -1    2.65    2.50
  -6 -30  -1    0.89    1.77
   6 -30  -1    3.00    2.48
   6  30  -1    1.48    1.73
   6 -30  -1    1.54    1.74
  -6  30  -1    5.38    1.79
   6  30  -1    3.47    2.54
  -7  30   1    3.47    2.48
  -7 -30   1    0.87    2.58
   7 -30   1    3.87    2.52
   7  30   1    1.36    2.48
   7 -30   1    0.97    2.42
   7  30   1    1.13    2.51
  -7  30   1    6.17    1.76
   7  30   1    2.68    2.43
  -7  30  -1    2.84    1.80
  -7 -30  -1    1.52    1.81
   7  30  -1    1.96    2.54
   7 -30  -1    2.69    2.48
   7  30  -1    1.22    2.50
  -7  30  -1    1.55    1.77
   7  30  -1    2.36    2.56
   7 -30  -1    1.62    2.52
   0  31   1   32.02    1.90
   0 -31   1   29.22    1.88
   0  31   1   33.52    2.56
   0  31  -1   33.85    2.58
   0  31  -1   32.08    2.58
   0 -31  -1   21.59    2.61
   1  31   1    6.00    2.47
  -1  31   1    2.54    2.45
  -1 -31   1    0.09    2.47
   1 -31   1    1.70    1.76
   1  31   1   -0.36    1.73
  -1  31   1    2.04    2.47
   1  31  -1    1.79    1.76
   1  31  -1    3.39    1.73
  -1 -31  -1    1.37    1.73
  -1  31  -1   -0.14    2.47
   1 -31  -1    3.47    2.43
  -1  31  -1    2.36    1.77
   2  31   1   15.88    1.85
  -2 -31   1   13.89    1.84
   2 -31   1   17.27    1.78
  -2  31   1   16.95    2.59
   2  31   1   22.10    2.52
   2 -31   1   10.81    1.84
  -2  31   1   19.75    2.55
  -2  31  -1   15.72    1.81
  -2 -31  -1   12.86    2.51
  -2  31  -1   21.54    1.79
   2 -31  -1   12.42    1.87
   2 -31  -1   14.20    2.56
   2  31  -1   20.27    2.49
   2  31  -1   18.99    1.87
   3  31   1    2.92    2.43
   3 -31   1   -0.51    1.73
  -3 -31   1   -1.04    2.47
   3 -31   1   -0.03    1.79
  -3  31   1   -0.44    1.80
   3  31   1    1.56    1.75
  -3  31   1   -0.85    2.53
  -3  31  -1    1.59    1.77
   3  31  -1    1.10    2.47
  -3 -31  -1    5.13    2.48
   3 -31  -1    0.75    2.47
  -3  31  -1    1.06    1.79
   3 -31  -1    0.74    2.49
   3  31  -1    0.36    1.74
   4  31   1   17.78    2.61
   4 -31   1   11.25    1.84
  -4 -31   1   18.98    2.57
   4 -31   1   18.78    2.52
  -4  31   1   19.77    2.51
   4  31   1   22.17    2.61
  -4  31   1   25.58    1.85
   4  31  -1   23.09    2.54
  -4  31  -1   29.46    2.57
  -4 -31  -1   13.75    1.91
   4 -31  -1   21.37    2.55
  -4  31  -1   24.16    2.53
   4 -31  -1   16.79    2.54
   4  31  -1   24.05    2.60
  -5  31   1    3.94    1.81
   5  31   1    5.50    2.51
  -5 -31   1    3.43    2.53
   5 -31   1    0.11    2.48
   5 -31   1    3.40    2.46
  -5  31   1    3.76    1.72
   5  31   1    4.10    2.47
   5  31  -1    2.47    1.78
   5 -31  -1    1.97    2.53
  -5  31  -1    7.04    2.54
  -5 -31  -1    1.15    2.43
   5 -31  -1    4.01    1.81
  -5  31  -1    3.76    1.73
   5  31  -1    5.40    1.79
   6  31   1   13.23    2.53
  -6 -31   1   12.38    2.56
  -6  31   1   13.91    2.51
   6 -31   1    9.93    1.79
  -6  31   1   12.69    2.50
   6 -31   1   10.43    1.80
   6  31   1    7.65    2.51
   6  31  -1   13.09    2.48
  -6  31  -1   15.64    2.54
  -6 -31  -1    8.22    2.57
   6 -31  -1    9.45    1.82
  -6  31  -1   13.27    2.51
   6 -31  -1    8.30    2.51
   6  31  -1   11.52    1.82
   1  32   1   22.75    2.56
  -1 -32   1   16.77    1.82
  -1  32   1   22.21    2.57
   1 -32   1   19.42    2.54
  -1  32   1   21.58    1.88
   1  32   1   24.73    2.54
  -1  32  -1   20.61    2.59
   1  32  -1   19.49    1.82
  -1 -32  -1   13.12    2.58
  -1  32  -1   25.21    2.50
   1 -32  -1   17.66    2.57
   1  32  -1   24.34    1.84
   2  32   1    4.40    1.81
  -2 -32   1    4.46    2.52
  -2  32   1    4.01    1.80
   2 -32   1    4.90    2.48
   2  32   1    2.15    1.74
  -2  32   1   -4.50    2.49
   2  32  -1    3.94    1.78
  -2  32  -1    5.53    1.72
  -2 -32  -1    2.57    2.54
   2 -32  -1    2.80    1.72
  -2  32  -1    2.10    1.72
   2  32  -1    2.00    1.73
   2 -32  -1    2.65    2.51
   3  32   1   14.68    1.83
   3 -32   1   13.28    2.53
  -3 -32   1   16.61    2.53
   3 -32   1   19.38    2.54
  -3  32   1   19.99    2.54
   3  32   1   16.47    2.53
  -3  32   1   19.46    2.59
  -3  32  -1   22.53    2.57
   3  32  -1   21.70    1.83
   3 -32  -1   19.31    2.62
  -3  32  -1   18.02    2.54
   3 -32  -1   13.06    1.82
  -3 -32  -1   15.09    1.87
   3  32  -1   18.14    1.85
   4  32   1    4.41    2.52
  -4 -32   1    2.01    1.79
  -4  32   1    4.94    1.73
   4 -32   1    7.83    2.44
   4 -32   1    1.19    2.46
   4  32   1    1.96    1.78
  -4  32   1    3.81    1.77
  -4  32  -1    4.84    2.58
   4  32  -1    0.80    1.75
  -4 -32  -1    3.70    2.53
   4 -32  -1   -0.71    1.77
  -4  32  -1    1.34    1.81
   4 -32  -1    1.42    1.77
   4  32  -1    2.09    2.55
   0  33   1   -1.09    1.73
   0  33   1   -0.98    2.54
   0 -33   1    0.25    2.50
   0  33  -1    2.13    1.79
   0  33  -1    2.35    2.51
   0 -33  -1   -0.23    2.47
   1  33   1    3.16    2.55
  -1  33   1    1.15    1.80
  -1 -33   1   -0.13    1.78
   1 -33   1    2.10    2.50
   1  33   1    2.38    1.71
  -1  33   1    1.48    1.79
   1  33  -1    1.53    2.53
  -1  33  -1    0.66    2.50
   1  33  -1    0.69    1.76
  -1 -33  -1    5.08    2.42
  -1  33  -1    0.49    2.49
   1 -33  -1    1.50    2.52
   2  33   1    1.22    2.54
  -2  33   1   -1.14    1.79
   2  33  -1   -0.12    1.73
  -2  33  -1    1.93    2.50
   0   0   2 2368.04   11.54
   0   0  -2 1943.54   10.37
   0   0  -2 2477.73   18.41
   0   0  -2 1889.63   16.26
   2   0   2 1799.38    8.64
  -2   0   2 1809.21   11.45
   2   0   2 1754.31   16.13
   2   0  -2 1593.40   10.94
  -2   0  -2 1730.49   16.39
  -2   0  -2 1723.42    8.50
   2   0  -2 1674.70   11.34
   4   0   2 1626.65   11.25
  -4   0   2 1357.90    8.35
   4   0   2 1742.37    7.65
  -4   0  -2 1616.59    7.54
   4   0  -2 1311.38    7.84
  -4   0  -2 1524.17   10.84
   4   0  -2 1564.54   13.46
   6   0   2  685.29    6.28
  -6   0   2  593.36    5.24
   6   0  -2  687.75    5.53
  -6   0  -2  698.26    5.46
  -6   0  -2  698.46    6.34
  -8   0   2  482.95    4.53
   8   0   2  525.01    5.01
  -8   0  -2  499.75    5.01
   8   0  -2  486.57    4.44
  -8   0  -2  527.24    4.70
  10   0   2  223.34    2.96
 -10   0   2  191.13    2.74
 -10   0  -2  201.14    2.91
  10   0  -2  158.57    3.06
 -10   0  -2    0.68    1.76
  12   0   2   39.79    2.66
 -12   0   2   34.89    2.68
  12   0  -2   36.77    2.63
 -12   0  -2   37.86    2.73
 -12   0  -2   43.61    2.75
 -14   0   2   11.36    1.75
  14   0   2   20.47    2.55
  14   0  -2   18.13    2.49
 -14   0  -2   15.75    1.81
 -14   0  -2   13.37    1.84
 -14   0  -2   16.93    2.57
 -16   0   2    6.04    2.47
  16   0   2    3.01    2.44
 -16   0  -2    5.14    2.49
 -16   0  -2    4.61    2.51
 -16   0  -2    3.05    2.58
  16   0  -2    0.95    2.43
   1   1   2  760.66    6.89
  -1   1   2  752.87    7.34
  -1   1  -2  720.21   10.14
   1   1  -2  603.72    8.19
   1   1  -2  674.29    7.15
   1  -1  -2  676.83    7.11
   1  -1  -2  680.64    9.55
  -1  -1  -2  705.89    6.69
  -1   1  -2  674.35    6.74
  -1  -1  -2  659.14   17.44
  -1  -1  -2  548.63   17.07
   2   1   2   47.25    4.18
   2  -1   2   49.58    5.21
  -2   1   2   43.47    4.01
   2   1   2   46.10    6.82
   2   1  -2   38.28    3.78
  -2  -1  -2   43.26    6.60
  -2  -1  -2   45.81    3.08
  -2   1  -2   44.75    4.10
  -2   1  -2   41.05    4.34
   2   1  -2   41.80    3.94
   2  -1  -2   37.48    4.00
   2  -1  -2   40.16    4.13
  -3   1   2  415.14    5.84
   3  -1   2  496.52    7.31
   3   1   2  495.91    8.94
  -3   1   2  502.70    7.69
   3   1   2  513.32    4.84
   3   1  -2  422.50    5.70
  -3   1  -2  496.58    4.86
   3  -1  -2  490.41    6.20
  -3  -1  -2  449.31    8.57
   3   1  -2  488.92    7.76
  -3  -1  -2  123.63    3.88
   3  -1  -2  462.38    6.87
  -3   1  -2  553.06    8.07
   4  -1   2  182.75    4.80
   4   1   2  184.24    5.76
  -4   1   2  185.32    6.09
   4   1   2  187.95    3.41
  -4   1   2  150.72    4.20
   4  -1  -2  178.79    6.08
  -4   1  -2  184.42    4.76
   4  -1  -2  168.46    4.39
   4   1  -2  150.37    6.03
  -4  -1  -2  184.06    3.41
  -4   1  -2  181.16    3.50
  -4  -1  -2  185.52    5.72
   4   1  -2  168.17    6.80
   4   1  -2  159.76    4.25
  -5  -1   2  277.55    4.42
   5  -1   2  331.58    5.33
  -5   1   2  275.80    4.51
   5   1   2  304.29    5.32
   5   1   2  329.36    3.80
  -5   1   2  321.32    8.33
  -5  -1  -2  321.55    5.90
   5  -1  -2  383.97    9.11
  -5   1  -2  355.82    5.83
   5  -1  -2  316.31    4.71
  -5   1  -2  354.72    4.61
  -5  -1  -2  329.58    4.56
   5   1  -2  291.40    3.88
   6   1   2   39.88    2.43
  -6  -1   2   25.61    2.31
  -6   1   2   35.28    3.18
   6  -1   2   40.18    3.51
   6   1   2   37.76    3.34
  -6  -1  -2   39.62    3.38
   6  -1  -2   39.61    3.22
  -6   1  -2   41.37    3.49
  -6   1  -2   40.79    2.54
  -6  -1  -2   41.04    2.50
   6   1  -2   31.31    2.45
  -7   1   2  185.11    3.02
   7   1   2  199.53    4.09
  -7  -1   2  181.63    3.62
   7  -1   2  201.86    4.03
  -7  -1  -2  197.57    4.11
   7  -1  -2  211.56    3.78
  -7   1  -2  222.52    3.16
   7   1  -2  178.85    2.97
  -7   1  -2  215.24    4.11
  -7  -1  -2   96.45    3.18
  -8  -1   2   31.65    2.93
  -8   1   2   34.23    3.02
   8  -1   2   40.46    3.12
   8   1   2   36.72    3.08
  -8  -1  -2    7.95    2.78
  -8  -1  -2   39.75    3.11
   8  -1  -2   -0.36    1.72
   8   1  -2   34.98    3.06
  -8   1  -2   45.33    3.12
  -8   1  -2   37.01    2.30
  -9   1   2   76.68    2.34
   9   1   2   83.68    3.11
   9  -1   2   85.72    3.14
  -9  -1   2   75.60    3.00
   9  -1  -2   81.74    3.07
   9   1  -2   70.59    2.29
  -9  -1  -2   79.52    3.16
  -9  -1  -2   87.53    3.20
  -9   1  -2   91.76    3.31
  -9   1  -2   93.65    3.14
  10  -1   2   15.10    2.71
 -10  -1   2   12.46    2.77
 -10   1   2   14.10    2.73
  10   1   2   11.97    2.76
 -10   1  -2   16.26    2.68
 -10   1  -2   11.02    2.82
  10   1  -2   10.92    1.99
 -10  -1  -2   13.27    2.83
  10  -1  -2   10.06    2.70
 -10  -1  -2   12.20    2.73
 -11  -1   2   25.03    1.96
  11  -1   2   29.37    2.67
 -11   1   2   29.43    2.63
  11   1   2   30.22    2.73
 -11   1  -2   23.74    2.01
  11  -1  -2   31.02    2.72
 -11   1  -2   25.92    1.98
  11   1  -2    0.53    2.38
 -11  -1  -2   30.63    2.08
 -11  -1  -2   27.24    2.67
 -12  -1   2   11.35    2.61
 -12   1   2   10.77    1.79
  12  -1   2   14.70    2.59
  12   1   2   17.11    1.89
  12  -1  -2   14.18    1.77
  12   1  -2   15.87    2.55
 -12   1  -2   13.83    2.58
 -12   1  -2   12.60    1.87
 -12  -1  -2   15.79    2.56
 -12  -1  -2   15.96    2.60
 -13  -1   2    5.79    1.76
  13  -1   2    5.03    1.76
 -13   1   2    2.59    1.74
  13   1   2    5.45    2.44
  13  -1  -2    4.16    2.43
  13   1  -2    4.02    2.47
 -13  -1  -2    3.35    1.74
 -13   1  -2    5.23    2.45
 -13   1  -2    5.37    2.54
 -13   1  -2    5.45    2.59
 -13  -1  -2    3.05    2.54
  14  -1   2    5.54    2.47
 -14  -1   2    5.07    1.74
  14   1   2    4.27    2.49
 -14   1   2    5.30    2.45
  14  -1  -2    3.56    2.47
  14   1  -2    4.79    2.47
 -14   1  -2    4.92    1.73
 -14  -1  -2    3.04    1.76
 -14   1  -2    2.60    2.45
 -14  -1  -2    1.02    1.73
 -14   1  -2    2.69    1.78
 -14  -1  -2    4.54    2.52
 -15  -1   2    2.19    1.77
 -15   1   2    4.33    2.46
  15  -1   2    5.67    2.45
  15   1   2    5.91    2.45
 -15   1  -2    2.00    2.53
 -15  -1  -2    4.52    2.48
 -15   1  -2    4.47    1.80
 -15  -1  -2    3.20    2.50
  15   1  -2    4.28    2.38
 -15  -1  -2    4.42    2.52
 -15   1  -2    6.20    2.44
  15  -1  -2   10.45    2.46
  16   1   2    7.04    1.76
 -16   1   2    3.16    1.74
  16  -1   2    3.01    2.50
 -16  -1   2    3.17    1.71
 -16   1  -2    0.67    2.49
  16   1  -2    5.88    2.43
 -16  -1  -2    5.12    2.51
 -16   1  -2    5.92    2.53
 -16  -1  -2    6.43    2.50
 -16   1  -2    3.97    2.58
 -16  -1  -2    3.34    2.55
  16  -1  -2    1.31    1.80
   0   2   2  326.74    5.53
   0  -2  -2  283.11   10.99
   0   2  -2  343.88    5.68
   0   2  -2  372.10    6.61
   0  -2  -2  327.53    5.60
   0  -2  -2  357.51   11.67
  -1   2   2   53.70    3.09
   1   2   2   58.81    4.31
  -1  -2  -2   56.78    4.28
  -1   2  -2   61.95    5.39
   1  -2  -2   30.78    4.73
   1   2  -2   54.01    4.16
  -1   2  -2   61.70    4.29
   1  -2  -2   52.55    4.14
   1   2  -2   55.16    4.15
   1   2  -2   44.89    4.79
  -2   2   2  337.49    5.82
  -2   2   2  291.40    6.41
   2   2   2  343.73    5.26
   2  -2   2  344.37    6.54
   2   2  -2  264.11    5.19
   2   2  -2  305.61    5.80
  -2   2  -2  305.59    5.21
   2  -2  -2  296.48    5.88
  -2   2  -2  296.45    6.19
   2  -2  -2  282.41    5.41
  -2  -2  -2  310.53    5.23
   3  -2   2    8.01    3.83
   3   2   2    7.72    4.71
  -3   2   2    7.21    3.59
  -3   2   2    8.30    3.68
   3   2   2    7.47    3.83
   3  -2  -2    5.40    3.58
  -3  -2  -2    7.68    5.30
   3   2  -2    7.69    3.55
  -3   2  -2    7.43    3.72
  -3   2  -2    5.33    3.81
  -3  -2  -2    9.23    2.73
   3   2  -2    6.16    3.81
   3  -2  -2    5.07    3.86
   3   2  -2    8.70    4.51
   4  -2   2  426.02    5.96
  -4   2   2  363.90    5.20
   4   2   2  437.87    7.42
  -4   2   2  405.59    6.71
   4   2   2  448.58    4.37
   4  -2  -2  430.71    6.81
   4   2  -2  392.21    5.13
  -4   2  -2  445.37    4.44
   4  -2  -2  429.56    5.47
  -4  -2  -2  405.20    7.22
   4   2  -2  372.66    7.95
  -4   2  -2  423.76    5.96
  -4  -2  -2  448.31    4.50
   4   2  -2  399.71    8.05
  -5   2   2   23.84    4.40
   5  -2   2   25.85    3.49
   5   2   2   23.96    3.51
   5   2   2   29.57    3.42
  -5   2   2   20.42    3.37
   5  -2  -2   29.65    4.74
  -5   2  -2   29.35    3.48
  -5   2  -2   29.97    3.46
   5  -2  -2   12.17    2.95
  -5  -2  -2   28.22    3.50
  -5  -2  -2   23.58    3.44
   5   2  -2   27.20    3.40
   6  -2   2  241.95    4.46
   6   2   2  235.90    4.00
  -6   2   2  230.93    8.28
   6   2   2  236.46    4.58
  -6   2   2  217.74    3.98
  -6  -2   2  200.19    3.86
   6  -2  -2  179.63    3.60
  -6   2  -2  255.49    4.49
  -6  -2  -2  242.41    4.53
   6  -2  -2  255.44    8.26
  -6   2  -2  252.99    4.14
  -6  -2  -2  248.43    4.14
   6   2  -2  234.50    4.07
   7   2   2   12.80    2.29
   7  -2   2   16.90    3.13
   7   2   2   14.44    3.08
  -7   2   2    8.55    2.97
  -7  -2   2    8.76    3.06
   7  -2  -2   15.57    2.17
  -7  -2  -2   14.61    3.05
  -7   2  -2   14.49    2.29
  -7  -2  -2   16.36    2.25
   7   2  -2   15.72    3.06
  -7   2  -2   17.42    2.25
  -8  -2   2  125.57    3.32
   8  -2   2  131.67    2.80
   8   2   2  138.83    3.54
  -8   2   2  129.61    3.35
   8  -2  -2  136.98    3.39
  -8  -2  -2  132.84    3.54
   8   2  -2  133.92    3.38
  -8   2  -2  143.25    3.53
  -8   2  -2  141.27    3.47
  -8  -2  -2  143.84    3.49
  -9  -2   2   30.38    2.12
   9  -2   2   36.57    2.95
   9   2   2   36.07    2.92
  -9   2   2   27.72    2.84
   9  -2  -2   26.16    2.08
   9   2  -2   30.83    2.17
  -9   2  -2   34.95    2.90
  -9  -2  -2   35.17    3.05
  -9  -2  -2   31.07    2.93
  -9   2  -2   34.02    2.25
 -10   2   2   29.71    2.00
  10  -2   2   30.17    2.77
 -10  -2   2   22.94    2.03
  10   2   2   34.54    2.79
  10  -2  -2   33.78    2.76
  10   2  -2   34.51    2.83
 -10   2  -2   37.04    2.87
 -10   2  -2   34.03    2.78
 -10  -2  -2   33.60    2.91
 -10  -2  -2   31.36    2.85
 -11   2   2   16.81    1.86
 -11  -2   2   13.36    1.84
  11  -2   2   16.35    1.92
  11   2   2   15.13    1.94
 -11   2  -2   18.88    1.96
  11  -2  -2    9.82    2.65
  11   2  -2   15.57    1.81
 -11   2  -2   15.19    2.75
 -11  -2  -2   15.42    2.69
 -11  -2  -2   14.12    2.67
 -12  -2   2   11.98    2.54
 -12   2   2    8.59    1.76
  12   2   2    8.82    2.54
  12  -2   2    8.20    1.81
  12  -2  -2   12.55    2.47
 -12   2  -2    9.83    1.86
 -12  -2  -2    9.53    2.49
 -12   2  -2    7.78    2.53
  12   2  -2   -1.03    2.37
 -12  -2  -2    8.54    2.68
 -12   2  -2    9.71    2.67
 -13  -2   2    3.44    1.73
  13   2   2   -0.24    2.47
 -13   2   2    1.72    2.42
  13  -2   2    3.02    1.71
 -13   2  -2    1.37    1.73
  13   2  -2    1.47    2.46
 -13  -2  -2    3.82    2.48
 -13   2  -2    1.36    2.44
 -13   2  -2    2.06    2.44
 -13  -2  -2    2.03    1.85
  13  -2  -2    3.46    1.72
  14  -2   2    4.75    2.48
 -14  -2   2    3.28    1.74
  14   2   2    5.55    2.36
 -14   2   2    0.64    2.46
 -14  -2  -2    2.95    2.57
 -14   2  -2    0.56    2.47
  14   2  -2    6.54    2.44
 -14   2  -2    3.81    2.46
 -14   2  -2    6.47    2.52
  14  -2  -2    5.07    2.45
 -14  -2  -2    3.25    2.50
 -15  -2   2    0.75    1.72
  15  -2   2    4.37    2.44
  15   2   2    3.75    1.76
 -15   2   2    3.30    1.76
  15   2  -2    3.63    1.75
 -15   2  -2    3.48    2.52
 -15  -2  -2    4.89    2.49
 -15   2  -2    3.09    1.78
 -15   2  -2    3.27    1.74
 -15  -2  -2    4.70    2.53
 -15  -2  -2    2.54    2.53
  15  -2  -2    3.39    2.48
 -16   2   2   -2.18    2.43
 -16  -2   2    1.04    1.68
  16  -2   2    1.70    1.76
  16   2   2   -0.98    2.44
 -16  -2  -2    0.44    1.70
  16   2  -2   -2.00    1.71
 -16   2  -2    1.57    2.49
 -16  -2  -2    2.21    2.46
 -16   2  -2   -0.24    1.80
 -16   2  -2    2.79    2.54
  16  -2  -2    0.60    1.78
 -16  -2  -2    0.16    2.53
   1   3   2 2882.95   11.48
  -1   3   2 2824.72   12.02
  -1   3  -2 3071.56   15.36
  -1  -3  -2 2775.51   11.33
   1   3  -2 2926.49   13.04
  -1   3  -2 3057.82   12.04
   1  -3  -2 2650.65   12.16
   1   3  -2 3017.36   14.01
   1  -3  -2 2998.46   19.69
  -2   3   2   21.51    4.55
   2   3   2   24.00    2.87
  -2   3   2   25.35    3.82
   2  -3   2   28.04    4.67
   2  -3  -2   21.55    3.83
   2   3  -2   21.41    3.67
   2  -3  -2   23.85    4.77
   2   3  -2   26.95    3.83
  -2   3  -2   28.65    4.59
   2   3  -2   24.30    3.75
  -2   3  -2   27.25    2.92
  -2  -3  -2   23.24    4.01
   3  -3   2 2062.14   11.83
   3   3   2 1983.24    8.93
   3   3   2 2052.38   20.31
  -3   3   2 1121.90    9.02
  -3   3   2 1789.63   10.58
   3   3  -2 1971.59   13.02
   3  -3  -2 1787.11   10.73
   3   3  -2 1803.63   12.41
  -3   3  -2 2163.21   11.98
  -3  -3  -2 2052.38    9.12
   3   3  -2 1748.87    9.49
  -3   3  -2 2158.95    9.44
   3  -3  -2 2031.55   11.74
   4  -3   2   52.65    3.78
   4   3   2   61.52    3.73
   4   3   2   52.57    4.71
  -4   3   2   46.14    3.73
  -4   3   2   49.31    4.26
   4  -3  -2   54.46    4.13
   4  -3  -2   46.75    2.71
   4   3  -2   56.32    5.52
   4   3  -2   47.96    3.50
  -4   3  -2   53.19    2.74
   4   3  -2   45.13    4.76
  -4  -3  -2   55.24    2.73
  -4  -3  -2   43.29    3.92
  -4   3  -2   49.35    3.63
   5  -3   2 1242.54    8.10
   5   3   2 1035.62    5.81
  -5   3   2 1084.95    7.15
   5   3   2 1111.98    8.91
  -5   3   2 1133.43   10.73
  -5   3  -2 1259.74    8.16
   5  -3  -2  944.50    6.32
   5   3  -2 1080.15    6.69
   5  -3  -2 1357.16   11.32
  -5  -3  -2 1039.71    8.69
  -5   3  -2 1234.82    6.22
  -5  -3  -2 1214.99    6.85
   6  -3   2   31.21    2.48
  -6   3   2   28.77    2.30
   6   3   2   33.25    3.30
  -6   3   2   29.51    4.20
   6   3   2   31.68    3.29
  -6  -3  -2   27.11    3.23
   6   3  -2   30.16    3.29
   6  -3  -2   32.95    3.15
  -6   3  -2   35.46    3.34
  -6   3  -2   32.58    3.33
   6  -3  -2   34.82    4.91
  -6  -3  -2   32.12    2.44
   7   3   2  714.99    6.16
   7  -3   2  783.08    5.95
   7   3   2  725.61    4.61
  -7   3   2  694.15    5.28
  -7   3   2  339.48    9.15
   7  -3  -2  729.63   11.82
  -7  -3  -2  756.74    4.77
   7  -3  -2  685.43    4.72
  -7   3  -2  745.13    4.74
  -7  -3  -2  686.25    6.14
  -7   3  -2  764.55    5.95
   7   3  -2  678.27    4.57
  -8  -3   2   22.85    2.92
   8   3   2   21.80    3.03
   8  -3   2   24.32    2.17
  -8   3   2   21.47    2.09
   8   3   2   24.99    2.97
  -8  -3  -2   23.58    2.90
   8  -3  -2   19.81    2.07
  -8   3  -2   26.57    3.04
  -8   3  -2   21.34    2.21
   8   3  -2   26.01    2.95
  -8  -3  -2   20.97    3.02
  -9  -3   2  176.24    2.78
   9   3   2  182.70    2.99
   9  -3   2  216.82    3.63
  -9   3   2  186.54    3.42
   9  -3  -2  197.93    2.83
  -9  -3  -2  194.40    3.63
  -9   3  -2  228.20    3.71
   9   3  -2  203.06    3.46
  -9   3  -2  227.38    3.63
  -9  -3  -2  213.96    3.66
 -10  -3   2   10.00    2.70
  10  -3   2   13.25    1.92
 -10   3   2   14.38    2.64
  10   3   2   16.81    2.65
  10  -3  -2   13.74    1.92
 -10  -3  -2   11.52    1.92
 -10   3  -2   15.29    1.99
  10   3  -2   14.43    1.94
 -10   3  -2   14.72    2.75
 -10   3  -2   12.44    2.65
 -10  -3  -2   11.97    2.75
 -11   3   2  126.14    2.96
 -11  -3   2  105.88    2.96
  11  -3   2  136.03    3.15
  11   3   2  133.00    3.12
  11  -3  -2  138.54    3.00
 -11  -3  -2  118.09    2.48
  11   3  -2  126.56    2.92
 -11   3  -2  126.97    3.00
 -11   3  -2  137.40    2.51
 -11  -3  -2  126.64    3.13
 -11   3  -2  133.19    3.14
 -12   3   2    0.74    1.74
 -12  -3   2    2.61    2.53
  12  -3   2    0.29    1.80
  12   3   2    2.32    2.46
 -12   3  -2    1.46    1.75
 -12   3  -2    3.02    2.57
  12   3  -2   -1.09    1.71
 -12  -3  -2    1.39    2.48
 -12   3  -2    3.65    1.82
 -12  -3  -2   -0.17    2.64
  12  -3  -2    3.83    2.43
 -13   3   2   28.92    2.61
  13   3   2   28.98    2.59
 -13  -3   2   24.48    1.85
  13  -3   2   33.37    2.62
 -13   3  -2   28.26    2.57
 -13   3  -2   30.71    2.61
  13   3  -2    4.72    2.38
 -13  -3  -2   32.00    2.64
 -13   3  -2   27.31    2.68
 -13  -3  -2   27.56    2.73
  13  -3  -2   33.24    1.91
 -14   3   2    4.57    2.46
 -14  -3   2    2.37    1.70
  14  -3   2    0.15    2.44
  14   3   2    1.67    2.43
  14   3  -2    2.81    1.69
 -14   3  -2    3.95    2.42
 -14   3  -2   -0.82    2.48
 -14   3  -2   -2.66    2.43
 -14  -3  -2    1.68    1.81
 -14  -3  -2    1.13    1.77
  14  -3  -2    3.61    2.52
  15   3   2   10.39    2.50
 -15   3   2    6.68    1.81
  15  -3   2   14.50    1.78
 -15  -3  -2   10.58    1.82
  15   3  -2    9.13    1.77
 -15  -3  -2    7.68    2.51
 -15   3  -2    7.42    1.80
 -15   3  -2    5.74    2.51
 -15   3  -2    9.10    1.85
  15  -3  -2    6.49    2.48
  16  -3   2    3.40    2.49
  16   3   2    1.71    2.43
 -16   3   2    2.71    2.50
  16   3  -2   -1.55    2.44
 -16   3  -2    1.36    1.76
 -16  -3  -2    3.32    2.44
 -16  -3  -2    4.19    2.46
 -16   3  -2   -0.38    2.51
 -16   3  -2   -4.11    2.58
 -16  -3  -2    0.86    1.77
  16  -3  -2   -0.13    1.70
   0   4   2  885.13    7.23
   0   4  -2  919.69    7.55
   0   4  -2  917.95    7.38
   0  -4  -2  868.30    7.22
  -1   4   2  173.10    6.49
   1  -4   2  204.24    5.12
   1   4   2  202.78    3.86
  -1   4   2  154.45    4.26
   1   4  -2  176.72    4.73
  -1   4  -2  218.57    5.16
   1  -4  -2  180.37    6.71
  -1   4  -2  207.69    4.84
   1   4  -2  206.29    4.85
   1   4  -2  205.14    4.93
  -1  -4  -2  209.31    4.71
   1  -4  -2  193.94    4.86
   2   4   2  657.92    5.48
  -2   4   2  575.55    7.48
  -2   4   2  621.59    6.68
   2  -4   2  706.43    7.30
   2   4  -2  676.84    7.28
  -2   4  -2  773.50    7.60
   2   4  -2  576.05    6.28
   2   4  -2  696.04    7.38
  -2   4  -2  744.59    6.45
   2  -4  -2  735.81    8.75
  -2  -4  -2  679.05    5.56
   2  -4  -2  663.50    6.84
   3  -4   2  250.99    5.17
  -3   4   2  218.85    4.88
   3   4   2  221.59    8.89
   3   4   2  215.37    3.64
  -3   4   2  247.26    5.82
   3  -4  -2  274.38    5.38
   3   4  -2  214.02    4.55
   3   4  -2  277.17    6.34
  -3   4  -2  272.88    4.85
  -3   4  -2  275.22    5.27
   3   4  -2  242.93    5.62
  -3  -4  -2  258.88    4.78
   3  -4  -2  271.95    5.30
   4  -4   2  505.40    5.83
  -4   4   2  415.98    4.81
  -4   4   2  442.43    6.28
   4   4   2  452.39    5.04
   4   4   2  416.26    7.53
   4   4  -2  412.87    7.79
   4  -4  -2  503.43    6.52
  -4   4  -2  491.04    5.13
   4   4  -2  441.98    7.92
  -4   4  -2  472.12    5.75
   4   4  -2  404.43    5.07
  -4  -4  -2  454.61    4.38
   4  -4  -2  463.20    5.74
   5  -4   2   24.59    2.48
  -5   4   2   16.12    3.25
   5   4   2   25.01    4.10
   5   4   2   22.33    3.34
  -5   4   2   16.27    4.22
  -5  -4  -2   20.93    4.09
  -5   4  -2   19.46    3.37
   5  -4  -2   20.00    4.46
  -5   4  -2   24.12    2.49
   5   4  -2   15.21    6.92
   5   4  -2   17.93    3.22
   5  -4  -2   14.77    2.29
  -5  -4  -2   19.93    2.44
   5   4  -2   16.31    6.67
   6  -4   2  179.37    4.00
  -6   4   2  149.37    3.78
  -6   4   2  157.23    5.18
   6   4   2  165.99    3.72
   6   4   2  155.75    4.09
  -6   4  -2  186.25    4.05
  -6   4  -2  183.14    3.81
   6  -4  -2  167.62    3.87
   6   4  -2  147.12    2.99
   6  -4  -2  194.46    5.48
  -6  -4  -2  165.24    3.83
  -6  -4  -2  146.93    4.05
   7   4   2  107.91    2.73
   7  -4   2  112.91    2.78
  -7   4   2   98.07    2.60
  -7   4   2   97.33    4.89
   7   4   2  103.89    3.63
   7  -4  -2   87.14    2.60
  -7   4  -2  113.13    2.67
  -7   4  -2   25.35    2.89
   7  -4  -2  103.40    4.90
  -7  -4  -2   97.85    3.63
  -7  -4  -2  104.08    3.44
   7   4  -2   90.81    2.54
   8   4   2  146.20    2.73
   8  -4   2  156.34    2.88
  -8   4   2  137.76    2.69
  -8   4   2  140.70    5.92
   8   4   2  147.22    3.62
   8  -4  -2  154.71    3.45
  -8   4  -2  156.37    3.56
  -8   4  -2  148.88    3.44
  -8   4  -2  158.87    3.55
  -8  -4  -2  141.01    3.47
   8   4  -2  138.77    3.36
  -8  -4  -2  125.90    3.54
  -9   4   2    2.20    5.80
   9  -4   2    3.30    1.98
  -9   4   2    2.02    1.90
  -9   4   2    3.68    5.78
   9   4   2    4.79    2.71
   9   4   2    1.65    2.83
  -9  -4  -2    6.20    2.90
  -9   4  -2    6.51    2.86
  -9  -4  -2    5.96    2.77
   9  -4  -2    4.72    1.94
  -9   4  -2    6.08    2.77
   9   4  -2    0.63    2.76
  -9   4  -2    4.19    2.81
 -10   4   2   46.07    2.81
  10  -4   2   50.85    2.89
  10   4   2   48.33    2.84
 -10   4  -2   51.61    2.92
  10  -4  -2   50.84    2.10
 -10   4  -2   43.89    2.88
  10   4  -2   42.17    2.82
 -10  -4  -2   41.10    2.16
 -10  -4  -2   46.93    2.86
 -10   4  -2   45.44    2.86
  11  -4   2    5.32    2.59
 -11   4   2    4.95    2.64
  11   4   2    6.34    2.57
  11  -4  -2    3.73    1.90
 -11   4  -2    5.93    2.64
 -11   4  -2    5.55    1.83
  11   4  -2    1.93    2.64
 -11  -4  -2    3.53    2.59
 -11  -4  -2    4.21    1.87
 -11   4  -2    6.98    2.56
  12  -4   2   17.93    2.60
 -12   4   2   13.80    1.80
  12   4   2   14.57    1.85
  12   4  -2   14.94    1.81
 -12   4  -2   15.45    1.93
 -12  -4  -2   15.13    2.57
  12  -4  -2   15.19    1.84
 -12   4  -2   18.13    2.57
 -12  -4  -2   15.39    2.54
 -12   4  -2   18.77    2.60
 -13   4   2   15.37    2.54
  13  -4   2   16.63    2.56
  13   4   2   15.43    2.56
 -13   4  -2   17.18    2.55
 -13  -4  -2   14.47    2.56
  13   4  -2   14.52    2.54
 -13   4  -2   16.09    2.52
 -13   4  -2   17.00    1.87
 -13  -4  -2    9.32    2.64
  13  -4  -2   16.14    2.58
 -14   4   2    6.34    1.76
  14  -4   2    6.96    2.49
  14   4   2    9.01    2.48
  14   4  -2    8.29    1.72
 -14   4  -2    9.54    2.48
 -14   4  -2    6.40    2.57
 -14  -4  -2    7.27    2.46
 -14   4  -2    7.54    2.48
 -14  -4  -2    4.96    2.56
  14  -4  -2    7.85    2.52
 -15   4   2    1.33    2.49
  15  -4   2    3.63    1.75
  15   4   2    2.49    2.45
 -15   4  -2    1.60    1.75
 -15   4  -2    3.87    2.45
 -15  -4  -2    2.52    1.76
  15  -4  -2    2.15    1.70
 -15   4  -2    4.18    1.79
  15   4  -2    3.59    2.45
 -15  -4  -2    3.28    2.49
  16  -4   2    4.16    2.52
 -16   4   2    2.56    1.74
  16   4   2    1.30    1.78
  16   4  -2    2.40    2.39
 -16   4  -2    2.46    2.48
 -16   4  -2    2.83    1.77
 -16  -4  -2    0.79    2.54
  16  -4  -2    2.51    2.51
 -16   4  -2    0.58    2.55
 -16  -4  -2   -1.80    1.83
  -1   5   2  290.96    7.24
   1   5   2  313.41    4.25
   1  -5   2  328.12    5.42
  -1   5   2  304.45    5.15
   1  -5  -2  326.18    5.34
  -1   5  -2  389.04    5.68
   1   5  -2  391.52    5.55
   1  -5  -2  331.90    7.70
   1   5  -2  384.60    5.69
  -1   5  -2  386.29    5.38
   1   5  -2  376.77    5.56
  -1  -5  -2  337.74    4.42
  -1   5  -2  367.23    5.19
  -2   5   2   21.36    3.85
   2   5   2   16.66    2.84
  -2   5   2   20.59    3.76
   2  -5   2   20.65    3.93
  -2   5  -2   17.39    3.77
  -2   5  -2   23.47    3.75
   2   5  -2   28.39    3.72
   2   5  -2   25.64    3.68
   2  -5  -2   26.69    4.59
  -2   5  -2   20.31    3.90
  -2  -5  -2   21.68    3.95
   2  -5  -2   23.37    3.91
   2   5  -2   20.04    3.80
  -3   5   2 1353.92    9.15
   3   5   2 1464.18   16.77
   3   5   2 1231.65   15.60
   3   5   2 1399.43    6.96
  -3   5   2 1374.02    9.14
   3  -5   2 1518.26    9.23
  -3   5  -2 1569.77    8.09
   3  -5  -2 1462.76    9.34
  -3   5  -2 1395.79    7.59
   3   5  -2 1647.92   11.45
  -3   5  -2 1571.38    9.35
   3   5  -2 1455.25   10.61
  -3  -5  -2 1447.07    7.74
   3  -5  -2 1234.94    8.98
   3   5  -2 1152.24    7.04
   4   5   2  108.38    5.20
   4  -5   2  115.50    4.17
  -4   5   2   97.18    3.13
   4   5   2  113.23    3.81
  -4   5   2  104.72    4.13
   4   5  -2   86.35    3.74
   4   5  -2  113.85    5.39
   4   5  -2  101.13    5.20
  -4   5  -2  103.52    3.76
   4  -5  -2  112.38    4.37
  -4   5  -2   99.86    3.19
  -4  -5  -2  104.00    2.99
  -4   5  -2  109.09    3.02
   4  -5  -2  106.77    4.07
   5   5   2  189.25    4.67
  -5   5   2  184.23    4.13
   5  -5   2  208.23    4.37
  -5   5   2  175.56    4.52
   5   5   2  194.86    3.93
   5   5  -2  195.05    7.70
   5  -5  -2  211.91    4.82
   5   5  -2  166.89    3.15
  -5   5  -2  199.67    4.33
   5   5  -2  172.71    6.89
  -5   5  -2  180.47    3.87
  -5   5  -2  195.81    3.99
  -5  -5  -2  194.67    4.03
   5  -5  -2  192.28    4.16
   6   5   2   15.97    3.24
  -6   5   2   15.68    3.14
   6  -5   2   18.04    2.34
   6   5   2   17.93    3.15
  -6   5   2   17.70    4.04
  -6   5  -2   21.73    3.22
  -6   5  -2   14.30    2.26
   6   5  -2   12.96    2.19
   6  -5  -2   19.16    4.17
  -6   5  -2   25.79    3.24
  -6  -5  -2   16.76    3.17
  -6  -5  -2   19.04    2.40
   6  -5  -2   20.93    3.16
   7   5   2   92.68    3.51
  -7   5   2   94.12    3.32
   7   5   2   89.86    3.39
   7  -5   2  102.30    3.47
  -7   5   2   85.03    4.47
   7   5  -2   92.56    2.60
  -7   5  -2  117.72    3.51
   7  -5  -2  114.56    4.72
  -7   5  -2  109.93    2.60
  -7   5  -2  109.19    3.34
  -7  -5  -2   93.95    3.50
  -7  -5  -2  112.26    3.50
   7  -5  -2  113.64    3.41
   8   5   2   75.54    3.24
  -8   5   2   66.46    4.81
  -8   5   2   67.83    2.37
   8  -5   2   79.52    3.24
   8   5   2   78.99    3.19
  -8   5  -2   75.35    3.14
   8  -5  -2   51.48    2.36
   8  -5  -2   66.06    4.24
  -8  -5  -2   61.80    3.19
  -8   5  -2   71.55    2.44
  -8   5  -2   73.34    3.14
  -8  -5  -2   69.62    2.44
   8   5  -2   59.97    3.05
   9   5   2  164.65    3.51
  -9   5   2  161.16    3.35
   9  -5   2  168.51    3.47
   9   5   2  172.48    2.74
  -9   5   2  159.07    5.09
  -9  -5  -2  148.46    3.48
  -9   5  -2  178.42    3.45
  -9   5  -2  162.05    3.32
  -9   5  -2  178.38    2.77
   9   5  -2  157.87    2.62
  -9  -5  -2  174.42    3.48
   9  -5  -2  173.16    3.38
 -10   5   2   45.34    4.95
  10   5   2   41.41    2.05
  10   5   2   38.15    2.72
  10  -5   2   39.51    2.11
 -10   5   2   39.84    2.17
 -10   5   2   42.00    4.90
 -10   5  -2   48.94    2.76
 -10  -5  -2   43.09    2.13
 -10  -5  -2   42.37    2.78
 -10   5  -2   47.38    2.10
  10   5  -2   51.65    2.77
 -10   5  -2   55.99    2.94
  10  -5  -2   41.48    2.13
  11  -5   2    7.98    1.84
 -11   5   2    5.32    2.64
  11   5   2    8.24    2.55
 -11   5  -2   10.63    2.60
 -11  -5  -2    5.90    2.55
  11   5  -2    9.33    2.58
 -11   5  -2    7.67    1.90
 -11  -5  -2    6.97    1.88
  11  -5  -2   10.24    2.55
 -11   5  -2   12.88    2.57
  12  -5   2    9.88    2.62
 -12   5   2    9.82    1.85
  12   5   2   12.42    2.57
 -12   5  -2    6.23    2.60
  12   5  -2    9.50    1.86
 -12   5  -2    8.20    1.77
 -12  -5  -2    9.08    2.45
 -12  -5  -2    8.14    1.94
  12  -5  -2   13.14    2.54
 -12   5  -2    8.78    2.57
  13  -5   2   10.36    2.53
  13   5   2    6.26    2.39
 -13   5   2    5.29    2.54
 -13   5  -2    7.66    2.52
 -13  -5  -2    6.14    2.54
  13   5  -2    4.32    2.47
 -13   5  -2    4.41    1.73
 -13  -5  -2    7.02    2.53
 -13   5  -2    8.97    1.76
  13  -5  -2   10.91    2.43
 -14   5   2    2.25    2.45
  14  -5   2    2.87    2.34
  14   5   2    3.14    1.74
 -14  -5  -2    3.02    2.41
 -14   5  -2    2.79    2.54
 -14   5  -2    6.00    2.42
  14   5  -2    0.99    2.38
 -14   5  -2    2.48    2.53
  14  -5  -2    3.68    1.75
 -14  -5  -2    3.86    2.54
 -15   5   2    5.27    1.79
  15  -5   2    9.08    2.51
  15   5   2   11.32    2.49
  15   5  -2    9.49    2.44
 -15   5  -2    5.69    1.81
 -15   5  -2    6.06    1.81
 -15   5  -2    5.77    2.53
 -15  -5  -2    2.40    2.45
  15  -5  -2   10.73    1.76
 -15  -5  -2    6.48    2.51
 -16   5   2    3.53    2.44
  16  -5   2    0.53    2.47
  16   5   2    2.33    2.51
  16   5  -2    2.34    1.70
 -16   5  -2    0.79    2.47
 -16   5  -2    1.02    1.79
 -16  -5  -2    0.22    2.51
 -16   5  -2    1.05    2.55
 -16  -5  -2    0.06    2.52
  16  -5  -2    2.98    2.40
   0   6   2 2396.07   21.29
   0   6   2 2351.86    9.72
   0   6  -2 3023.29   12.33
   0   6  -2 2985.40   11.55
   0  -6  -2 2929.32   25.49
   0  -6  -2 2512.67   10.05
   1   6   2  143.75    4.27
   1  -6   2  149.25    4.40
  -1   6   2  133.47    5.02
  -1   6   2  141.73    4.32
  -1   6  -2  170.66    4.56
  -1  -6  -2  142.05    3.49
   1  -6  -2  162.63    6.01
   1   6  -2  161.37    4.40
   1   6  -2  117.50    3.41
  -1   6  -2  154.85    4.20
   1  -6  -2  153.52    4.41
   2  -6   2 1685.73    9.55
  -2   6   2 1526.51   10.72
   2   6   2  398.86    5.17
  -2   6   2 1438.40    8.17
   2  -6  -2 1633.49    9.20
  -2   6  -2 1797.80    9.79
   2   6  -2 1847.10   10.41
   2  -6  -2 1534.69   10.88
  -2   6  -2 1668.26    8.35
   2   6  -2 1636.64    8.80
  -2  -6  -2 1542.00    8.19
   3   6   2   97.60    6.10
  -3   6   2  235.70    4.88
   3   6   2  208.61    3.54
   3   6   2  258.18    7.82
  -3   6   2  210.34    4.73
   3  -6   2  250.02    4.14
   3  -6  -2  246.03    4.99
  -3   6  -2  270.52    4.67
   3   6  -2  199.53    4.91
   3   6  -2  206.24    4.32
  -3   6  -2  271.47    4.95
  -3   6  -2  223.72    3.60
   3  -6  -2  254.73    4.94
  -3  -6  -2  247.30    4.58
   4  -6   2 1263.64    8.08
   4   6   2  308.63    6.73
  -4   6   2 1067.00    8.08
  -4   6   2 1158.46    7.74
   4   6   2 1133.41    6.02
  -4   6  -2 1263.42    8.07
   4  -6  -2 1294.69    8.64
   4   6  -2  950.61    9.26
  -4   6  -2 1175.27    6.66
   4   6  -2 1012.91    6.55
   4   6  -2 1185.59   10.46
  -4   6  -2 1171.00    6.21
   4  -6  -2 1022.16    6.97
  -4  -6  -2 1162.50    6.73
   5  -6   2   45.92    3.39
  -5   6   2   44.36    3.48
   5   6   2   41.43    3.45
   5   6   2   46.34    3.33
  -5   6   2   40.22    3.51
  -5  -6  -2   45.49    3.40
   5   6  -2   47.48    5.29
   5  -6  -2   55.82    4.41
  -5   6  -2   44.37    2.36
  -5   6  -2   48.77    3.51
   5   6  -2   44.28    5.04
   5  -6  -2   52.42    3.53
  -5   6  -2   46.92    2.53
   5   6  -2   37.95    2.53
   6   6   2 1079.95    7.78
   6  -6   2 1283.06    7.18
   6   6   2 1181.59    6.19
  -6   6   2 1003.68    8.06
  -6   6   2 1173.06    6.72
   6  -6  -2 1391.08    9.16
  -6   6  -2 1188.99    6.43
  -6   6  -2 1278.18    6.49
   6   6  -2  948.72    5.37
  -6   6  -2 1140.18    5.59
   6  -6  -2 1230.53    6.91
  -6  -6  -2 1178.14    6.33
  -7   6   2    1.24    2.82
   7   6   2    2.62    2.90
   7  -6   2    5.36    2.92
   7   6   2    1.28    2.92
  -7   6   2    1.86    3.02
  -7  -6  -2   -0.83    2.15
  -7   6  -2    5.89    2.86
   7   6  -2    1.01    2.91
   7  -6  -2    0.55    3.65
  -7   6  -2    1.09    2.96
  -7   6  -2    2.39    2.00
   7  -6  -2    3.65    2.98
   8   6   2  246.26    4.00
  -8   6   2  239.36    3.78
   8  -6   2  272.80    3.94
  -8   6   2  215.98    4.60
   8   6   2  248.12    3.71
   8   6  -2  236.40    3.61
  -8   6  -2  273.71    3.91
   8  -6  -2  278.62    5.42
  -8   6  -2  251.78    3.70
  -8  -6  -2  218.91    3.36
  -8  -6  -2  254.47    3.15
   8  -6  -2  278.43    3.85
  -8   6  -2  277.31    3.82
   9   6   2    6.95    2.72
  -9   6   2    8.45    1.98
   9  -6   2    6.72    1.94
   9   6   2    8.84    2.82
  -9   6   2    5.80    3.47
  -9   6  -2    4.12    2.79
  -9   6  -2    5.88    2.68
  -9  -6  -2    5.94    2.73
  -9  -6  -2    5.93    2.89
   9  -6  -2    8.87    2.73
   9   6  -2    8.68    2.71
  -9   6  -2    9.56    2.83
  10   6   2  103.88    3.09
 -10   6   2  102.85    4.74
  10   6   2  110.50    3.03
 -10   6   2  110.64    3.05
  10  -6   2  120.10    3.15
 -10   6  -2  110.77    2.39
 -10  -6  -2   87.33    3.12
 -10   6  -2  116.30    3.02
 -10   6  -2  107.09    2.98
  10   6  -2  110.34    2.33
  10  -6  -2  114.42    3.05
 -10  -6  -2  104.89    3.09
  11   6   2    2.16    2.55
  11  -6   2    1.90    2.53
  11   6   2    2.08    1.82
 -11   6   2    4.90    2.58
 -11   6   2    2.19    4.16
 -11   6   2    1.31    3.78
 -11   6  -2    3.98    2.66
 -11  -6  -2    1.49    2.45
 -11   6  -2    2.40    2.58
 -11   6  -2    1.34    1.77
  11   6  -2    1.39    1.85
  11  -6  -2    1.53    2.65
 -11  -6  -2    3.53    2.57
  12  -6   2  104.73    2.96
 -12   6   2   91.40    2.23
 -12   6   2   95.57    6.11
 -12   6   2   97.56    6.14
  12   6   2   97.01    2.92
 -12   6  -2   92.94    2.19
 -12  -6  -2   75.33    2.80
  12   6  -2   92.32    2.17
 -12   6  -2   93.14    2.86
 -12   6  -2   92.61    2.89
  12  -6  -2  101.77    2.22
 -12  -6  -2   92.45    2.90
 -13   6   2    2.89    1.81
  13   6   2    1.22    2.37
  13  -6   2    6.13    2.50
 -13  -6  -2    1.69    2.38
 -13   6  -2    2.38    1.73
  13   6  -2   -1.56    1.76
 -13   6  -2    0.45    1.72
 -13  -6  -2    4.34    2.54
 -13   6  -2    0.79    1.77
  13  -6  -2    4.83    1.68
  14   6   2   12.53    1.78
  14  -6   2   10.93    2.44
 -14   6   2   13.48    2.44
 -14   6  -2   11.35    1.79
 -14  -6  -2    9.79    1.81
  14   6  -2   12.49    2.47
 -14   6  -2   12.92    1.84
 -14  -6  -2   10.05    1.79
 -14   6  -2    8.42    2.54
  14  -6  -2   13.70    1.80
 -15   6   2    0.94    2.44
  15  -6   2    1.95    2.48
  15   6  -2    2.49    1.63
  15  -6  -2    1.07    1.77
 -15   6  -2    3.45    2.45
 -15   6  -2    3.25    1.82
 -15   6  -2    2.86    1.75
 -15  -6  -2    4.22    2.52
 -16   6   2    4.43    1.74
  16  -6   2    2.11    1.78
  16   6  -2    4.69    2.41
 -16   6  -2    5.45    1.75
 -16   6  -2    5.00    1.83
  16  -6  -2    1.23    2.48
 -16   6  -2    3.21    2.52
 -16  -6  -2    2.31    2.56
   1  -7   2  236.77    4.69
  -1   7   2  206.31    5.37
  -1   7   2  217.96    4.48
   1   7   2  196.48    3.62
   1   7   2  219.29    8.60
  -1   7  -2  278.00    4.19
   1  -7  -2  275.78    6.58
   1   7  -2  270.98    4.87
  -1   7  -2  228.75    3.70
   1   7  -2  273.54    4.75
  -1  -7  -2  246.54    3.86
   1  -7  -2  250.39    4.72
   2   7   2  113.38    7.29
   2   7   2   97.62    6.94
  -2   7   2  115.65    4.28
   2   7   2  106.44    4.01
   2  -7   2  119.98    4.31
  -2   7   2  104.59    4.08
   2  -7  -2  114.57    4.19
   2   7  -2  114.28    4.02
  -2   7  -2  119.29    4.26
   2  -7  -2  107.67    4.32
   2   7  -2  122.38    4.32
  -2   7  -2  114.83    4.02
  -2  -7  -2  100.07    4.09
  -3   7   2  778.86    7.00
   3   7   2  476.88    4.77
   3   7   2  682.45    9.75
   3   7   2  795.53   10.27
   3  -7   2  846.94    6.72
  -3   7   2  673.01    5.79
   3  -7  -2  793.60    6.32
   3   7  -2  665.97    6.99
  -3   7  -2  822.31    6.63
   3  -7  -2  733.26    6.88
  -3   7  -2  714.20    5.22
  -3  -7  -2  723.73    5.87
   4  -7   2  136.54    4.00
   4   7   2  122.15    2.89
   4   7   2  117.46    5.02
  -4   7   2  123.28    3.95
  -4   7   2  104.18    3.93
   4   7  -2  109.58    3.64
   4  -7  -2  147.75    4.34
   4   7  -2  150.00    5.27
  -4   7  -2  138.52    3.08
  -4   7  -2  128.17    3.14
  -4   7  -2  128.82    3.00
  -4  -7  -2  129.93    3.80
   4  -7  -2  130.20    4.04
  -5   7   2  129.73    3.94
   5  -7   2  157.48    3.90
   5   7   2  129.38    4.08
   5   7   2  144.78    3.64
  -5   7   2  147.50    3.83
  -5   7  -2  146.59    3.66
   5   7  -2  138.67    5.28
   5   7  -2  111.03    2.70
   5  -7  -2  152.12    4.22
  -5   7  -2  139.46    3.57
   5  -7  -2  123.45    3.04
  -5   7  -2  140.72    3.08
  -5  -7  -2  126.52    2.97
   6  -7   2   44.12    3.32
   6   7   2   35.47    3.25
   6   7   2   37.58    3.23
  -6   7   2   36.21    3.24
  -6   7   2   27.96    3.32
   6  -7  -2   36.10    3.50
  -6   7  -2   39.60    3.12
  -6   7  -2   40.62    3.26
   6   7  -2   31.74    5.86
   6   7  -2   26.90    3.20
   6  -7  -2   34.60    3.18
  -6   7  -2   34.25    2.40
   6   7  -2   30.32    5.44
  -6  -7  -2   32.48    2.37
   7  -7   2   54.39    2.35
   7   7   2    3.36    2.69
   7   7   2   52.49    2.35
  -7   7   2   41.86    3.38
  -7   7   2   49.98    3.04
  -7   7  -2   53.34    2.25
  -7   7  -2   50.89    2.21
   7  -7  -2   57.55    3.96
   7   7  -2   43.09    3.00
  -7   7  -2   46.95    2.96
   7  -7  -2   51.65    3.13
  -7  -7  -2   45.24    3.18
  -8   7   2   12.74    2.88
   8  -7   2   10.54    2.02
   8   7   2    9.78    2.80
   8   7   2    8.77    2.08
  -8   7   2    9.06    2.98
   8   7  -2   10.82    1.98
  -8   7  -2   12.40    2.85
   8  -7  -2   14.12    3.59
  -8   7  -2   18.24    2.88
   8  -7  -2   16.51    2.90
  -8  -7  -2   12.16    2.11
  -8   7  -2   10.11    2.10
  -9   7   2   75.69    3.01
   9   7   2   64.82    2.96
   9  -7   2   79.95    2.99
   9   7   2   72.37    2.94
  -9   7   2   61.52    3.82
   9   7  -2   71.73    2.92
  -9   7  -2    0.26    1.66
   9  -7  -2   73.14    3.94
  -9   7  -2   76.23    2.34
  -9   7  -2   83.60    3.08
   9  -7  -2   82.89    3.03
  -9  -7  -2   71.15    2.40
  10   7   2   87.24    3.01
 -10   7   2   82.85    2.98
  10  -7   2  100.81    3.01
 -10   7   2   75.58    3.97
  10   7   2   87.38    2.97
 -10   7  -2   95.78    3.06
 -10   7  -2   87.92    2.27
  10   7  -2   70.92    2.15
 -10  -7  -2   87.38    3.02
 -10   7  -2   92.78    2.99
  10  -7  -2   89.63    2.94
  11   7   2   14.16    2.56
 -11   7   2   17.45    2.66
  11  -7   2   15.70    2.62
 -11   7   2   20.76    3.92
  11   7   2   20.25    2.64
 -11   7   2   13.88    3.48
 -11  -7  -2   11.10    2.65
 -11   7  -2   15.93    1.94
 -11   7  -2   15.10    2.63
  11  -7  -2   18.98    1.90
 -11   7  -2   15.94    1.95
  11   7  -2   14.53    2.60
  12   7   2    5.46    2.49
  12  -7   2    4.52    2.50
  12   7   2    5.72    1.87
 -12   7   2    6.92    2.54
 -12   7   2    8.47    3.71
 -12   7   2    6.83    3.70
 -12  -7  -2    4.93    1.88
 -12   7  -2   12.76    2.50
  12   7  -2    8.03    2.66
 -12   7  -2   10.24    2.58
 -12   7  -2   11.49    2.62
  12  -7  -2   11.65    2.49
 -13   7   2   10.12    4.44
  13  -7   2   15.48    2.50
 -13   7   2   11.26    1.80
 -13   7   2   10.85    4.53
  13   7   2    8.89    2.51
 -13   7  -2   10.47    1.84
  13   7  -2    9.94    1.76
 -13   7  -2   12.70    2.52
 -13   7  -2   11.03    1.77
  13  -7  -2   13.68    2.55
 -13  -7  -2   13.46    2.55
  14  -7   2    3.06    1.74
 -14   7   2    3.10    1.77
  14   7   2    3.47    2.42
  14   7  -2    2.70    1.72
 -14   7  -2    0.65    1.77
  14  -7  -2    3.30    2.41
 -14   7  -2    4.59    2.53
 -14  -7  -2    2.91    2.53
 -14   7  -2    3.84    2.50
  15  -7   2    8.27    2.47
 -15   7   2    8.14    1.78
 -15   7  -2    7.07    2.46
 -15  -7  -2    3.97    1.83
  15   7  -2    5.91    2.44
 -15   7  -2    7.67    2.52
  15  -7  -2    6.97    2.45
 -15   7  -2    5.37    2.52
  16  -7   2    9.34    2.50
  16   7  -2    5.60    1.75
 -16   7  -2    4.32    2.50
 -16   7  -2    4.90    2.53
 -16   7  -2    5.12    1.84
 -16  -7  -2    2.04    2.56
  16  -7  -2    5.45    2.45
   0   8   2  610.36    5.63
   0   8   2  668.12    9.19
   0   8  -2  508.67    4.96
   0  -8  -2  679.90    9.44
   0  -8  -2  609.69    5.85
   0   8  -2  712.26    6.20
  -1   8   2   44.10    3.89
   1   8   2   39.49    4.90
   1  -8   2   46.39    2.78
   1   8   2   30.66    2.78
  -1   8   2   41.00    3.67
   1  -8  -2   48.43    3.84
   1  -8  -2   55.07    4.78
  -1   8  -2   50.73    3.77
   1   8  -2   58.64    3.78
  -1   8  -2   51.88    3.70
   1   8  -2   51.45    2.80
  -1  -8  -2   43.08    2.81
   2   8   2  542.53    9.02
  -2   8   2  118.74    4.77
   2   8   2  518.90    5.22
   2   8   2  422.96    8.12
  -2   8   2  481.86    5.39
   2  -8   2  559.91    5.16
   2  -8  -2  572.59    5.84
  -2   8  -2  598.21    5.18
  -2  -8  -2  528.67    4.68
   2  -8  -2  567.09    6.59
   2   8  -2  650.09    6.33
  -2   8  -2  608.42    5.56
   2   8  -2  569.59    5.52
   3   8   2   13.48    2.44
   3   8   2   12.08    4.07
  -3   8   2   11.72    3.27
  -3   8   2   12.01    3.53
   3  -8   2   13.48    3.42
   3   8   2   15.96    4.25
   3   8  -2   18.01    3.32
   3  -8  -2   12.39    3.64
   3   8  -2   12.92    3.63
  -3   8  -2   18.40    3.40
   3  -8  -2   18.07    3.35
  -3   8  -2   15.53    2.49
  -3  -8  -2   12.37    3.48
   4   8   2  145.01    5.00
  -4   8   2  139.64    3.94
   4  -8   2  147.70    3.06
   4   8   2  143.52    3.72
  -4   8   2  116.81    4.03
   4   8   2  128.83    4.89
   4  -8  -2  178.98    4.31
   4   8  -2  154.75    4.41
   4  -8  -2  162.49    4.11
  -4   8  -2  160.09    3.91
  -4   8  -2  168.97    3.78
  -4  -8  -2  157.41    3.00
   4   8  -2  132.76    3.65
   5  -8   2    8.91    3.07
   5   8   2   10.19    3.13
  -5   8   2    7.15    3.03
   5   8   2    7.74    2.20
  -5   8   2    5.90    3.23
   5   8  -2    5.91    3.39
   5  -8  -2   11.11    3.44
  -5  -8  -2    9.00    3.19
  -5   8  -2   11.63    2.20
   5   8  -2    7.30    3.04
  -5   8  -2    8.03    3.13
   5  -8  -2   11.76    3.07
   6  -8   2  166.78    3.63
   6   8   2  146.25    3.85
  -6   8   2  124.29    3.74
  -6   8   2  156.32    3.61
   6   8   2  147.27    2.76
   6  -8  -2  169.07    4.08
  -6   8  -2  174.40    3.56
   6  -8  -2  137.62    2.89
  -6   8  -2  149.25    3.42
  -6   8  -2  168.82    3.61
   6   8  -2  128.05    3.48
  -6  -8  -2  142.99    2.81
   6   8  -2  146.44    5.81
   7   8   2   18.49    3.02
   7  -8   2   23.16    2.92
   7   8   2   20.14    3.00
  -7   8   2   15.95    3.10
  -7   8   2   20.88    2.08
   7   8  -2   22.06    7.01
   7   8  -2   21.30    6.92
   7  -8  -2   26.91    3.13
   7   8  -2   23.58    2.91
  -7   8  -2   24.86    2.90
  -7   8  -2   28.70    3.03
   7  -8  -2   24.78    2.90
  -7  -8  -2   24.76    3.04
  -7   8  -2   25.67    2.97
   8   8   2   50.70    2.27
   8  -8   2   69.48    3.04
   8   8   2   58.17    3.06
  -8   8   2   63.55    2.95
  -8   8   2   50.60    3.22
  -8   8  -2   58.88    2.25
   8   8  -2   56.37    2.92
  -8  -8  -2   54.87    2.31
   8  -8  -2   61.66    3.33
  -8   8  -2   54.17    2.29
   8  -8  -2   56.51    2.94
  -8   8  -2   58.06    2.22
   9   8   2   16.20    2.05
   9   8   2   16.79    2.71
   9  -8   2   22.44    2.69
  -9   8   2   14.02    2.77
  -9   8   2   10.99    2.89
   9   8  -2   16.28    2.70
  -9  -8  -2   16.69    2.09
  -9   8  -2   15.27    2.74
  -9   8  -2   15.17    2.05
   9  -8  -2   19.11    3.46
  -9   8  -2   18.05    2.85
   9  -8  -2   13.70    2.77
 -10   8   2   41.16    2.74
  10   8   2   38.08    2.79
  10  -8   2   43.50    2.09
  10   8   2   42.38    2.79
 -10   8   2   39.86    3.53
 -10   8  -2   35.77    2.10
 -10   8  -2   33.06    2.70
 -10   8  -2   38.63    2.82
  10   8  -2   37.53    1.98
 -10  -8  -2   33.40    2.88
  10  -8  -2   46.15    2.72
  11   8   2   20.00    2.54
 -11   8   2   19.40    2.60
  11  -8   2   20.35    2.72
  11   8   2   17.45    2.68
 -11   8   2   18.28    3.38
 -11   8  -2   19.72    1.86
 -11   8  -2   21.94    1.95
 -11   8  -2   16.81    2.63
  11  -8  -2   22.00    2.64
  11   8  -2   18.53    2.56
 -11  -8  -2   15.01    1.91
 -12   8   2   10.25    2.53
  12  -8   2   20.05    2.55
  12   8   2   14.66    1.83
  12   8   2   14.17    2.56
 -12   8   2   12.71    3.79
 -12   8   2   12.16    3.28
 -12   8  -2   16.18    1.82
 -12   8  -2   14.83    2.56
  12   8  -2   14.32    2.57
 -12   8  -2   16.28    2.56
  12  -8  -2   14.90    1.83
 -12  -8  -2   14.15    2.60
  13   8   2    6.57    2.45
  13  -8   2    9.75    2.45
 -13   8   2    6.79    2.50
 -13   8   2    5.95    3.64
 -13   8   2    6.56    3.68
  13  -8  -2    6.97    2.48
 -13   8  -2    4.78    2.46
  13   8  -2    9.48    2.46
 -13   8  -2    7.10    1.77
 -13   8  -2    4.42    2.59
 -13  -8  -2    5.76    2.57
 -14   8   2    1.88    4.41
  14  -8   2    1.18    1.75
 -14   8   2    5.09    2.42
 -14   8   2    0.80    4.34
  14   8   2    1.01    2.47
  14   8  -2    0.80    2.48
 -14   8  -2    3.04    1.75
  14  -8  -2    4.83    2.41
 -14   8  -2    3.54    2.47
 -14   8  -2    2.83    2.44
 -14  -8  -2    3.72    1.77
  15  -8   2    0.89    1.74
 -15   8   2    2.01    2.46
  15   8   2    1.82    2.48
 -15   8  -2    1.73    2.49
  15  -8  -2    2.77    2.44
  15   8  -2   -0.30    1.75
 -15   8  -2    3.32    2.47
 -15   8  -2    3.93    2.50
 -15  -8  -2   -0.55    2.53
  16  -8   2    2.92    2.50
  16   8   2    2.67    2.50
 -16   8  -2    1.49    2.55
  16  -8  -2    4.00    2.45
 -16   8  -2    1.42    2.51
 -16  -8  -2    0.97    1.80
   1   9   2 1876.48   13.81
   1   9   2 1609.02    7.29
   1  -9   2 1914.04    9.00
  -1   9   2 1541.65    7.37
  -1   9   2 1907.09   11.93
   1  -9  -2 1721.75    8.35
  -1   9  -2 1908.83    8.41
   1   9  -2 1500.20    7.82
  -1   9  -2 1965.06    8.65
   1  -9  -2 1766.48   11.39
   1   9  -2 1877.41    8.61
  -1  -9  -2 1636.87    8.02
  -2   9   2   11.40    3.35
  -2   9   2   13.50    3.28
   2   9   2   12.59    4.18
   2  -9   2   13.24    3.32
   2   9   2   10.49    3.37
   2  -9  -2   13.06    3.49
   2  -9  -2   16.79    3.32
   2   9  -2   19.39    3.53
  -2   9  -2   15.98    3.33
   2   9  -2   10.58    3.36
  -2   9  -2   17.61    3.34
  -2  -9  -2   14.11    3.54
  -3   9   2  261.39    4.40
   3   9   2  726.15    5.41
   3   9   2  748.13    8.18
  -3   9   2  661.53    5.79
   3  -9   2  795.84    6.07
   3   9   2  629.96    8.03
   3  -9  -2  849.74    5.94
   3   9  -2  936.55    7.84
   3  -9  -2  690.74    5.94
  -3   9  -2  885.05    6.26
  -3   9  -2  860.48    5.83
   3   9  -2  794.81    5.34
  -3  -9  -2  764.67    5.75
   4  -9   2    2.65    3.01
   4   9   2    3.80    3.70
  -4   9   2    3.59    3.15
  -4  -9   2    3.70    3.03
   4   9   2    3.19    3.70
   4   9   2    2.35    2.19
  -4   9   2    2.12    3.26
   4   9  -2    3.43    3.88
   4  -9  -2    1.91    3.16
  -4   9  -2    3.40    3.00
  -4   9  -2   -0.39    2.15
   4  -9  -2    4.71    3.31
  -4  -9  -2   -0.05    3.26
   4   9  -2    4.54    3.18
   5  -9   2  879.66    5.95
   5   9   2  714.38    7.15
  -5   9   2  808.45    5.90
   5   9   2  764.32    5.22
  -5   9   2  648.35    5.86
   5   9  -2  917.86    8.57
   5  -9  -2  973.04    6.90
   5  -9  -2  781.23    5.46
  -5   9  -2  871.13    5.47
  -5   9  -2  920.47    5.95
  -5  -9  -2  810.46    5.52
   5   9  -2  726.24    5.24
   6  -9   2   17.21    2.97
  -6   9   2   12.09    2.95
   6   9   2   11.10    2.96
   6   9   2   14.78    2.10
  -6   9   2   12.58    3.06
   6   9  -2   13.74    2.99
   6  -9  -2   14.58    3.07
  -6   9  -2   11.93    1.98
   6  -9  -2   12.43    2.17
  -6  -9  -2   15.47    2.98
  -6   9  -2   18.38    2.90
   6   9  -2   13.80    3.86
  -7   9   2  330.23    4.04
   7  -9   2  348.25    4.17
  -7   9   2  249.71    4.28
   7   9   2  290.22    4.34
   7   9   2  302.76    3.92
   7  -9  -2  387.83    5.39
   7   9  -2  283.06    3.79
  -7   9  -2  320.26    3.91
  -7   9  -2  353.65    4.07
   7  -9  -2  340.72    4.11
   7   9  -2  300.51    7.02
  -7   9  -2  347.59    4.12
  -7  -9  -2  310.93    4.02
   8  -9   2    5.78    2.66
   8   9   2    2.81    2.66
  -8   9   2    4.97    1.89
   8   9   2    5.75    2.79
  -8   9   2    2.91    2.83
  -8   9  -2    4.45    2.73
  -8   9  -2    0.06    2.81
   8   9  -2    3.35    2.75
   8  -9  -2    4.87    2.83
  -8   9  -2    4.80    1.96
   8  -9  -2    5.37    2.71
  -8  -9  -2    3.88    2.04
   9  -9   2  201.12    2.76
   9   9   2  181.75    3.49
   9   9   2  186.52    2.69
  -9   9   2  194.10    3.35
  -9   9   2  148.54    3.68
   9   9  -2  186.07    3.25
  -9   9  -2  209.86    3.42
  -9  -9  -2  174.54    2.84
  -9   9  -2  205.91    3.34
   9  -9  -2  208.27    3.96
  -9   9  -2  207.69    2.74
   9  -9  -2  204.29    3.41
 -10   9   2    1.52    2.49
  10   9   2    0.75    1.85
  10  -9   2    3.60    1.86
 -10   9   2    1.64    2.66
  10   9   2    2.07    2.67
 -10   9  -2    0.21    1.68
 -10   9  -2    6.80    2.57
 -10   9  -2    4.11    2.66
  10  -9  -2    2.57    3.22
  10  -9  -2    3.67    2.57
 -10  -9  -2    3.78    1.91
  10   9  -2    0.49    1.87
 -11   9   2   63.68    2.81
  11   9   2   57.48    2.79
  11  -9   2   73.51    2.77
 -11   9   2   53.37    2.92
  11   9   2   65.71    2.77
 -11  -9  -2   60.57    2.87
 -11   9  -2   64.06    2.08
 -11   9  -2   68.33    2.14
  11  -9  -2   72.57    2.77
 -11   9  -2   67.58    2.13
  11   9  -2   64.62    2.73
  12   9   2    4.69    1.73
 -12   9   2    8.42    2.44
  12  -9   2    3.32    2.47
 -12   9   2    5.15    2.57
  12   9   2    6.04    1.78
 -12  -9  -2    3.17    2.53
 -12   9  -2    3.71    2.47
  12   9  -2    7.01    1.75
 -12   9  -2    8.01    2.54
  12  -9  -2    6.16    2.47
 -12   9  -2    5.78    2.50
  13   9   2   19.98    2.50
  13   9   2   28.72    2.53
  13  -9   2   28.98    2.53
 -13   9   2   20.51    1.82
 -13   9   2   24.23    3.36
 -13   9   2   19.79    3.29
 -13   9  -2   20.69    2.52
  13  -9  -2   22.89    1.84
 -13   9  -2   24.35    2.55
  13   9  -2   21.46    1.84
 -13   9  -2   20.86    2.63
 -13  -9  -2   18.55    1.90
  14  -9   2   -0.55    1.76
 -14   9   2    2.09    1.71
 -14   9   2    1.74    3.60
  14   9   2    3.54    2.44
 -14   9   2    2.06    3.59
 -14   9  -2    2.55    1.73
  14   9  -2    1.17    1.68
  14  -9  -2    0.68    2.39
 -14   9  -2   -0.66    1.80
 -14   9  -2   -1.58    2.47
 -14  -9  -2    1.14    2.54
  15  -9   2    5.67    1.79
 -15   9   2    9.47    1.76
 -15   9   2    5.66    4.93
 -15   9   2    5.48    4.86
 -15   9  -2    8.14    2.51
  15  -9  -2   11.61    2.49
 -15  -9  -2    2.49    2.53
 -15   9  -2    6.03    1.80
   0  10   2  433.21    6.25
   0  10   2  402.10    4.78
   0  10  -2  486.94    5.03
   0  10  -2  505.44    5.16
   0 -10  -2  452.13    6.46
   0 -10  -2  428.85    4.26
   1  10   2    3.63    3.41
   1 -10   2    4.69    3.40
   1  10   2    4.57    2.54
  -1 -10   2    1.40    3.25
  -1  10   2    4.22    3.43
  -1  10   2    4.60    4.07
   1 -10  -2    3.69    3.48
  -1  10  -2    5.40    2.53
   1  10  -2    4.75    3.38
  -1  10  -2    3.15    2.56
   1  10  -2    4.54    3.34
  -1 -10  -2    2.76    3.69
   1 -10  -2    7.49    3.35
  -2  10   2  341.73    5.18
   2  10   2  343.62    6.39
   2  10   2  304.72    4.33
  -2 -10   2  131.64    3.23
  -2  10   2  278.50    4.40
   2 -10   2  339.80    3.96
  -2 -10  -2  316.40    3.78
   2 -10  -2  369.34    4.79
   2 -10  -2  353.54    5.30
  -2  10  -2  387.10    4.64
   2  10  -2  348.08    5.06
  -2  10  -2  347.24    3.88
   2  10  -2  349.55    4.52
   3  10   2   23.56    4.03
  -3  10   2   21.89    3.34
   3  10   2   19.84    2.39
  -3 -10   2   15.09    3.21
   3  10   2   16.33    3.90
  -3  10   2   15.65    3.30
   3 -10   2   23.39    3.23
   3 -10  -2   18.12    2.45
  -3 -10  -2   23.71    2.46
   3  10  -2   20.15    3.40
   3 -10  -2   22.71    3.31
  -3  10  -2   25.13    3.27
  -3  10  -2   22.62    2.33
   3  10  -2   19.44    3.21
  -4  10   2    0.59    1.77
   4  10   2  158.71    4.19
   4  10   2  166.77    3.68
   4  10   2  197.22    5.02
  -4  10   2  146.88    3.73
  -4 -10   2   91.56    3.62
   4 -10  -2  229.09    4.28
   4  10  -2  182.73    4.41
   4 -10  -2  217.07    4.13
  -4  10  -2  232.25    3.91
  -4  10  -2  224.63    3.83
   4  10  -2  193.43    3.81
  -4 -10  -2  193.47    3.86
   5 -10   2    7.17    3.04
   5  10   2    5.34    2.91
  -5  10   2    3.78    3.00
  -5 -10   2    2.09    2.92
   5  10   2    5.23    2.97
   5  10   2    0.78    1.75
  -5  10   2    1.79    3.13
   5  10  -2    1.70    3.26
   5 -10  -2    2.87    2.26
   5  10  -2    3.41    3.00
   5 -10  -2    2.24    2.98
  -5  10  -2    1.21    3.00
  -5  10  -2    3.96    2.97
  -5 -10  -2    6.78    3.04
   6  10   2  153.07    3.40
  -6 -10   2  135.26    4.47
   6 -10   2  193.05    3.64
  -6  10   2  171.43    2.92
   6  10   2  144.06    3.74
  -6  10   2  131.83    3.64
   6 -10  -2  209.77    4.02
   6  10  -2  152.40    3.40
  -6  10  -2  151.10    2.69
   6 -10  -2  181.64    3.67
   6  10  -2  176.71    4.89
  -6  10  -2  191.68    3.60
  -6 -10  -2  160.56    3.53
   7 -10   2   55.17    2.19
   7  10   2   47.59    2.28
  -7  10   2   50.09    2.95
   7  10   2   46.46    3.00
  -7 -10   2   30.35    3.71
  -7  10   2   37.17    3.16
  -7  10  -2   67.75    2.98
   7 -10  -2   63.08    3.25
  -7  10  -2   56.68    3.03
   7 -10  -2   58.62    3.06
   7  10  -2   46.02    2.96
   7  10  -2   50.02    4.01
  -7 -10  -2   58.03    3.11
   8 -10   2  102.80    3.09
  -8  10   2  100.53    3.07
   8  10   2   86.18    3.12
   8  10   2   88.66    3.07
  -8  10   2   71.06    3.77
  -8  10  -2   97.40    3.08
   8 -10  -2  108.47    3.39
  -8  10  -2   96.45    3.05
   8  10  -2   87.65    3.01
   8 -10  -2  101.31    3.08
  -8  10  -2   99.72    3.19
   8  10  -2   86.55    5.33
  -8 -10  -2   80.31    2.47
   9 -10   2   54.66    2.94
   9  10   2   45.21    2.86
   9  10   2   55.16    2.16
  -9  10   2   49.40    2.06
  -9  10   2   35.76    2.95
  -9  10  -2   54.56    2.84
   9  10  -2   47.34    2.82
  -9  10  -2   48.84    2.11
   9 -10  -2   55.27    3.62
  -9  10  -2   59.81    2.92
   9 -10  -2   51.85    2.85
  -9 -10  -2   54.52    2.91
  10 -10   2   52.19    2.73
  10  10   2   42.08    2.73
 -10  10   2   35.19    3.47
  10  10   2   49.50    2.84
 -10  10   2   44.80    2.77
  10  10  -2   48.15    2.68
 -10  10  -2   49.61    2.10
 -10  10  -2   52.01    2.77
  10 -10  -2   45.09    2.92
  10 -10  -2   46.08    2.08
 -10 -10  -2   39.93    2.92
 -10  10  -2   50.98    2.88
 -11  10   2   13.39    3.18
  11  10   2   13.64    2.54
  11 -10   2   14.85    2.62
 -11  10   2   14.96    1.82
  11  10   2   17.04    2.66
 -11  10  -2   18.30    1.86
 -11  10  -2   15.72    2.51
  11 -10  -2   15.15    1.86
 -11  10  -2   16.86    2.55
  11  10  -2   12.67    1.80
 -11 -10  -2   13.30    1.88
 -12  10   2   11.21    1.77
  12  10   2   10.64    1.83
  12 -10   2   17.38    2.55
  12  10   2   13.59    1.82
 -12  10   2   10.95    3.11
  12  10  -2   13.25    2.51
 -12  10  -2   15.68    1.82
 -12  10  -2   15.38    2.55
  12 -10  -2   13.90    1.77
 -12  10  -2   15.42    1.83
 -12 -10  -2   15.37    2.58
  13  10   2   13.39    2.54
 -13  10   2   10.40    3.20
  13  10   2   12.68    2.48
 -13  10   2   15.52    2.54
  13 -10   2   14.26    1.82
 -13  10   2   14.46    3.22
  13  10  -2   15.93    2.45
 -13  10  -2   12.14    2.48
  13 -10  -2   18.60    2.49
 -13  10  -2   12.41    2.54
 -13  10  -2   12.95    2.54
 -13 -10  -2    9.69    2.56
  14  10   2    1.90    1.75
 -14  10   2    4.04    3.11
  14 -10   2    6.26    2.43
 -14  10   2    0.53    2.49
 -14  10   2    2.94    3.13
 -14 -10  -2    1.96    2.56
 -14  10  -2    1.68    2.52
  14  10  -2    2.41    2.42
  14 -10  -2    5.04    2.44
 -14  10  -2    1.43    2.53
 -14  10  -2    5.71    1.76
  15 -10   2    3.11    2.50
 -15  10   2    2.96    3.66
 -15  10   2    2.07    3.65
 -15  10  -2    3.54    2.53
  15 -10  -2    3.21    2.47
 -15  10  -2    2.25    2.51
 -15 -10  -2    4.17    1.77
   1  11   2  286.36    3.68
   1  11   2  400.06    6.32
  -1  11   2  393.80    5.87
  -1 -11   2  217.57    3.40
   1 -11   2  404.44    4.65
  -1  11   2  307.74    3.67
  -1 -11  -2  362.34    4.74
   1 -11  -2  368.46    3.96
  -1  11  -2  411.43    4.63
   1  11  -2  416.50    4.89
  -1  11  -2  438.20    4.70
   1  11  -2  392.38    4.69
   1 -11  -2  388.80    5.48
   2  11   2   19.40    3.31
  -2  11   2   12.46    3.32
   2  11   2   17.17    3.29
  -2 -11   2   15.21    3.16
   2 -11   2   18.58    3.30
  -2  11   2   16.90    3.30
   2 -11  -2   15.28    3.40
   2 -11  -2   18.41    3.23
  -2  11  -2   19.72    3.34
   2  11  -2   16.22    3.39
  -2  11  -2   25.14    3.30
   2  11  -2   20.67    3.13
  -2 -11  -2   17.59    2.45
   3  11   2  192.62    4.47
  -3  11   2  196.11    4.11
   3  11   2  164.78    2.91
  -3 -11   2  146.03    3.81
   3 -11   2  183.78    3.18
  -3  11   2  152.45    3.73
   3  11   2  156.76    4.71
   3 -11  -2  201.74    3.31
   3 -11  -2  199.98    4.23
  -3  11  -2  201.11    3.81
  -3  11  -2  206.37    3.93
   3  11  -2  200.32    3.78
   3  11  -2  217.69    4.34
  -3 -11  -2  183.64    3.07
  -4  11   2   20.15    3.14
  -4 -11   2   12.90    3.09
   4  11   2   22.55    3.10
   4  11   2   19.82    3.13
  -4  11   2   15.13    2.99
   4  11   2   17.23    3.13
   4  11  -2   17.47    3.33
   4 -11  -2   26.49    3.36
   4 -11  -2   17.01    2.30
  -4  11  -2   21.98    2.22
  -4  11  -2   24.86    3.11
   4  11  -2   17.62    2.29
  -4 -11  -2   22.59    3.18
  -5  11   2  140.07    3.32
   5  11   2  118.19    3.62
   5 -11   2  149.86    3.52
  -5 -11   2  130.42    4.30
   5  11   2  137.63    3.77
   5  11   2  125.68    2.64
  -5  11   2  105.91    3.49
   5  11  -2  146.14    4.00
   5 -11  -2  158.52    3.80
   5 -11  -2  143.21    2.84
  -5  11  -2  151.77    3.43
  -5  11  -2  141.95    2.81
   5  11  -2  132.82    3.44
  -5 -11  -2  122.80    2.66
   6  11   2    7.34    2.94
  -6 -11   2    5.75    3.65
   6 -11   2    7.03    2.95
  -6  11   2    5.28    2.90
  -6  11   2    6.25    2.88
   6  11   2    7.78    2.94
   6 -11  -2   10.01    3.01
   6 -11  -2    7.05    2.84
  -6  11  -2   13.64    2.84
   6  11  -2    9.56    2.90
  -6  11  -2    7.90    2.85
   6  11  -2    6.66    3.71
  -6 -11  -2   10.02    3.02
   7 -11   2   44.30    2.17
   7  11   2   39.02    2.92
  -7  11   2   45.07    2.95
  -7 -11   2   38.65    3.69
   7  11   2   49.96    2.16
  -7  11   2   34.41    2.93
   7  11  -2   45.08    2.93
   7 -11  -2   46.50    3.17
  -7  11  -2   50.58    2.89
   7 -11  -2   43.41    2.98
   7  11  -2   39.19    3.76
  -7  11  -2   44.80    2.93
  -7 -11  -2   36.77    3.05
  -8  11   2    0.51    2.74
   8 -11   2   -0.11    2.69
  -8 -11   2    0.37    3.89
   8  11   2   -0.78    2.83
   8  11   2    3.42    1.85
  -8  11   2    2.90    2.70
  -8  11  -2    1.06    1.98
   8 -11  -2    0.08    2.75
  -8  11  -2   -0.02    2.74
   8 -11  -2    2.41    1.95
   8  11  -2    0.66    1.92
   8  11  -2    1.80    3.89
  -8 -11  -2   -2.57    2.86
  -9  11   2   25.37    1.98
   9 -11   2   23.06    2.74
   9  11   2   20.93    2.68
   9  11   2   20.99    1.95
  -9  11   2   15.76    2.74
  -9  11  -2   28.71    2.74
  -9 -11  -2   24.54    2.86
   9  11  -2   23.02    1.95
  -9  11  -2   24.13    2.75
   9 -11  -2   30.19    2.81
   9 -11  -2   27.26    2.78
  -9  11  -2   28.17    2.75
   9  11  -2   23.81    4.98
  10 -11   2    3.94    2.61
  10  11   2    1.66    1.78
  10  11   2    1.36    2.62
 -10  11   2    0.68    2.63
 -10  11   2   -0.04    3.30
 -10  11  -2    1.11    2.55
 -10  11  -2    3.51    1.82
 -10  11  -2    2.81    1.84
  10 -11  -2    2.26    1.83
  10 -11  -2    2.73    2.62
 -10 -11  -2    0.32    2.63
  11 -11   2    8.24    2.57
  11  11   2    5.92    1.79
  11  11   2    7.44    1.83
 -11  11   2    8.93    1.81
 -11  11   2    9.23    3.20
 -11  11  -2    2.15    2.51
 -11  11  -2    5.51    1.74
  11 -11  -2    9.90    2.55
 -11  11  -2   11.90    2.59
 -11 -11  -2    8.70    2.57
  11  11  -2   10.16    2.50
 -12  11   2    3.31    2.48
  12  11   2    1.25    1.73
  12 -11   2    3.48    2.50
  12  11   2    2.92    2.52
 -12  11   2   -0.09    2.54
 -12  11  -2    1.66    2.51
 -12  11  -2    1.62    2.48
  12 -11  -2   -1.11    2.53
 -12  11  -2   -0.57    2.49
 -12 -11  -2    2.27    2.54
 -13  11   2    9.39    1.76
  13  11   2    7.82    2.44
  13 -11   2    9.19    1.73
 -13  11   2    9.68    2.67
  13  11   2    4.85    1.82
 -13  11   2    8.36    3.17
 -13  11  -2    6.53    1.81
 -13  11  -2    6.63    1.75
 -13  11  -2   10.67    1.80
  13 -11  -2   11.31    2.50
  13  11  -2    8.19    1.71
 -13 -11  -2    6.09    1.87
  14  11   2    3.03    2.45
 -14  11   2    5.09    1.74
  14 -11   2    4.91    2.46
  14  11   2    1.72    2.57
 -14  11   2    1.93    3.08
 -14  11   2    2.92    3.09
 -14  11  -2    4.31    2.48
  14 -11  -2    1.36    1.79
  14  11  -2   -0.36    1.73
 -14  11  -2    0.29    2.50
 -14  11  -2    1.99    1.76
 -14 -11  -2    0.59    1.81
  15  11   2   -0.28    2.43
  15 -11   2    0.23    2.51
 -15  11   2    1.82    3.18
 -15  11   2    1.45    3.68
 -15  11  -2   -1.29    2.55
  15  11  -2   -1.95    1.74
  15 -11  -2    0.83    2.50
 -15  11  -2    0.89    1.74
 -15 -11  -2    0.96    1.82
   0  12   2 1112.21    8.46
   0 -12   2  943.72    5.94
   0  12   2  881.17    5.82
   0  12  -2 1167.93    6.58
   0 -12  -2 1043.10    6.34
   0  12  -2 1266.05    6.82
   0 -12  -2 1061.31    8.12
  -1  12   2   10.19    3.07
   1  12   2   10.13    3.14
   1 -12   2    7.71    2.31
   1 -12   2   10.04    2.35
  -1 -12   2    8.01    3.03
   1  12   2    8.63    2.27
  -1  12   2    4.81    3.22
  -1 -12  -2   12.44    3.22
   1 -12  -2   11.34    3.38
  -1  12  -2   11.33    3.14
   1  12  -2   13.53    3.22
  -1  12  -2   10.65    3.15
   1  12  -2    8.74    2.36
   1 -12  -2    8.37    3.88
   2  12   2 1083.71    8.24
  -2 -12   2  684.68    5.11
   2 -12   2 1168.90    6.49
   2  12   2  989.50    5.79
  -2  12   2 1100.48    7.45
  -2  12   2  878.08    5.26
   2 -12  -2 1090.63    7.53
   2 -12  -2 1108.13    5.97
  -2  12  -2 1177.27    6.46
   2  12  -2 1221.94    7.14
  -2  12  -2 1256.56    6.47
   2  12  -2 1147.96    6.33
  -2 -12  -2 1054.72    5.62
  -3  12   2   12.94    3.06
   3  12   2   11.75    3.06
   3 -12   2   10.51    2.17
  -3 -12   2    9.66    3.03
   3  12   2    8.73    2.18
  -3  12   2   13.93    2.22
  -3 -12  -2   11.84    2.26
   3 -12  -2   14.58    2.29
   3 -12  -2   15.82    3.04
   3  12  -2   15.55    3.21
  -3  12  -2   12.10    2.21
  -3  12  -2   19.44    3.17
   3  12  -2   16.18    3.10
  -4  12   2  688.20    5.00
   4 -12   2  761.47    4.86
   4  12   2  606.06    5.99
  -4 -12   2  608.44    5.65
   4  12   2  638.98    4.79
  -4  12   2  583.64    5.11
   4  12   2  708.71    6.44
   4  12  -2  788.32    6.30
   4 -12  -2  783.49    5.77
   4 -12  -2  760.33    5.85
  -4  12  -2  750.88    4.76
  -4  12  -2  807.96    5.27
   4  12  -2  716.67    5.12
  -4 -12  -2  697.66    5.07
   5  12   2   12.32    2.15
  -5  12   2   10.09    2.96
   5  12   2   11.14    2.92
  -5 -12   2    9.30    2.98
   5  12   2    8.44    2.90
  -5  12   2    6.24    2.93
   5 -12   2    9.82    2.05
   5  12  -2    8.01    3.16
   5 -12  -2   14.84    3.04
   5 -12  -2   10.18    2.93
  -5  12  -2   12.38    2.91
  -5  12  -2   11.14    2.13
   5  12  -2   10.76    2.07
  -5 -12  -2   12.23    2.95
   6 -12   2  561.06    4.67
  -6  12   2  401.44    4.48
  -6  12   2  526.74    4.07
   6  12   2  144.51    3.14
  -6 -12   2  357.64    4.94
   6  12   2  518.06    5.12
   6  12   2  443.83    4.94
   6  12  -2  568.45    6.33
   6 -12  -2  626.50    5.27
   6 -12  -2  490.56    4.08
  -6  12  -2  591.77    4.46
  -6  12  -2  577.99    4.07
   6  12  -2  440.00    3.55
  -6 -12  -2  504.58    4.55
   7 -12   2    5.05    1.97
   7  12   2    6.75    2.76
  -7  12   2    8.21    2.74
  -7 -12   2    5.76    3.34
   7  12   2    6.17    2.71
  -7  12   2    4.07    2.81
   7  12  -2    7.83    2.00
   7 -12  -2    7.21    2.05
   7 -12  -2    8.27    1.95
  -7  12  -2    3.65    1.89
  -7  12  -2    3.61    1.88
   7  12  -2    7.27    3.46
  -7 -12  -2    4.38    2.01
   8 -12   2  272.12    3.55
  -8  12   2  158.98    3.47
  -8  12   2  252.90    3.57
  -8 -12   2  193.33    4.76
   8  12   2  216.82    3.64
   8  12   2  202.11    2.67
   8 -12  -2  269.89    3.98
  -8  12  -2  253.06    2.86
   8 -12  -2  265.32    3.04
   8  12  -2  220.08    3.30
   8  12  -2  241.98    5.12
  -8 -12  -2  241.97    3.56
   9 -12   2    9.72    2.54
   9  12   2    4.81    2.49
  -9 -12   2    3.47    3.25
  -9  12   2    8.41    2.59
   9  12   2   10.20    2.69
  -9  12   2    3.73    3.25
  -9  12  -2    7.50    1.87
  -9  12  -2    9.14    1.90
   9  12  -2    4.61    2.66
   9 -12  -2    9.77    2.60
   9 -12  -2    5.85    2.67
   9  12  -2    4.80    3.71
  -9 -12  -2    7.43    1.85
 -10  12   2   65.40    2.97
  10 -12   2  113.10    2.90
 -10  12   2  100.96    2.26
  10  12   2   87.97    2.92
  10  12   2   87.25    2.20
 -10  12  -2  112.66    2.82
 -10  12  -2  105.88    2.94
  10 -12  -2  104.38    2.85
  10 -12  -2  105.42    3.17
 -10  12  -2  108.82    2.93
 -10 -12  -2   85.78    2.25
  11 -12   2    4.05    2.48
  11  12   2    3.67    1.78
  11  12   2    6.77    2.53
 -11  12   2    4.12    2.49
 -11  12   2    2.47    2.57
  11  12  -2    5.64    1.77
 -11  12  -2    3.34    1.72
 -11  12  -2    4.27    1.77
  11 -12  -2    1.63    1.80
 -11  12  -2    3.03    1.85
  11 -12  -2    4.52    3.09
 -11 -12  -2    3.35    1.80
  12 -12   2   45.08    2.61
  12  12   2    0.35    1.61
 -12  12   2   32.15    2.76
 -12  12   2   44.24    1.92
 -12  12  -2   36.13    1.98
 -12  12  -2   44.45    2.64
 -12  12  -2   42.58    1.99
  12 -12  -2   46.75    2.62
 -12 -12  -2   38.58    2.74
 -13  12   2    2.79    2.48
  13 -12   2   -1.83    2.44
  13  12   2    1.32    2.47
 -13  12   2    0.11    2.59
 -13  12  -2    0.49    1.75
  13 -12  -2    4.00    1.72
 -13  12  -2    2.87    2.45
 -13  12  -2   -0.40    2.54
 -13 -12  -2    2.45    2.55
  14  12   2    8.45    2.44
  14 -12   2    9.58    2.49
 -14  12   2    8.43    2.65
 -14  12   2    7.11    2.62
 -14  12  -2    9.28    2.51
  14 -12  -2    8.25    1.78
 -14  12  -2    7.78    2.52
 -14  12  -2    5.10    1.82
 -14 -12  -2    5.40    2.53
  15  12   2    0.25    2.49
  15 -12   2    4.19    1.73
 -15  12   2   -2.04    1.70
 -15  12   2    0.37    3.15
 -15  12   2    2.08    3.10
 -15  12  -2    2.79    2.50
  15 -12  -2    2.16    2.48
  15  12  -2    1.85    2.45
 -15  12  -2    0.75    2.47
 -15 -12  -2    0.77    2.55
   1  13   2  255.17    4.57
  -1 -13   2  193.69    3.13
   1 -13   2  152.92    2.92
  -1  13   2  262.36    4.46
   1 -13   2  271.27    4.01
  -1  13   2  223.95    3.17
  -1 -13  -2  240.56    4.11
   1 -13  -2  261.79    4.16
  -1  13  -2  263.44    3.96
   1  13  -2  287.01    4.22
  -1  13  -2  275.30    4.08
   1 -13  -2  256.73    4.49
   1  13  -2  266.63    3.96
   2  13   2    8.68    3.24
  -2  13   2    6.82    3.11
  -2 -13   2    4.78    2.21
   2 -13   2    7.03    3.14
   2 -13   2    2.60    2.34
   2  13   2    7.78    2.22
  -2  13   2    9.31    2.26
  -2 -13  -2    7.97    2.27
   2 -13  -2    7.23    3.10
   2 -13  -2    7.62    2.33
  -2  13  -2    7.89    3.09
   2  13  -2   10.70    3.29
  -2  13  -2   11.22    3.10
   2  13  -2    9.42    2.19
   3  13   2  168.03    3.97
  -3  13   2  176.01    3.80
  -3 -13   2  159.28    3.74
   3  13   2  161.56    3.49
  -3  13   2  130.63    2.78
   3 -13   2  177.27    2.94
   3 -13  -2  177.82    3.92
   3  13  -2  193.74    3.95
  -3  13  -2  187.58    3.57
  -3  13  -2  191.62    3.72
   3  13  -2  171.20    3.59
   3 -13  -2  178.80    3.76
  -3 -13  -2  155.63    2.92
  -4  13   2    5.30    2.95
   4  13   2    8.68    3.59
  -4 -13   2    2.21    2.10
   4  13   2    6.09    2.20
   4 -13   2   12.25    2.98
   4  13   2   10.00    3.63
  -4  13   2    6.77    2.95
   4  13  -2    6.34    3.15
   4 -13  -2    5.53    3.05
   4 -13  -2    7.84    2.93
  -4  13  -2    8.31    2.96
  -4  13  -2    9.29    3.01
   4  13  -2    7.19    2.93
  -4 -13  -2    7.66    3.12
   5 -13   2  164.98    3.37
  -5  13   2  149.32    2.79
  -5 -13   2   98.77    3.47
   5  13   2  140.86    3.35
   5  13   2  147.00    3.75
  -5  13   2  122.87    3.39
   5  13   2  128.11    3.55
   5  13  -2  163.37    3.89
   5 -13  -2  182.05    3.72
   5 -13  -2  168.88    3.56
  -5  13  -2  173.05    2.77
  -5  13  -2  181.32    3.55
   5  13  -2  149.36    2.67
  -5 -13  -2  155.52    3.43
   6 -13   2   57.02    2.95
  -6  13   2    1.51    2.58
   6  13   2   41.55    3.64
  -6 -13   2   38.78    3.05
  -6  13   2   29.64    2.99
   6  13   2   48.10    2.18
   6  13   2   48.78    3.03
   6  13  -2   47.24    3.24
   6 -13  -2   54.34    3.17
   6 -13  -2   50.81    2.99
  -6  13  -2   60.08    2.97
  -6  13  -2   46.03    2.20
  -6 -13  -2   47.74    2.32
  -7  13   2   75.61    3.11
   7 -13   2  110.23    3.17
   7  13   2   84.14    3.12
  -7  13   2  104.35    3.15
  -7 -13   2   78.59    3.25
   7  13   2   96.86    3.23
   7  13   2   93.40    3.03
   7 -13  -2  127.37    3.33
   7 -13  -2  117.40    3.16
   7  13  -2   96.88    3.05
  -7  13  -2  117.84    3.13
  -7  13  -2  114.03    3.15
   7  13  -2  109.20    4.02
  -7 -13  -2   97.42    2.44
   8 -13   2   10.52    2.64
  -8  13   2    5.64    2.72
  -8  13   2    7.06    2.63
   8  13   2    8.07    2.67
  -8 -13   2    6.08    3.35
   8  13   2   10.54    1.95
  -8  13  -2    8.09    2.66
   8 -13  -2    7.03    1.90
   8 -13  -2    8.00    2.69
  -8  13  -2    4.22    2.73
   8  13  -2    6.83    3.45
  -8 -13  -2    9.69    2.00
   9 -13   2   57.09    2.75
  -9 -13   2   40.98    4.01
  -9  13   2   50.98    2.75
   9  13   2   45.42    2.74
   9  13   2   52.23    2.77
  -9  13   2   27.25    2.78
  -9  13  -2   52.87    2.81
  -9  13  -2   54.89    2.82
   9 -13  -2   53.93    2.77
   9 -13  -2   52.41    2.92
   9  13  -2   42.11    1.98
   9  13  -2   45.93    4.13
  -9 -13  -2   43.56    2.81
 -10  13   2    7.75    2.60
  10 -13   2   13.69    2.68
  10  13   2   11.75    2.62
 -10 -13   2    8.68    3.68
  10  13   2   14.44    2.63
 -10  13   2   13.42    2.56
 -10  13  -2   17.64    2.61
  10  13  -2   11.41    1.74
 -10  13  -2   17.46    1.83
  10 -13  -2   14.47    2.48
  10 -13  -2   15.47    2.64
 -10  13  -2   16.30    1.85
  10  13  -2   13.26    3.77
 -10 -13  -2   12.07    2.75
 -11  13   2   11.19    2.58
  11 -13   2   18.31    2.54
  11  13   2   12.63    1.83
 -11  13   2   14.91    1.85
 -11  13  -2   19.95    2.51
 -11  13  -2   16.59    2.51
  11 -13  -2   16.50    2.53
  11 -13  -2   19.19    2.59
 -11 -13  -2   11.93    2.60
 -12  13   2    4.50    3.12
  12 -13   2    2.32    2.51
  12  13   2    4.61    2.47
  12  13  -2    7.09    1.76
 -12  13  -2    7.61    2.45
 -12  13  -2    5.36    1.73
  12 -13  -2    5.64    1.80
 -12  13  -2   10.17    2.55
 -12 -13  -2    5.86    1.80
 -13  13   2    7.13    1.74
  13 -13   2    5.37    2.51
 -13  13   2    6.28    3.14
 -13  13  -2    5.48    1.75
 -13  13  -2    5.74    1.74
  13 -13  -2    6.30    1.76
 -13  13  -2    5.89    1.78
 -13 -13  -2    6.54    2.55
  14  13   2    1.74    1.76
  14 -13   2    0.48    1.75
 -14  13   2    1.41    3.14
 -14  13   2    0.99    2.57
 -14  13  -2    0.09    2.49
  14 -13  -2   -1.39    2.47
 -14  13  -2    4.70    2.42
 -14  13  -2    1.10    1.77
 -14 -13  -2    0.90    2.53
  15  13   2    5.42    2.49
  15 -13   2    3.00    2.46
 -15  13   2    1.58    1.78
  15  13   2    1.56    1.75
 -15  13   2    2.35    3.23
 -15  13   2    2.29    3.18
 -15  13  -2    2.16    1.78
 -15  13  -2    1.04    2.51
  15 -13  -2    2.97    2.47
  15  13  -2    5.27    2.43
 -15  13  -2    2.56    1.78
 -15 -13  -2    0.52    2.56
   0 -14   2  119.17    3.34
   0  14   2  124.50    3.73
   0  14   2  106.75    2.70
   0  14  -2  136.62    2.82
   0 -14  -2  124.92    3.68
   0  14  -2  149.91    3.59
   0 -14  -2  132.92    4.27
   1 -14   2    6.49    3.01
   1  14   2   11.57    3.05
  -1 -14   2    9.47    3.01
  -1  14   2    8.53    3.03
  -1  14   2    4.53    3.14
  -1 -14  -2   13.34    3.19
   1 -14  -2   11.12    2.35
  -1  14  -2   10.46    3.00
   1  14  -2   10.86    3.10
  -1  14  -2   12.22    3.07
   1 -14  -2   10.99    2.96
   1  14  -2   10.13    3.06
   2  14   2  274.38    4.97
   2 -14   2  239.41    3.04
  -2 -14   2  255.51    3.95
  -2  14   2  275.10    4.22
   2 -14   2  262.35    3.94
  -2  14   2  226.44    3.86
  -2 -14  -2  259.00    3.97
   2 -14  -2  270.67    3.35
  -2  14  -2  286.69    3.93
   2  14  -2  308.96    4.29
  -2  14  -2  295.48    4.06
   2  14  -2  276.00    3.89
   2 -14  -2  279.43    4.34
   3  14   2    9.75    3.00
  -3 -14   2    4.30    2.94
   3  14   2   10.12    2.04
   3 -14   2    4.66    2.15
  -3  14   2    9.17    2.95
  -3  14   2    6.15    2.21
  -3 -14  -2   10.77    2.99
   3 -14  -2    3.13    2.97
   3 -14  -2    8.62    3.12
   3  14  -2    6.71    3.09
  -3  14  -2    7.15    2.09
  -3  14  -2    8.66    2.17
   3  14  -2    4.27    2.99
  -4  14   2  192.93    3.63
   4  14   2  186.03    3.93
  -4 -14   2  168.58    3.63
   4  14   2  158.40    3.73
   4  14   2  179.87    3.52
  -4  14   2  156.75    3.46
   4 -14   2  188.96    2.88
  -4 -14  -2  194.42    3.67
   4  14  -2  175.24    3.82
   4 -14  -2  188.32    3.69
   4 -14  -2  194.56    3.03
  -4  14  -2  203.15    3.52
  -4  14  -2  189.49    3.48
   4  14  -2  189.34    3.49
  -5  14   2   13.37    2.02
   5  14   2   11.93    2.87
  -5 -14   2    9.14    2.90
   5  14   2   12.83    2.84
   5  14   2   11.67    2.01
  -5  14   2   10.61    2.05
   5 -14   2   15.71    2.85
   5  14  -2   17.57    3.05
   5 -14  -2   14.11    2.79
   5 -14  -2   14.19    3.00
  -5  14  -2   15.32    2.05
  -5  14  -2   12.36    2.04
   5  14  -2   15.90    2.92
  -5 -14  -2   16.05    2.96
   6 -14   2  113.44    2.49
  -6  14   2  107.78    2.46
  -6 -14   2   92.61    3.28
   6  14   2   99.34    3.23
   6  14   2  102.89    3.27
   6  14   2  106.85    3.13
  -6  14   2   81.94    2.40
   6 -14  -2  113.67    3.21
   6 -14  -2  128.94    3.36
  -6  14  -2  102.31    2.35
  -6  14  -2  121.05    3.14
   6  14  -2  110.74    3.14
   6  14  -2  114.68    3.48
  -6 -14  -2  112.62    3.25
   7 -14   2    5.75    2.71
   7  14   2   10.34    2.71
  -7  14   2    9.85    2.70
  -7 -14   2    6.87    2.70
   7  14   2    9.88    2.69
   7  14   2    3.10    1.65
  -7  14   2    9.75    2.72
   7 -14  -2   11.16    2.76
   7 -14  -2   12.45    2.77
  -7  14  -2   12.52    2.71
   7  14  -2    6.21    1.89
  -7  14  -2    6.98    2.71
  -7 -14  -2   14.39    2.80
   7  14  -2    8.97    2.82
   8 -14   2   65.54    2.84
  -8 -14   2   48.56    3.52
   8  14   2   54.22    2.87
   8  14   2   63.42    2.87
   8  14   2   51.59    2.79
  -8  14   2   43.26    2.79
   8 -14  -2   61.31    2.16
   8 -14  -2   72.62    2.99
  -8  14  -2   64.05    2.18
  -8  14  -2   65.59    2.91
   8  14  -2   59.74    3.68
  -8 -14  -2   65.60    2.97
   9 -14   2    5.75    1.88
   9  14   2    3.68    1.82
  -9  14   2    2.15    1.83
  -9 -14   2    1.54    3.15
   9  14   2    5.08    2.57
  -9  14   2    3.24    2.57
  -9  14  -2    4.26    2.65
   9 -14  -2    4.26    2.54
  -9  14  -2    5.33    1.81
   9 -14  -2    1.93    1.86
   9  14  -2    2.49    3.21
  -9 -14  -2    3.52    2.64
 -10  14   2    9.44    2.59
  10 -14   2   15.77    1.82
  10  14   2   15.40    2.53
 -10 -14   2   12.15    3.70
 -10  14  -2   14.66    1.90
  10 -14  -2   18.09    1.85
 -10  14  -2   17.18    1.83
  10 -14  -2   19.27    2.66
 -10  14  -2   16.77    2.68
  10  14  -2   16.69    3.75
 -10 -14  -2   12.76    1.92
 -11  14   2   -0.15    2.53
  11 -14   2    0.25    2.45
  11  14   2    2.57    2.41
 -11 -14   2   -0.12    4.34
 -11  14  -2   -2.26    1.80
 -11  14  -2   -1.96    2.45
  11 -14  -2   -2.78    1.76
  11  14  -2    0.23    4.76
  11 -14  -2    0.29    2.59
 -11 -14  -2    2.37    1.73
 -12  14   2    4.05    2.56
  12 -14   2    3.76    2.45
  12  14   2    2.82    2.47
 -12  14  -2    1.72    1.64
 -12  14  -2    1.35    2.41
  12 -14  -2    5.38    2.43
 -12  14  -2    3.15    1.81
 -12 -14  -2    0.27    2.55
  13 -14   2    6.65    2.50
  13  14   2    2.12    2.37
 -13  14   2    0.75    2.54
 -13  14   2    3.81    1.68
 -13  14  -2    2.89    1.78
 -13  14  -2   -0.20    1.77
  13 -14  -2    2.93    2.40
  13  14  -2    2.15    1.73
 -13 -14  -2   -0.04    1.81
  14 -14   2    2.39    2.47
  14  14   2    0.54    2.44
  14  14   2    1.48    1.78
 -14  14   2    3.57    3.10
 -14  14  -2    2.15    1.75
  14 -14  -2    4.06    2.45
 -14  14  -2    2.57    2.47
 -14  14  -2    2.55    2.50
 -14 -14  -2    1.02    2.54
   1  15   2  592.60    5.59
  -1 -15   2  452.18    3.87
  -1  15   2  578.29    5.27
   1 -15   2  563.16    4.22
   1  15   2  524.61    3.92
  -1  15   2  466.31    3.84
  -1 -15  -2  567.29    4.12
   1 -15  -2  578.67    4.24
  -1  15  -2  635.89    4.83
   1  15  -2  684.27    5.15
  -1  15  -2  677.50    5.01
   1 -15  -2  609.72    5.54
   1  15  -2  624.82    4.26
   2  15   2    0.84    2.91
  -2 -15   2    1.12    2.03
  -2  15   2    3.35    2.80
   2 -15   2   -1.75    2.91
  -2  15   2    5.20    2.13
  -2 -15  -2    3.34    2.07
   2 -15  -2    1.02    3.07
   2  15  -2    2.85    3.00
  -2  15  -2    1.56    2.88
  -2  15  -2    3.64    2.97
   2  15  -2    2.14    2.91
   2 -15  -2   -0.84    2.86
   3  15   2  683.22    5.86
  -3 -15   2  630.06    5.06
   3 -15   2  620.64    4.05
   3 -15   2  705.90    4.44
  -3  15   2  695.67    5.37
  -3  15   2  599.52    4.74
  -3 -15  -2  648.95    4.30
   3 -15  -2  683.85    5.40
   3  15  -2  783.96    5.59
   3 -15  -2  728.98    5.22
  -3  15  -2  726.50    4.40
  -3  15  -2  576.09    4.02
   3  15  -2  671.86    4.26
  -4 -15   2    5.32    1.98
   4  15   2    6.45    2.01
  -4  15   2    9.57    2.84
   4 -15   2    8.61    2.03
   4  15   2    5.86    3.35
  -4  15   2    7.70    2.82
   4  15   2    5.91    2.91
  -4 -15  -2    7.96    2.08
   4  15  -2    9.01    2.95
   4 -15  -2    6.13    2.81
   4 -15  -2    7.96    2.93
  -4  15  -2    6.14    2.10
  -4  15  -2    4.54    2.83
   4  15  -2    7.93    2.85
  -5  15   2  364.74    3.51
   5  15   2  370.88    4.47
  -5 -15   2  294.57    4.10
   5  15   2  307.65    4.16
  -5  15   2  297.39    3.90
   5 -15   2  384.77    3.95
  -5 -15  -2  321.70    3.30
   5  15  -2  412.38    4.60
   5 -15  -2  389.70    4.19
   5 -15  -2  416.34    4.35
  -5  15  -2  424.77    4.04
  -5  15  -2  402.24    4.00
   5  15  -2  370.24    3.91
  -6  15   2    8.27    2.68
  -6 -15   2    8.55    3.26
   6  15   2    6.69    2.04
   6  15   2    6.04    2.71
   6  15   2    5.77    2.72
  -6  15   2    5.06    2.74
   6 -15   2   11.72    2.69
   6  15  -2    7.15    2.82
   6 -15  -2    9.08    2.72
   6  15  -2   11.39    2.70
   6 -15  -2    9.98    2.76
  -6  15  -2    6.05    2.63
  -6  15  -2    5.60    1.92
   6  15  -2    5.97    1.91
  -6 -15  -2    5.24    2.79
   7  15   2  154.45    3.35
  -7 -15   2  130.75    3.38
   7 -15   2  191.59    3.31
   7  15   2  171.03    3.42
  -7  15   2  142.45    3.29
   7 -15  -2  200.59    3.31
   7 -15  -2  213.85    3.60
   7  15  -2  151.17    2.46
  -7  15  -2  206.75    3.27
   7  15  -2  190.84    3.24
  -7  15  -2  202.86    3.35
   7  15  -2  188.49    3.79
  -7 -15  -2  168.46    2.73
   8 -15   2    2.99    2.53
   8  15   2    1.78    2.60
  -8  15   2   -0.53    2.64
   8  15   2    0.49    1.75
  -8 -15   2    3.02    3.15
   8  15   2    1.43    2.64
  -8 -15  -2    4.44    2.72
   8 -15  -2    3.77    2.53
  -8  15  -2    5.04    2.59
  -8  15  -2    5.96    2.56
   8 -15  -2    0.01    2.60
   8  15  -2    2.68    3.28
  -9  15   2   82.08    2.95
   9 -15   2  116.79    2.29
  -9  15   2  126.00    3.01
  -9 -15   2   88.51    3.69
   9  15   2  117.15    3.09
   9  15   2  106.00    3.05
  -9  15  -2  129.62    2.32
   9 -15  -2  117.03    2.34
  -9  15  -2  136.07    2.33
   9 -15  -2  132.38    3.21
   9  15  -2  119.17    4.01
  -9 -15  -2  113.02    3.03
 -10  15   2    4.25    2.51
  10 -15   2    5.05    1.84
 -10 -15   2    3.69    3.61
  10  15   2    2.99    2.51
 -10  15  -2    7.48    2.51
  10 -15  -2    8.33    2.51
 -10  15  -2    7.94    2.48
  10 -15  -2    5.68    2.50
  10  15  -2    2.18    3.08
 -10 -15  -2    5.99    2.55
 -11  15   2   19.49    2.61
 -11 -15   2   21.07    3.77
  11 -15   2   36.56    2.61
  11  15   2   29.21    2.57
  11  15   2   27.56    1.88
 -11  15  -2   34.44    1.95
 -11  15  -2   38.91    1.96
  11  15  -2   33.41    1.90
  11 -15  -2   37.69    2.57
 -11  15  -2   37.87    2.54
  11 -15  -2   34.22    2.75
  11  15  -2   30.47    3.90
 -11 -15  -2   27.65    2.58
  12 -15   2   -0.67    1.79
 -12  15   2    0.32    2.55
 -12  15   2    0.18    1.70
 -12  15  -2    1.00    1.69
  12 -15  -2    1.50    1.69
 -12  15  -2    2.65    2.49
  12 -15  -2    1.34    2.50
 -12 -15  -2    2.21    2.51
  13 -15   2   20.62    1.82
  13  15   2   20.75    2.53
  13  15   2   20.74    1.85
 -13  15   2   17.46    2.57
 -13  15  -2   17.98    2.51
 -13  15  -2   18.79    1.87
  13 -15  -2   19.26    2.53
  13  15  -2   21.52    1.75
 -13 -15  -2    9.46    2.62
 -14  15   2    1.28    1.75
  14 -15   2    1.57    2.47
  14  15   2    3.12    2.45
 -14  15   2    2.49    2.49
 -14  15  -2   -0.22    1.76
  14 -15  -2   -0.20    2.42
 -14  15  -2    1.56    2.51
 -14  15  -2    1.88    2.57
  14  15  -2    6.01    2.42
 -14 -15  -2    1.45    1.83
   0  16   2    1.52    2.80
   0 -16   2    0.56    1.93
   0  16   2    2.98    2.04
   0  16  -2   10.46    2.06
   0 -16  -2    6.00    2.12
   0  16  -2    3.90    2.94
   0 -16  -2    5.60    2.89
   1  16   2   52.85    3.23
  -1 -16   2   45.83    2.27
  -1  16   2   59.98    3.13
   1 -16   2   41.81    2.23
   1 -16   2   50.26    3.14
  -1  16   2   50.60    2.33
  -1 -16  -2   50.35    3.22
   1 -16  -2   55.76    2.46
  -1  16  -2   59.94    3.14
   1  16  -2   69.35    3.10
  -1  16  -2   67.39    3.17
   1 -16  -2   50.47    3.26
   1  16  -2   58.54    2.32
   2  16   2  219.72    3.97
  -2 -16   2  150.70    2.77
   2 -16   2  223.79    2.97
  -2  16   2  199.78    3.55
  -2  16   2  225.50    3.78
  -2 -16  -2  213.05    3.66
   2 -16  -2  214.31    3.71
   2  16  -2  248.46    3.79
  -2  16  -2  224.85    2.93
  -2  16  -2  245.86    3.70
   2  16  -2  223.08    3.56
   2 -16  -2  225.67    3.91
   3  16   2   18.30    2.92
  -3 -16   2   17.34    2.83
   3 -16   2   21.04    2.14
  -3  16   2   21.22    2.83
  -3  16   2   14.36    2.96
   3 -16  -2   21.50    2.88
  -3 -16  -2   27.14    2.98
   3  16  -2   23.67    3.01
   3 -16  -2   20.08    2.94
  -3  16  -2   21.42    2.10
  -3  16  -2   23.88    2.97
   3  16  -2   19.15    3.04
   4  16   2  149.33    3.56
   4 -16   2  168.11    3.31
   4  16   2  129.37    3.37
  -4 -16   2  117.43    3.23
   4 -16   2  117.03    2.46
   4  16   2  127.43    2.45
  -4  16   2  136.28    3.22
  -4 -16  -2  145.58    3.33
   4 -16  -2  160.19    3.38
   4  16  -2  161.07    3.58
   4 -16  -2  164.22    3.49
  -4  16  -2  179.50    3.40
  -4  16  -2  162.87    2.64
   4  16  -2  153.37    3.30
  -5  16   2   16.33    2.77
  -5 -16   2   12.93    2.77
   5  16   2   13.62    2.72
   5  16   2   15.93    2.81
   5 -16   2   16.93    1.99
  -5  16   2   13.66    2.83
  -5 -16  -2   19.54    2.77
   5  16  -2   18.93    2.91
   5 -16  -2   20.99    2.75
   5 -16  -2   18.46    2.06
  -5  16  -2   18.01    2.02
  -5  16  -2   21.88    2.76
   5  16  -2   14.40    2.81
   6  16   2   25.68    2.00
  -6 -16   2   16.63    2.76
   6  16   2   25.05    2.78
   6 -16   2   28.10    2.69
   6  16   2   24.70    2.70
  -6  16   2   22.10    2.69
  -6 -16  -2   20.23    2.04
   6  16  -2   25.06    2.85
  -6  16  -2   24.93    2.75
   6 -16  -2   20.97    2.71
   6  16  -2   20.39    1.87
   6 -16  -2   27.26    2.76
  -6  16  -2   23.86    1.93
   6  16  -2   21.42    1.95
   7 -16   2   26.78    2.03
   7  16   2   23.73    2.68
  -7 -16   2   19.14    2.71
   7  16   2   24.75    2.74
  -7  16   2   18.84    1.97
  -7 -16  -2   21.73    2.83
   7  16  -2   23.12    2.70
   7 -16  -2   26.11    2.01
   7 -16  -2   23.29    2.03
  -7  16  -2   31.69    2.06
  -7  16  -2   30.94    2.70
   7  16  -2   21.73    1.98
   7  16  -2   20.05    2.88
   8 -16   2   58.03    2.11
   8  16   2   52.31    2.02
  -8 -16   2   38.13    2.80
   8  16   2   61.21    2.78
  -8  16   2   48.33    2.75
   8  16  -2   54.75    2.01
   8 -16  -2   65.69    2.78
  -8  16  -2   82.73    2.82
   8 -16  -2   68.64    2.85
   8  16  -2   67.08    2.78
  -8  16  -2   69.15    2.82
   8  16  -2   59.51    3.04
  -8 -16  -2   63.00    2.92
  -9  16   2    3.81    2.58
   9 -16   2    8.54    2.55
  -9  16   2    8.70    1.76
  -9 -16   2    5.62    2.60
   9  16   2   12.32    2.61
   9  16   2    8.41    2.59
   9 -16  -2   10.93    2.50
  -9  16  -2   14.00    2.61
   9 -16  -2    9.81    2.61
   9  16  -2    9.71    2.67
   9  16  -2   11.21    2.55
  -9  16  -2   11.89    1.88
  -9 -16  -2    6.27    1.84
  10 -16   2   20.17    2.55
 -10  16   2   10.07    2.60
 -10 -16   2    9.84    2.60
 -10  16   2   19.17    1.83
  10  16   2   17.05    2.53
  10  16   2   18.02    1.79
 -10  16  -2   20.45    2.51
  10 -16  -2   17.83    1.82
 -10  16  -2   22.41    2.57
  10 -16  -2   20.90    2.67
  10  16  -2   17.63    1.80
  10  16  -2   16.21    3.31
 -10 -16  -2   13.23    1.85
 -11  16   2    1.06    2.53
  11 -16   2    5.43    1.74
 -11 -16   2    2.94    3.12
 -11  16   2    5.11    1.82
 -11  16  -2    5.29    2.47
  11  16  -2    1.83    1.78
  11 -16  -2    8.57    1.78
 -11  16  -2    3.84    1.81
  11 -16  -2    3.48    2.53
  11  16  -2    4.22    3.14
 -11 -16  -2    2.59    2.53
 -12  16   2    1.70    2.49
  12 -16   2    1.43    2.48
 -12 -16   2    1.86    4.35
  12  16   2    4.83    1.76
 -12  16   2    6.22    2.50
  12  16  -2    3.51    2.43
 -12  16  -2    1.96    2.40
  12 -16  -2    2.29    2.47
 -12  16  -2    1.85    2.43
  12 -16  -2    4.14    2.51
 -12 -16  -2    2.76    1.77
  13 -16   2   11.60    2.47
  13  16   2    9.30    2.46
 -13  16   2    6.06    2.54
 -13  16  -2    4.57    2.50
 -13  16  -2    5.40    2.45
 -13  16  -2    6.73    1.79
  13 -16  -2    7.54    2.48
  13  16  -2    8.21    1.70
 -13 -16  -2    7.57    2.52
  14 -16   2    5.28    1.79
  14  16   2    0.86    2.46
 -14  16   2    3.28    1.80
 -14  16   2    5.63    2.67
 -14 -16  -2    3.68    2.61
 -14  16  -2    8.24    1.82
  14 -16  -2    9.00    2.48
 -14  16  -2    5.37    2.53
 -14  16  -2    9.15    2.56
  14  16  -2    5.03    2.46
  -1  17   2   71.58    3.09
   1  17   2   76.06    3.20
  -1  17   2   77.37    3.13
  -1 -17   2   56.36    2.24
   1 -17   2   60.18    2.21
   1 -17   2   67.59    2.36
   1  17  -2   72.96    3.08
  -1 -17  -2   68.73    3.17
   1 -17  -2   64.15    2.42
  -1  17  -2   74.13    3.10
   1  17  -2   83.87    3.18
  -1  17  -2   72.53    2.35
   1 -17  -2   67.80    3.11
   2  17   2    9.88    2.84
  -2 -17   2    8.70    2.80
  -2  17   2    7.89    2.02
   2 -17   2   11.28    2.04
  -2  17   2    8.36    2.90
  -2 -17  -2   12.74    2.92
   2 -17  -2    8.07    2.12
   2  17  -2    9.26    2.94
  -2  17  -2    7.35    2.01
  -2  17  -2   13.26    2.91
   2 -17  -2    9.49    2.83
   2  17  -2    9.36    2.04
   3  17   2  164.99    3.56
  -3 -17   2  154.18    3.35
  -3  17   2  165.34    3.40
   3 -17   2  151.95    2.61
  -3  17   2  139.91    3.23
  -3 -17  -2  137.40    2.66
   3  17  -2  136.46    2.73
   3 -17  -2  172.32    3.40
  -3  17  -2  166.76    2.67
  -3  17  -2  129.88    2.53
   3  17  -2  164.31    3.26
   3 -17  -2  157.83    3.46
   4  17   2    8.07    2.73
  -4  17   2   14.45    1.98
  -4 -17   2    5.72    1.95
   4  17   2    9.37    1.94
   4 -17   2   11.25    1.94
   4 -17   2    7.45    2.78
  -4 -17  -2   10.99    2.77
   4  17  -2   10.50    2.89
   4 -17  -2   14.15    2.86
  -4  17  -2   10.02    1.92
  -4  17  -2   10.08    2.74
   4 -17  -2   13.32    2.76
   4  17  -2    9.02    1.94
   5  17   2   35.56    2.82
  -5 -17   2   30.14    2.74
   5 -17   2   40.74    2.78
   5  17   2   40.83    2.84
  -5  17   2   38.01    2.15
  -5  17   2   41.43    2.08
  -5 -17  -2   48.09    2.87
   5  17  -2   51.06    2.99
   5 -17  -2   46.22    2.13
   5 -17  -2   50.91    2.86
  -5  17  -2   60.04    2.82
  -5  17  -2   55.67    2.81
   5  17  -2   42.73    2.75
   6  17   2   28.79    2.69
  -6 -17   2   22.81    2.76
   6  17   2   34.42    2.76
   6 -17   2   38.05    2.03
  -6  17   2   28.49    2.80
   6  17  -2   26.30    2.84
  -6 -17  -2   33.93    2.90
   6 -17  -2   30.36    2.05
   6 -17  -2   42.00    2.88
  -6  17  -2   39.27    2.02
  -6  17  -2   35.86    2.74
   6  17  -2   30.34    2.05
   6  17  -2   23.43    2.75
  -7  17   2   41.79    2.08
  -7 -17   2   28.71    2.67
   7  17   2   39.27    2.71
   7  17   2   41.62    2.78
  -7  17   2   35.97    2.71
   7 -17   2   41.13    2.77
  -7 -17  -2   44.66    2.03
   7  17  -2   34.30    1.97
   7 -17  -2   46.01    2.75
  -7  17  -2   45.68    2.71
   7 -17  -2   41.05    2.81
  -7  17  -2   45.54    2.74
   7  17  -2   42.09    1.99
   7  17  -2   44.35    2.88
   8 -17   2   10.25    2.52
  -8 -17   2    3.53    2.60
   8  17   2    6.12    2.56
  -8  17   2    6.60    2.58
  -8 -17  -2    8.63    1.86
   8  17  -2    8.05    2.68
   8  17  -2    6.94    2.59
   8 -17  -2    7.18    1.90
  -8  17  -2    7.03    1.79
   8  17  -2    9.08    1.76
   8 -17  -2    9.35    1.81
  -8  17  -2    7.55    2.56
  -9  17   2   24.53    2.64
   9  17   2   28.08    2.61
   9 -17   2   33.23    2.60
  -9 -17   2   20.69    2.63
   9  17   2   28.61    1.90
  -9 -17  -2   30.14    2.66
   9 -17  -2   35.19    1.94
  -9  17  -2   35.85    2.62
   9 -17  -2   29.11    2.67
   9  17  -2   34.88    2.65
   9  17  -2   30.80    2.71
  -9  17  -2   32.20    2.61
   9  17  -2   30.94    2.57
 -10  17   2    1.30    2.52
  10 -17   2    0.82    2.55
  10  17   2    3.75    2.43
 -10  17   2    1.88    1.79
 -10 -17   2    0.94    3.08
 -10 -17  -2    3.94    1.73
 -10  17  -2    1.28    2.52
  10 -17  -2    1.62    2.48
 -10  17  -2    4.97    2.49
  10 -17  -2    1.08    2.53
  10  17  -2    2.27    3.09
  10  17  -2   -0.34    1.78
 -11  17   2    3.15    2.54
  11 -17   2    4.28    2.42
  11  17   2    2.95    1.78
 -11  17   2    3.86    1.77
 -11 -17   2    3.24    3.04
 -11 -17  -2    2.29    1.77
 -11  17  -2    2.84    2.49
  11 -17  -2    3.06    2.40
  11  17  -2    2.42    1.64
 -11  17  -2    3.96    1.81
  11 -17  -2    2.58    2.53
  11  17  -2    3.25    3.60
 -12  17   2    4.64    2.50
  12 -17   2    1.98    2.43
 -12 -17   2    3.68    3.60
  12  17   2    5.08    2.38
  12  17   2    1.96    1.75
 -12  17   2    6.49    2.48
 -12 -17  -2    4.82    2.55
  12  17  -2    5.90    2.43
 -12  17  -2    7.43    2.46
  12 -17  -2    5.18    2.51
 -12  17  -2    9.71    2.47
 -12  17  -2    9.84    2.48
  12 -17  -2    6.31    2.50
  12  17  -2    5.37    4.01
  13 -17   2   -4.83    2.50
  13  17   2    0.23    2.45
 -13  17   2   -0.70    2.58
 -13 -17  -2   -0.22    2.54
 -13  17  -2   -0.11    2.41
  13 -17  -2   -0.26    1.74
 -13  17  -2   -0.66    1.74
 -13  17  -2    0.48    2.51
  13  17  -2    1.30    1.76
  14  17   2    0.66    1.82
  14 -17  -2    1.62    2.49
 -14  17  -2    3.10    1.81
  14  17  -2    4.42    2.48
   0  18   2  762.48    5.45
   0 -18   2  714.02    4.78
   0  18   2  705.98    4.64
   0  18  -2  778.96    4.81
   0 -18  -2  717.62    4.29
   0  18  -2  872.34    5.17
   0 -18  -2  728.60    5.57
  -1  18   2   67.38    2.34
   1  18   2   70.32    3.08
  -1  18   2   70.86    3.09
  -1 -18   2   69.21    3.00
   1 -18   2   68.68    2.97
   1 -18   2   67.19    3.00
   1  18  -2   68.94    2.97
  -1 -18  -2   72.79    3.18
   1 -18  -2   73.89    3.16
  -1  18  -2   75.80    2.23
   1  18  -2   78.86    3.12
  -1  18  -2   80.07    3.09
   1 -18  -2   65.18    3.10
   2  18   2  215.10    3.77
  -2 -18   2  206.02    3.46
  -2  18   2  210.20    3.01
   2 -18   2  211.61    3.49
   2  18   2  199.77    3.31
  -2  18   2  207.13    3.43
  -2 -18  -2  224.27    3.54
   2  18  -2  250.50    3.70
   2 -18  -2  222.83    3.59
  -2  18  -2  243.39    3.49
  -2  18  -2  274.04    3.63
   2 -18  -2  222.55    3.69
   2  18  -2  222.85    3.41
   3  18   2    5.45    2.74
  -3  18   2    8.55    2.74
  -3  18   2    4.63    2.04
  -3 -18   2    5.30    2.64
   3 -18   2    2.63    1.94
   3  18   2    5.31    1.79
  -3 -18  -2    6.10    1.93
   3  18  -2    7.96    2.76
   3 -18  -2    6.10    1.96
  -3  18  -2   10.28    1.99
  -3  18  -2    6.05    1.91
   3  18  -2    6.63    1.93
   3 -18  -2    5.42    1.95
   4  18   2  200.46    3.53
  -4 -18   2  182.34    3.36
   4  18   2  187.00    2.58
   4 -18   2  204.24    3.41
  -4  18   2  210.84    3.40
  -4  18   2  171.68    2.59
   4 -18  -2  221.25    3.55
  -4 -18  -2  191.70    2.74
   4  18  -2  227.88    3.70
   4 -18  -2  227.92    3.46
  -4  18  -2  240.49    2.81
  -4  18  -2  220.91    3.36
   4  18  -2  208.50    2.62
   5  18   2    0.84    2.60
  -5 -18   2    3.72    2.61
   5  18   2    2.42    2.53
   5 -18   2    0.98    1.78
  -5  18   2    3.37    1.91
  -5  18   2    1.35    2.61
  -5 -18  -2   -0.05    1.96
   5  18  -2    2.60    2.71
   5 -18  -2    0.87    2.52
   5 -18  -2   -0.98    2.68
  -5  18  -2   -1.04    2.73
  -5  18  -2    2.23    1.91
   5  18  -2    4.64    1.90
  -6  18   2  295.06    3.02
   6  18   2  256.57    3.67
  -6 -18   2  224.73    3.57
   6  18   2  284.40    3.83
   6 -18   2  308.62    3.59
  -6  18   2  254.95    3.53
   6  18  -2  249.47    3.32
   6  18  -2  300.03    3.96
  -6 -18  -2  279.14    3.57
   6 -18  -2  290.02    3.67
   6 -18  -2  307.10    3.15
  -6  18  -2  328.85    3.54
  -6  18  -2  299.16    2.89
   6  18  -2  290.87    3.49
   7  18   2   12.38    1.86
  -7 -18   2   11.95    2.61
   7  18   2   15.08    2.62
   7  18   2   15.57    2.60
   7 -18   2   16.59    1.84
  -7  18   2   13.42    1.88
  -7 -18  -2   19.99    2.73
   7  18  -2   18.64    2.65
   7 -18  -2   19.98    2.62
   7  18  -2   15.95    1.80
  -7  18  -2   17.08    1.92
  -7  18  -2   16.89    2.55
   7 -18  -2   21.05    2.59
   7  18  -2   17.05    1.87
   8 -18   2   67.46    2.80
   8  18   2   57.71    2.80
  -8 -18   2   35.42    2.75
   8  18   2   61.39    2.81
  -8  18   2   47.92    2.71
  -8 -18  -2   47.75    2.83
   8 -18  -2   64.47    2.72
  -8  18  -2   69.69    2.02
   8 -18  -2   58.94    2.07
   8  18  -2   55.06    2.73
   8  18  -2   58.83    2.74
  -8  18  -2   59.37    2.06
   8  18  -2   57.00    2.93
   9 -18   2    6.09    1.75
   9  18   2    7.06    2.49
  -9 -18   2    3.41    2.55
   9  18   2    0.75    1.83
   9  18   2    2.42    2.50
  -9  18   2    2.07    1.78
  -9 -18  -2    2.79    2.56
   9  18  -2    5.06    2.46
   9 -18  -2    6.89    2.46
  -9  18  -2    7.96    2.51
   9 -18  -2    5.32    2.53
   9  18  -2    3.26    2.45
   9  18  -2    5.34    3.12
  -9  18  -2    4.58    2.48
 -10  18   2   24.77    2.53
  10 -18   2   32.26    1.95
  10  18   2   36.93    1.99
 -10  18   2   33.73    2.59
 -10 -18   2   23.92    3.17
  10  18   2   31.18    2.58
 -10 -18  -2   26.60    2.67
  10  18  -2   34.02    2.65
  10 -18  -2   32.58    1.91
 -10  18  -2   48.92    2.67
  10 -18  -2   36.19    2.68
  10  18  -2   32.03    2.77
  10  18  -2   34.49    2.56
 -10  18  -2   38.06    2.56
 -11  18   2    2.28    2.52
  11  18   2    3.66    2.49
  11 -18   2    1.94    2.39
 -11 -18   2    2.83    2.54
 -11  18   2    8.24    2.50
  11  18   2    3.10    2.48
  11  18   2    4.57    2.43
 -11 -18  -2    0.71    2.55
 -11  18  -2    2.82    1.78
  11 -18  -2    2.98    2.45
 -11  18  -2    2.45    1.69
  11  18  -2    1.45    1.72
  11 -18  -2    3.58    1.82
  11  18  -2    3.64    3.16
 -12  18   2   16.70    2.54
  12 -18   2   25.76    1.87
 -12 -18   2   17.28    3.23
  12  18   2   23.73    2.54
  12  18   2   25.10    1.91
 -12  18   2   25.29    2.54
  12  18   2   24.29    2.57
 -12 -18  -2   18.78    2.61
 -12  18  -2   24.72    1.88
  12  18  -2   26.40    2.50
  12 -18  -2   24.85    2.62
  12 -18  -2   27.54    2.52
 -12  18  -2   32.56    2.58
 -12  18  -2   26.24    2.59
  12  18  -2   25.34    3.85
  13 -18   2    1.81    1.76
  13  18   2    4.33    1.77
  13  18   2    4.35    2.56
  13  18   2    4.82    2.56
 -13  18   2    5.43    2.48
 -13  18   2    1.40    2.60
 -13 -18  -2    3.86    1.80
  13  18  -2    2.02    1.79
  13 -18  -2    3.61    1.79
 -13  18  -2    0.59    2.45
 -13  18  -2    4.43    1.82
 -13  18  -2    2.26    2.48
   1  19   2  134.57    3.25
  -1  19   2  132.59    3.23
  -1 -19   2  122.83    3.17
   1 -19   2  131.29    3.14
   1 -19   2  126.88    2.49
  -1  19   2  126.25    3.13
   1  19   2  124.94    2.45
   1  19  -2  144.45    3.18
  -1 -19  -2  127.28    3.30
   1 -19  -2  139.28    3.24
  -1  19  -2  145.65    3.17
   1  19  -2  165.44    3.29
  -1  19  -2  160.61    3.29
   1 -19  -2  128.24    3.36
   2  19   2    7.05    2.71
  -2 -19   2    5.26    1.83
  -2  19   2    6.21    2.69
   2 -19   2    7.27    2.71
   2 -19   2    6.98    2.74
   2  19   2   10.04    1.96
  -2  19   2    9.33    1.96
  -2 -19  -2    8.84    2.80
   2  19  -2    3.59    2.03
   2 -19  -2    5.91    1.93
  -2  19  -2    6.10    1.95
  -2  19  -2   12.46    2.78
   2 -19  -2    8.26    2.66
   2  19  -2    8.75    1.92
   3  19   2   62.58    2.92
  -3 -19   2   59.49    2.73
  -3  19   2   63.23    2.85
   3 -19   2   56.32    2.19
   3  19   2   60.98    2.07
  -3  19   2   50.11    2.07
   3 -19   2   61.33    2.08
  -3 -19  -2   61.78    2.99
   3  19  -2   65.54    2.20
   3 -19  -2   65.91    3.07
  -3  19  -2   71.73    2.94
  -3  19  -2   68.14    2.89
   3  19  -2   59.09    2.85
   3 -19  -2   66.34    2.22
   4  19   2   32.31    2.85
  -4 -19   2   23.49    1.94
   4  19   2   32.93    2.83
   4 -19   2   34.61    2.05
  -4  19   2   34.35    2.72
  -4  19   2   34.79    2.82
   4 -19  -2   30.79    2.80
  -4 -19  -2   33.82    2.05
   4  19  -2   37.72    2.92
   4  19  -2   34.56    2.80
   4 -19  -2   33.34    2.85
  -4  19  -2   45.94    2.89
  -4  19  -2   40.78    2.77
  -5  19   2   59.21    2.21
   5 -19   2   70.62    2.08
  -5 -19   2   48.24    2.80
   5  19   2   61.07    2.85
  -5  19   2   75.72    2.85
   5  19   2   70.24    2.94
   5  19  -2   56.59    2.18
   5 -19  -2   70.84    2.21
  -5 -19  -2   65.79    2.97
   5 -19  -2   77.81    2.98
  -5  19  -2   63.56    2.17
  -5  19  -2   75.84    2.75
   5  19  -2   68.27    2.14
  -6  19   2    9.22    2.64
  -6  19   2    6.96    2.58
  -6 -19   2    4.92    2.58
   6  19   2    8.70    2.54
   6  19   2    6.13    1.90
   6 -19   2    3.58    2.59
   6  19   2    6.93    2.65
   6  19  -2   11.42    2.67
  -6 -19  -2   15.87    2.63
   6 -19  -2    8.42    1.85
   6  19  -2    8.86    2.60
  -6  19  -2   13.34    2.59
   6 -19  -2   14.77    2.63
  -6  19  -2   13.37    2.60
   6  19  -2    7.79    1.86
  -7  19   2   27.45    1.89
  -7 -19   2   18.96    2.63
   7  19   2   28.92    2.69
   7  19   2   30.73    2.68
   7  19   2   29.13    2.58
   7 -19   2   25.74    2.56
  -7 -19  -2   26.40    2.76
   7 -19  -2   30.50    2.63
  -7  19  -2   32.17    2.64
   7 -19  -2   31.93    2.69
   7  19  -2   23.20    2.60
  -7  19  -2   29.57    2.60
   7  19  -2   29.88    2.65
   7  19  -2   28.66    2.74
  -8  19   2   10.49    2.56
   8  19   2   12.12    1.78
  -8 -19   2    7.82    2.54
   8  19   2   10.25    2.56
   8 -19   2   10.68    1.84
  -8  19   2    9.37    1.89
  -8 -19  -2   10.38    2.57
   8  19  -2    9.45    2.48
   8 -19  -2   10.86    1.83
  -8  19  -2   11.42    1.84
   8 -19  -2   12.50    2.60
  -8  19  -2   14.38    2.54
   8  19  -2   11.76    2.59
   8  19  -2   11.15    2.64
   9 -19   2   27.02    2.56
   9  19   2   20.83    2.52
  -9  19   2   23.20    2.59
  -9 -19   2   12.37    2.52
   9  19   2   20.26    2.56
   9  19   2   23.72    1.85
  -9  19   2   17.00    2.48
  -9 -19  -2   15.40    1.94
   9  19  -2   19.59    2.53
   9  19  -2   21.13    2.46
   9 -19  -2   20.96    1.86
  -9  19  -2   28.54    2.51
   9 -19  -2   20.82    2.53
   9  19  -2   21.99    2.64
  -9  19  -2   27.37    2.57
 -10  19   2    7.31    2.57
  10 -19   2    9.07    2.49
 -10  19   2    4.38    2.50
 -10 -19   2    5.25    2.54
  10  19   2    7.12    2.55
  10  19   2   10.22    2.51
  10  19   2    7.66    2.52
 -10 -19  -2    5.64    2.52
  10 -19  -2    8.36    2.46
 -10  19  -2    7.33    2.54
  10  19  -2    7.77    2.61
  10 -19  -2    7.10    2.56
  10  19  -2    5.43    2.44
  10  19  -2   10.15    2.46
 -10  19  -2    9.74    1.77
 -11  19   2    8.72    2.59
  11 -19   2   11.70    1.78
  11  19   2   12.79    2.39
 -11 -19   2    7.39    2.54
 -11  19   2   14.19    2.47
  11  19   2   14.01    1.81
  11  19   2   11.90    2.48
 -11 -19  -2    7.83    2.59
 -11  19  -2   13.47    1.82
  11 -19  -2   12.78    1.81
  11  19  -2    8.58    1.76
 -11  19  -2   13.16    1.80
  11  19  -2   11.89    1.72
  11 -19  -2   11.32    2.45
  11  19  -2   11.22    3.18
  12 -19   2    6.61    1.73
 -12 -19   2    2.94    3.15
  12  19   2    5.20    2.51
 -12  19   2    7.43    2.44
  12  19   2    5.83    2.46
  12  19   2    7.16    2.50
 -12  19   2    4.46    1.79
 -12 -19  -2    5.09    2.53
  12 -19  -2    5.13    2.57
 -12  19  -2    7.69    1.73
  12  19  -2    4.35    1.70
  12 -19  -2    3.29    1.74
 -12  19  -2    5.98    1.78
  12  19  -2    5.79    3.12
 -12  19  -2    7.21    2.50
  12  19  -2    7.03    1.72
  13 -19   2    5.03    2.50
  13  19   2    3.11    2.47
 -13 -19   2    2.32    4.13
  13  19   2    8.80    2.58
  13  19   2    5.58    2.54
 -13  19   2    2.06    2.53
 -13  19   2    3.35    2.61
 -13 -19  -2    3.51    1.84
  13  19  -2    3.42    2.40
 -13  19  -2    4.36    1.78
  13 -19  -2    3.37    2.50
 -13  19  -2    7.96    2.52
 -13  19  -2    4.88    2.52
  13  19  -2    3.23    4.51
   0  20   2   91.89    3.06
   0 -20   2   74.04    2.23
   0  20   2   77.90    2.18
   0  20  -2  110.45    3.01
   0 -20  -2  101.53    2.99
   0  20  -2  122.14    3.16
   0 -20  -2   93.84    3.16
  -1  20   2    2.23    2.67
   1  20   2    0.68    2.69
  -1  20   2    0.73    2.69
  -1 -20   2   -0.42    2.73
   1 -20   2   -0.41    1.82
   1 -20   2    1.93    2.67
   1  20   2   -1.33    2.76
   1  20  -2    0.95    2.70
  -1 -20  -2    3.84    2.74
   1 -20  -2    1.18    1.89
   1  20  -2   -0.16    2.81
  -1  20  -2    0.04    2.72
  -1  20  -2    3.39    2.66
   1 -20  -2   -1.65    2.72
   2  20   2   52.87    2.91
  -2 -20   2   47.62    2.76
   2 -20   2   38.04    2.05
  -2  20   2   49.56    2.79
   2 -20   2   44.51    2.76
  -2  20   2   45.63    2.03
   2  20   2   50.08    2.73
  -2 -20  -2   46.58    2.90
   2  20  -2   58.01    2.87
   2 -20  -2   50.79    2.89
  -2  20  -2   37.56    2.03
  -2  20  -2   53.45    2.73
   2 -20  -2   42.57    2.18
   2  20  -2   49.95    2.07
   3 -20   2   -1.98    1.88
   3  20   2    0.97    2.63
   3  20   2   -0.87    2.67
   3 -20   2    3.26    2.68
  -3 -20   2    0.37    1.81
  -3  20   2   -0.98    2.59
  -3  20   2    1.62    2.62
  -3 -20  -2   -0.80    2.67
   3  20  -2    0.34    2.63
   3 -20  -2   -0.32    2.70
  -3  20  -2   -1.90    2.82
  -3  20  -2    2.37    2.66
   3  20  -2   -1.33    1.87
   3 -20  -2   -0.34    1.86
   4  20   2   72.82    2.91
  -4 -20   2   60.95    2.79
  -4  20   2   76.76    2.88
   4 -20   2   63.42    2.80
   4 -20   2   69.82    2.19
   4  20   2   69.39    2.77
  -4  20   2   63.14    2.91
   4  20  -2   79.80    2.98
  -4 -20  -2   64.65    2.91
   4 -20  -2   68.00    2.23
  -4  20  -2   81.79    2.96
  -4  20  -2   80.45    2.85
   4  20  -2   73.53    2.15
   4 -20  -2   61.81    2.87
   5  20   2    2.90    2.60
   5  20   2    1.72    2.52
  -5 -20   2    4.45    2.44
   5 -20   2   -0.81    1.76
   5  20   2    3.27    1.89
   5 -20   2    2.55    2.58
  -5  20   2   -0.47    2.50
  -5  20   2   -0.08    1.84
   5 -20  -2   -0.65    2.56
   5  20  -2    4.48    2.60
  -5 -20  -2    6.80    2.62
  -5  20  -2    3.78    1.94
   5 -20  -2    2.74    2.56
  -5  20  -2    3.80    2.57
   5  20  -2    6.25    2.56
  -6  20   2   19.31    1.85
  -6 -20   2    9.18    2.59
   6  20   2   17.11    2.58
   6  20   2   16.49    1.93
   6 -20   2   14.82    1.88
   6  20   2   18.19    2.67
  -6  20   2   13.52    2.59
   6  20  -2   20.65    2.63
  -6 -20  -2   17.79    1.99
   6 -20  -2   17.66    2.58
  -6  20  -2   19.53    2.63
   6 -20  -2   21.90    2.67
  -6  20  -2   20.39    2.60
   6  20  -2   16.58    2.58
  -7  20   2    4.72    2.45
  -7 -20   2    2.70    2.55
   7  20   2    1.98    2.55
   7  20   2    2.36    1.77
   7 -20   2    3.51    1.82
   7  20   2    3.50    2.44
  -7  20   2    3.42    2.50
  -7 -20  -2    3.01    2.63
   7 -20  -2    2.64    2.48
  -7  20  -2    0.90    1.76
   7 -20  -2    5.47    2.51
  -7  20  -2    0.85    1.75
   7  20  -2    9.95    2.49
   7  20  -2    1.66    2.47
   7  20  -2    3.26    2.58
  -8  20   2   25.81    2.59
  -8 -20   2   10.79    2.49
   8  20   2   19.00    2.52
   8  20   2   18.29    1.81
  -8  20   2   19.09    2.60
   8  20   2   20.19    2.57
   8 -20   2   21.94    2.57
  -8 -20  -2   15.94    1.87
   8  20  -2   18.76    2.62
   8 -20  -2   19.64    2.52
  -8  20  -2   21.76    1.79
   8 -20  -2   18.20    2.59
   8  20  -2   15.47    1.75
  -8  20  -2   20.57    2.51
   8  20  -2   20.66    2.53
   9  20   2    1.20    2.41
   9  20   2    2.01    2.45
  -9  20   2    3.78    2.38
  -9 -20   2    0.23    2.47
   9  20   2    3.84    2.48
   9 -20   2    3.50    2.51
  -9  20   2    3.58    2.49
  -9 -20  -2    1.25    1.81
   9  20  -2    2.11    1.67
   9 -20  -2    5.97    2.43
  -9  20  -2    1.69    2.47
   9 -20  -2    1.98    2.48
  -9  20  -2    3.92    1.73
   9  20  -2    2.52    2.58
   9  20  -2    1.01    1.69
  10 -20   2    6.69    2.51
 -10  20   2    8.69    2.50
 -10 -20   2    6.69    3.09
  10  20   2    9.36    2.42
  10  20   2    6.87    1.82
  10  20   2    7.80    1.78
 -10  20   2    6.62    2.51
 -10 -20  -2   11.13    2.53
  10  20  -2    7.53    2.47
  10 -20  -2    7.77    2.49
 -10  20  -2    8.96    2.52
  10 -20  -2    6.45    2.48
  10  20  -2    7.96    2.65
  10  20  -2    9.80    2.44
 -10  20  -2    6.58    2.45
  11 -20   2    1.66    2.46
 -11  20   2    1.21    1.72
 -11 -20   2    2.90    3.10
  11  20   2    2.33    2.47
  11  20   2    3.53    2.45
 -11  20   2    0.29    1.74
  11  20   2    1.47    2.46
 -11 -20  -2    0.96    2.50
 -11  20  -2    2.49    2.47
  11 -20  -2    2.03    1.77
 -11  20  -2    4.44    2.51
  11  20  -2    2.64    2.43
  11 -20  -2    2.85    2.47
  11  20  -2    2.22    3.10
  11  20  -2    0.20    1.72
  12 -20   2    1.22    2.45
  12  20   2    0.68    1.74
 -12  20   2   -0.48    1.76
 -12 -20   2    0.96    3.14
  12  20   2    1.15    2.51
  12  20   2   -0.49    2.51
 -12  20   2    0.37    2.56
 -12 -20  -2   -2.80    2.54
 -12  20  -2    2.41    2.47
  12 -20  -2    2.07    1.73
  12  20  -2    2.03    1.75
 -12  20  -2   -0.15    1.73
  12  20  -2   -0.94    1.74
  12  20  -2    0.88    3.14
  12 -20  -2    1.81    2.52
   1  21   2  263.97    3.68
  -1  21   2  264.28    3.63
  -1 -21   2  198.48    2.68
   1 -21   2  252.05    3.27
   1 -21   2  234.14    3.53
   1  21   2  247.46    3.34
  -1  21   2  244.25    3.40
   1  21  -2  267.10    2.79
  -1 -21  -2  244.67    3.50
   1  21  -2  292.05    3.60
  -1  21  -2  261.41    2.81
   1 -21  -2  250.60    3.43
  -1  21  -2  308.92    3.52
   1 -21  -2  237.04    3.73
   2  21   2   -1.02    2.56
   2  21   2   -2.28    1.84
   2 -21   2   -0.42    1.84
  -2 -21   2   -0.23    2.62
   2 -21   2   -2.00    2.59
  -2  21   2   -0.79    2.55
  -2  21   2    1.99    1.84
   2  21  -2    4.02    2.65
  -2 -21  -2    5.81    2.65
   2  21  -2    1.62    2.68
   2 -21  -2   -5.02    1.91
  -2  21  -2    1.19    1.90
  -2  21  -2   -1.22    1.86
   2 -21  -2    0.83    2.49
   3  21   2  280.52    3.70
  -3 -21   2  254.92    3.38
   3 -21   2  245.24    2.76
  -3  21   2  288.42    3.51
   3 -21   2  256.71    2.90
  -3  21   2  259.36    3.42
   3  21   2  267.97    2.72
   3  21  -2  243.61    2.89
  -3 -21  -2  267.35    3.47
   3 -21  -2  279.20    3.06
  -3  21  -2  333.05    3.54
  -3  21  -2  292.13    2.79
   3 -21  -2  265.23    3.08
   3  21  -2  299.94    3.47
  -4  21   2    2.79    1.83
   4  21   2    2.03    2.52
  -4 -21   2    5.78    2.49
   4 -21   2    4.94    1.78
   4 -21   2    7.95    2.55
  -4  21   2    5.36    2.52
   4  21   2    6.45    1.74
   4  21  -2    7.52    1.83
  -4 -21  -2    3.82    2.62
   4 -21  -2    7.45    1.81
  -4  21  -2    4.34    2.63
  -4  21  -2    3.83    2.55
   4  21  -2    7.60    2.59
   4 -21  -2    6.79    1.80
   5  21   2  105.74    3.00
  -5 -21   2   84.65    2.86
   5 -21   2  110.21    2.80
   5  21   2   93.11    2.93
   5  21   2  110.52    2.95
   5 -21   2  110.14    2.86
  -5  21   2  108.56    2.26
  -5  21   2   98.35    2.24
   5  21  -2  121.72    3.11
  -5 -21  -2  111.32    2.95
  -5  21  -2  128.00    2.33
   5 -21  -2  116.94    2.92
  -5  21  -2  115.78    2.90
   5  21  -2  112.12    2.92
   5 -21  -2  109.73    2.98
  -6 -21   2    5.78    2.46
   6  21   2   10.54    2.51
   6  21   2    6.79    2.51
   6 -21   2    6.27    2.55
  -6  21   2    6.67    2.51
   6  21   2    8.69    2.49
  -6  21   2   10.76    1.81
   6  21  -2    8.02    2.58
   6 -21  -2    6.98    2.54
  -6 -21  -2    7.85    1.83
  -6  21  -2    6.08    2.56
   6 -21  -2    6.65    1.83
  -6  21  -2    6.34    2.47
   6  21  -2    8.43    1.78
   7  21   2   71.48    2.76
  -7  21   2   80.01    2.77
  -7 -21   2   45.48    2.72
   7  21   2   83.12    2.69
   7 -21   2   85.12    2.78
   7  21   2   78.95    2.80
  -7  21   2   77.19    2.76
  -7 -21  -2   64.15    2.17
   7 -21  -2   86.14    2.76
  -7  21  -2   81.98    2.09
   7 -21  -2   87.40    2.88
   7  21  -2   84.36    2.72
  -7  21  -2   89.12    2.13
   7  21  -2   77.34    1.99
   7  21  -2   91.99    2.97
   8  21   2    7.22    2.47
  -8  21   2    5.92    2.49
  -8 -21   2    3.67    2.50
   8  21   2    5.08    1.81
   8  21   2    7.47    2.50
   8 -21   2   10.25    1.81
  -8  21   2    5.59    2.49
  -8 -21  -2    5.82    1.80
   8 -21  -2    7.03    1.75
  -8  21  -2    5.98    1.83
   8 -21  -2    6.73    2.50
  -8  21  -2    8.77    2.54
   8  21  -2    4.45    1.83
   8  21  -2    5.93    3.09
   8  21  -2    3.18    2.43
  -9  21   2   10.04    2.43
   9  21   2   36.15    2.64
  -9 -21   2   26.80    2.59
   9  21   2   40.37    2.58
   9  21   2   39.13    2.63
   9 -21   2   38.79    1.96
  -9  21   2   39.72    2.54
  -9 -21  -2   37.01    2.73
   9 -21  -2   43.75    2.65
   9  21  -2   39.53    2.50
  -9  21  -2   51.27    2.62
   9 -21  -2   45.38    2.64
   9  21  -2   42.42    1.97
  -9  21  -2   43.86    2.61
   9  21  -2   42.83    3.27
  10  21   2    1.99    2.46
 -10  21   2    1.70    1.74
 -10 -21   2    1.12    2.55
  10  21   2    2.50    1.76
  10  21   2    0.64    2.51
  10 -21   2    2.20    1.70
 -10  21   2   -0.32    2.51
 -10 -21  -2    1.25    1.80
  10 -21  -2   -1.64    2.47
 -10  21  -2    2.67    2.51
  10 -21  -2    1.46    1.71
  10  21  -2    4.23    2.47
  10  21  -2    1.04    2.57
  10  21  -2    3.70    1.68
 -10  21  -2    0.35    1.68
  11 -21   2   17.49    2.53
 -11  21   2   16.23    1.80
 -11 -21   2   12.84    2.59
  11  21   2   15.53    2.56
  11  21   2   14.07    2.55
  11  21   2   18.79    2.54
 -11  21   2   12.28    2.56
 -11  21  -2   16.18    1.79
 -11 -21  -2   15.83    2.58
  11 -21  -2   18.68    2.46
 -11  21  -2   19.65    2.57
  11 -21  -2   14.05    2.59
  11  21  -2   14.81    2.45
  11  21  -2   15.86    1.81
  11  21  -2   15.43    3.22
  12 -21   2    3.23    1.82
  12  21   2    3.73    2.49
 -12 -21   2    3.40    3.16
 -12  21   2    4.18    1.75
  12  21   2    2.33    1.78
  12  21   2    4.57    1.80
 -12  21   2    3.67    2.57
 -12 -21  -2    4.60    2.55
 -12  21  -2    4.18    2.53
  12 -21  -2    3.49    2.47
  12  21  -2    5.91    2.49
 -12  21  -2    5.23    1.74
  12  21  -2    4.98    2.51
  12 -21  -2    1.41    1.84
  12  21  -2    3.73    3.22
   0  22   2   75.95    2.84
   0  22   2   74.86    2.82
   0 -22   2   69.36    2.77
   0  22  -2   80.70    2.86
   0 -22  -2   74.43    2.24
   0  22  -2   89.26    2.90
   1  22   2   -1.10    2.59
  -1  22   2    1.12    1.78
  -1 -22   2    0.81    2.57
   1 -22   2    3.10    2.58
   1 -22   2   -2.33    1.89
  -1  22   2   -1.48    1.86
   1  22   2   -0.79    1.81
   1  22  -2   -2.14    1.88
   1  22  -2   -4.26    1.93
  -1 -22  -2    1.46    1.82
   1 -22  -2    1.09    1.78
  -1  22  -2   -0.96    1.88
  -1  22  -2    0.57    2.60
   1 -22  -2   -1.39    2.55
   2 -22   2   39.92    2.03
   2  22   2   51.74    2.78
  -2 -22   2   36.83    1.95
   2 -22   2   48.41    2.68
  -2  22   2   43.25    2.08
   2  22   2   36.03    1.93
  -2  22   2   42.25    2.04
   2  22  -2   49.41    2.72
   2  22  -2   40.28    2.02
  -2 -22  -2   49.85    2.88
   2 -22  -2   51.00    2.77
  -2  22  -2   62.39    2.79
  -2  22  -2   56.54    2.76
   2 -22  -2   45.19    2.78
  -3  22   2    0.13    2.59
   3  22   2   -2.72    2.49
   3  22   2   -1.85    2.50
  -3 -22   2   -2.57    2.49
   3 -22   2   -3.34    1.79
   3 -22   2   -2.89    2.52
  -3  22   2   -0.06    1.78
   3  22  -2   -1.04    2.57
  -3 -22  -2   -1.04    1.88
  -3  22  -2    1.91    2.59
   3 -22  -2   -0.59    1.86
  -3  22  -2   -0.08    2.50
   3 -22  -2    1.87    2.59
   3  22  -2    2.34    1.84
   4  22   2   32.99    2.68
  -4 -22   2   29.43    2.53
   4 -22   2   33.33    2.61
   4 -22   2   25.51    2.65
  -4  22   2   34.20    2.66
   4  22   2   30.61    2.61
  -4  22   2   27.72    1.96
   4  22  -2   31.28    2.69
  -4 -22  -2   29.54    1.98
  -4  22  -2   44.75    2.73
   4 -22  -2   30.30    2.04
  -4  22  -2   34.99    1.97
   4 -22  -2   28.87    1.96
   4  22  -2   33.38    2.65
   5  22   2    5.61    2.53
  -5 -22   2    5.50    2.52
   5 -22   2    4.69    1.73
   5 -22   2    4.23    1.85
   5  22   2    1.06    1.80
   5  22   2    1.37    2.56
  -5  22   2    3.74    2.46
  -5  22   2    2.75    2.62
   5  22  -2    8.14    2.58
  -5 -22  -2    5.84    2.61
  -5  22  -2    4.63    1.79
   5 -22  -2    1.17    2.65
  -5  22  -2    2.00    2.47
   5  22  -2    5.09    1.79
   5 -22  -2    1.39    2.46
   6  22   2   27.24    2.60
   6  22   2   21.04    2.57
  -6 -22   2   15.54    2.56
   6  22   2   25.33    1.86
   6 -22   2   23.72    1.92
  -6  22   2   26.12    1.89
  -6  22   2   28.30    2.55
   6 -22  -2   25.66    1.88
  -6 -22  -2   20.04    1.91
  -6  22  -2   31.05    2.57
   6 -22  -2   31.19    2.63
  -6  22  -2   27.17    1.84
   6  22  -2   27.63    1.83
   6  22  -2   31.37    2.66
  -7  22   2    5.88    1.80
   7  22   2    5.86    2.46
  -7 -22   2    3.32    2.55
   7  22   2    7.18    1.74
   7 -22   2    7.11    1.74
   7  22   2    5.75    2.52
  -7  22   2    7.27    2.54
   7 -22  -2    3.86    2.50
  -7 -22  -2    5.81    1.88
   7  22  -2    8.51    2.48
  -7  22  -2    6.94    1.80
   7 -22  -2    3.29    1.81
  -7  22  -2    8.95    2.54
   7  22  -2    5.71    2.45
   7  22  -2    3.16    2.52
  -8  22   2   16.56    2.47
  -8 -22   2    6.81    2.48
   8  22   2   11.72    2.46
   8  22   2   13.40    2.57
   8  22   2   14.89    2.54
   8 -22   2   10.80    2.54
  -8  22   2    9.22    1.85
  -8 -22  -2    9.24    1.86
   8 -22  -2   14.06    1.74
  -8  22  -2   17.26    1.83
   8 -22  -2   11.41    1.84
   8  22  -2   13.67    1.79
  -8  22  -2   11.93    1.84
   8  22  -2   11.80    1.69
   8  22  -2   12.56    2.56
  -9  22   2    3.60    1.78
   9  22   2    4.97    2.43
  -9 -22   2    5.14    2.51
   9  22   2    4.02    2.50
   9  22   2    4.19    2.52
   9 -22   2    5.60    2.44
  -9  22   2    2.11    2.49
  -9 -22  -2    7.00    2.51
   9 -22  -2    7.31    2.49
  -9  22  -2    6.07    2.52
   9  22  -2    9.61    2.42
   9 -22  -2    4.20    2.43
   9  22  -2    7.58    1.78
  -9  22  -2    5.28    2.41
   9  22  -2    4.74    2.53
  10  22   2   11.91    2.48
 -10  22   2   10.71    2.52
 -10 -22   2    8.29    2.61
  10  22   2    8.14    1.81
  10  22   2   11.89    2.50
  10 -22   2    8.84    2.47
 -10  22   2    7.05    1.79
 -10 -22  -2    7.83    1.84
  10 -22  -2    7.92    1.79
 -10  22  -2   11.51    2.49
  10 -22  -2   12.39    2.50
  10  22  -2   11.61    1.73
  10  22  -2    9.47    2.59
 -10  22  -2   11.18    2.43
  10  22  -2    5.43    2.43
 -11  22   2    6.47    2.52
 -11 -22   2    2.79    2.56
  11  22   2    6.25    2.54
  11  22   2    3.47    2.57
  11  22   2    5.12    2.46
  11 -22   2    5.24    1.74
 -11  22   2    4.24    2.53
 -11  22  -2    2.65    2.53
 -11 -22  -2    5.51    2.61
  11 -22  -2    6.60    2.53
 -11  22  -2    5.02    2.56
  11 -22  -2    4.70    1.79
  11  22  -2    2.39    1.76
  11  22  -2    6.05    2.48
  11  22  -2    3.80    2.53
   1  23   2   65.10    2.09
   1  23   2   66.84    2.82
  -1  23   2   62.73    2.11
  -1 -23   2   61.88    2.67
   1 -23   2   53.13    2.00
  -1  23   2   57.43    2.05
   1  23  -2   67.75    2.08
   1  23  -2   78.30    2.81
  -1 -23  -2   58.05    2.82
  -1  23  -2   78.63    2.91
   1 -23  -2   62.66    2.79
  -1  23  -2   66.24    2.78
   1 -23  -2   50.79    2.88
   2  23   2   -0.65    1.71
  -2 -23   2    0.55    1.80
   2 -23   2   -0.85    1.74
  -2  23   2    2.56    2.51
   2 -23   2    0.61    2.58
   2  23   2   -2.42    2.58
  -2  23   2    1.14    1.76
   2  23  -2    2.68    1.77
   2  23  -2   -0.92    2.64
  -2 -23  -2    3.88    2.66
  -2  23  -2    4.55    2.62
   2 -23  -2    2.06    1.80
  -2  23  -2   -0.13    1.81
   2 -23  -2   -0.75    2.51
   3  23   2   44.49    2.02
  -3 -23   2   40.99    2.65
   3 -23   2   39.20    1.95
  -3  23   2   48.28    2.65
   3 -23   2   40.40    1.95
   3  23   2   52.41    2.62
  -3  23   2   41.93    1.97
   3  23  -2   50.35    2.68
   3  23  -2   56.02    2.80
  -3 -23  -2   39.84    1.99
  -3  23  -2   64.39    2.80
   3 -23  -2   52.63    2.78
  -3  23  -2   52.75    2.70
   3 -23  -2   40.13    2.64
   4  23   2    4.25    2.49
  -4 -23   2    0.87    2.46
   4 -23   2   -0.65    2.54
  -4  23   2    2.36    2.48
   4 -23   2   -1.81    2.58
   4  23   2    3.91    2.41
  -4  23   2    5.80    2.54
   4  23  -2   -0.12    2.54
  -4 -23  -2    2.84    1.77
  -4  23  -2    1.95    2.57
   4 -23  -2    2.30    1.76
  -4  23  -2    3.42    1.76
   4 -23  -2   -0.65    1.79
   4  23  -2   -1.49    2.45
   5  23   2   19.59    2.53
   5  23   2   14.56    2.53
  -5 -23   2   13.87    2.56
   5 -23   2   19.32    2.54
   5 -23   2   17.26    1.86
   5  23   2   22.11    2.57
  -5  23   2   18.78    1.86
  -5  23   2   19.65    2.59
   5  23  -2   23.26    2.60
  -5 -23  -2   12.61    2.53
  -5  23  -2   23.73    1.89
   5 -23  -2   18.22    1.87
  -5  23  -2   25.45    2.55
   5  23  -2   19.37    2.51
   5 -23  -2   18.80    2.55
   6  23   2    0.80    2.46
   6  23   2    3.23    2.44
  -6 -23   2   -0.26    2.51
   6 -23   2    2.57    1.71
   6  23   2    3.76    2.48
   6 -23   2    2.76    1.75
  -6  23   2   -0.94    2.52
  -6  23   2    0.96    2.45
  -6 -23  -2    1.02    1.78
  -6  23  -2   -3.45    2.49
   6  23  -2   -2.35    2.49
   6 -23  -2   -0.10    2.49
  -6  23  -2    1.86    1.68
   6 -23  -2    1.10    1.75
   6  23  -2   -0.13    2.54
  -7  23   2   13.50    2.48
   7  23   2   10.54    2.56
  -7 -23   2    4.75    2.53
   7  23   2    9.87    2.51
   7 -23   2   13.41    2.53
  -7  23   2   12.00    2.49
   7  23   2   13.07    2.49
   7 -23  -2    8.96    1.77
  -7 -23  -2    7.72    1.85
   7  23  -2   13.27    2.43
  -7  23  -2   12.72    2.49
   7 -23  -2   12.89    2.49
  -7  23  -2   12.19    2.53
   7  23  -2   12.48    1.81
   7  23  -2   10.64    2.52
   8  23   2    0.76    2.45
  -8  23   2    0.58    1.75
  -8 -23   2    1.52    2.47
   8  23   2    1.46    2.46
   8 -23   2    2.49    1.75
   8  23   2    1.60    2.48
  -8  23   2    0.14    2.48
   8  23  -2    2.01    2.46
   8 -23  -2   -1.38    2.47
  -8 -23  -2    0.37    1.76
  -8  23  -2   -1.84    1.77
   8 -23  -2    2.14    2.46
  -8  23  -2    2.00    2.43
   8  23  -2    0.00    2.44
   8  23  -2   -0.91    2.50
  -9  23   2    5.86    2.47
   9  23   2    3.62    2.52
  -9 -23   2    2.38    2.54
   9  23   2    2.69    1.76
   9  23   2    5.36    2.48
   9 -23   2    3.47    1.73
  -9  23   2    3.86    2.41
   9 -23  -2    2.03    1.74
  -9 -23  -2    2.19    2.55
  -9  23  -2    3.27    2.45
   9  23  -2    7.68    2.44
   9 -23  -2    4.14    1.72
   9  23  -2    5.94    2.50
  -9  23  -2    4.94    1.73
   9  23  -2    5.46    2.55
  10  23   2    1.31    1.74
 -10  23   2    3.14    2.47
 -10 -23   2    1.83    2.55
  10  23   2    0.09    2.50
  10  23   2    1.62    2.50
  10 -23   2    2.96    1.76
 -10  23   2    0.43    2.53
 -10 -23  -2    1.24    1.78
  10 -23  -2    0.87    1.79
 -10  23  -2    2.41    2.53
  10 -23  -2    0.88    2.49
  10  23  -2    0.21    1.74
  10  23  -2    0.81    2.58
 -10  23  -2    1.97    1.78
  10  23  -2    0.91    1.68
 -11  23   2    6.47    2.49
 -11 -23   2    3.68    2.56
  11  23   2    3.18    1.74
  11  23   2    4.63    2.53
  11  23   2    1.64    2.45
  11 -23   2    1.20    2.52
 -11  23   2    3.29    2.53
 -11  23  -2    2.45    1.82
 -11 -23  -2    3.13    2.54
  11 -23  -2    4.35    2.49
 -11  23  -2    4.58    2.56
  11 -23  -2    1.08    2.52
  11  23  -2    4.73    2.46
  11  23  -2    3.68    2.45
  11  23  -2    3.28    2.61
   0  24   2  125.23    2.99
   0 -24   2   97.22    2.14
   0  24   2  126.50    2.92
   0  24  -2  118.00    2.26
   0  24  -2  129.75    2.28
   0 -24  -2  114.95    2.30
   1  24   2    3.81    2.50
  -1  24   2    1.80    2.52
  -1 -24   2    3.67    2.53
   1 -24   2    2.13    1.73
   1  24   2    1.18    1.87
  -1  24   2    0.01    2.55
   1  24  -2    4.45    1.74
   1  24  -2    2.50    1.89
  -1  24  -2    4.27    1.77
  -1 -24  -2    2.78    2.58
   1 -24  -2    3.10    1.89
[truncated: 244,413 more chars]
