# Supplementary material for: Crystal structure and Hirshfeld surface analysis of 2-{[(4-iodo­phen­yl)imino]­meth­yl}-4-nitro­phenol
Source: Acta Crystallogr E Crystallogr Commun. 2020 Jun 26;76(Pt 7):1146–9. doi: 10.1107/S2056989020008191 (PMC7336806; doi:10.1107/S2056989020008191)
Supplement: Supplementary file 2 [file e-76-01146-Isup2.hkl]

data_I                                                                          
_shelx_title ' ten2a_a.res in Pna2(1)'                                          
_shelx_refln_list_code          4                                               
_shelx_F_calc_maximum      202.57                                               
_exptl_crystal_F_000       712.00                                               
_reflns_d_resolution_high  0.8107                                               
                                                                                
loop_                                                                           
 _space_group_symop_operation_xyz                                               
 'x, y, z'                                                                      
 '-x, -y, z+1/2'                                                                
 'x+1/2, -y+1/2, z'                                                             
 '-x+1/2, y+1/2, z+1/2'                                                         
                                                                                
_cell_length_a    12.8022                                                       
_cell_length_b    24.4556                                                       
_cell_length_c     4.1459                                                       
_cell_angle_alpha  90.000                                                       
_cell_angle_beta   90.000                                                       
_cell_angle_gamma  90.000                                                       
                                                                                
_shelx_F_squared_multiplier     1.000                                           
                                                                                
loop_                                                                           
 _refln_index_h                                                                 
 _refln_index_k                                                                 
 _refln_index_l                                                                 
 _refln_F_squared_calc                                                          
 _refln_F_squared_meas                                                          
 _refln_F_squared_sigma                                                         
 _refln_observed_status                                                         
   2   0  -5          2.36          2.43         6.74 o                         
   0   1  -5        234.64        182.57        31.77 o                         
   1   1  -5          0.92          5.89         5.28 o                         
   2   1  -5        163.55        166.76         7.10 o                         
   3   1  -5          1.18          4.65         4.85 o                         
   1   2  -5        153.12        149.24         5.38 o                         
   2   2  -5          0.99          4.21         4.63 o                         
   3   2  -5        155.04        152.68         5.83 o                         
   0   3  -5          2.44         12.10         5.65 o                         
   1   3  -5          0.83          1.36         4.61 o                         
   2   3  -5          6.54          9.63         4.86 o                         
   1   4  -5        147.17        146.73         5.18 o                         
   2   4  -5          3.43          7.34         4.72 o                         
   0   5  -5        103.23        113.13         6.80 o                         
   1   5  -5          7.06          8.78         4.38 o                         
   2   5  -5        126.85        128.60         5.25 o                         
   1   6  -5          9.90         13.58         3.82 o                         
   0   0  -4       1289.44       1257.32        15.70 o                         
   2   0  -4       1065.51       1016.47        38.35 o                         
   4   0  -4        629.28        643.28        10.70 o                         
   6   0  -4        926.20        958.73        31.82 o                         
   8   0  -4        153.32        146.93        12.84 o                         
   1   1  -4        298.08        271.81         6.10 o                         
   2   1  -4          3.68          5.80         4.89 o                         
   3   1  -4        205.86        218.93         4.99 o                         
   4   1  -4         20.64         24.64         4.67 o                         
   5   1  -4        238.65        246.76         5.56 o                         
   6   1  -4         18.81         18.66         4.55 o                         
   7   1  -4         39.07         34.18         5.79 o                         
   8   1  -4          7.65         14.24         5.93 o                         
   9   1  -4         48.70         50.24         5.27 o                         
   0   2  -4        429.11        413.24         8.97 o                         
   1   2  -4          6.50         10.81         5.15 o                         
   2   2  -4        307.33        298.36         9.40 o                         
   3   2  -4          3.36          9.73         4.84 o                         
   4   2  -4        250.01        241.66         6.79 o                         
   5   2  -4         13.97         18.23         4.82 o                         
   6   2  -4         51.02         56.88         5.12 o                         
   7   2  -4         52.21         50.74         5.31 o                         
   8   2  -4        121.36        119.11         5.66 o                         
   9   2  -4         13.96         14.45         5.34 o                         
   1   3  -4       1103.25       1070.48        17.86 o                         
   2   3  -4          3.79          2.48         4.36 o                         
   3   3  -4        960.01        986.28        15.66 o                         
   4   3  -4          7.36          9.51         4.34 o                         
   5   3  -4        452.34        434.49        18.37 o                         
   6   3  -4         23.67         27.88         5.21 o                         
   7   3  -4        344.59        344.34        10.11 o                         
   8   3  -4         12.25         12.64         5.34 o                         
   9   3  -4        147.45        147.21         4.90 o                         
   0   4  -4        218.82        203.80         9.43 o                         
   1   4  -4         10.48         15.82         3.94 o                         
   2   4  -4        205.67        190.12         8.32 o                         
   3   4  -4          6.28          7.44         3.96 o                         
   4   4  -4        218.73        206.88         4.45 o                         
   5   4  -4         17.64         13.85         4.29 o                         
   6   4  -4         86.72        100.71         4.69 o                         
   7   4  -4         12.77         13.43         4.45 o                         
   8   4  -4         79.54         75.69         5.53 o                         
   9   4  -4         21.61         13.66         4.82 o                         
   1   5  -4        252.23        257.48         9.73 o                         
   2   5  -4         13.83         16.09         4.41 o                         
   3   5  -4        164.89        176.05         5.34 o                         
   4   5  -4         39.93         40.48         4.36 o                         
   5   5  -4        155.46        157.61         4.43 o                         
   6   5  -4         24.03         27.86         4.12 o                         
   7   5  -4         46.93         53.16         4.20 o                         
   8   5  -4          7.94         16.98         4.75 o                         
   9   5  -4         24.72         29.38         4.86 o                         
   0   6  -4        884.59        859.78        46.06 o                         
   1   6  -4          7.46          7.63         3.83 o                         
   2   6  -4        836.52        847.69        24.32 o                         
   3   6  -4         11.68         20.85         4.44 o                         
   4   6  -4        671.34        680.35        10.14 o                         
   5   6  -4          0.43          6.70         3.96 o                         
   6   6  -4        413.64        439.21         7.21 o                         
   7   6  -4          4.35          8.67         4.64 o                         
   8   6  -4        220.97        215.92         9.39 o                         
   9   6  -4          5.18          6.13         4.25 o                         
   1   7  -4        218.25        224.88         8.68 o                         
   2   7  -4         32.04         34.30         4.25 o                         
   3   7  -4        282.46        279.01         6.06 o                         
   4   7  -4         33.32         34.92         4.23 o                         
   5   7  -4        122.90        129.95         4.39 o                         
   6   7  -4         20.77         24.82         4.49 o                         
   7   7  -4         97.70        100.78         6.65 o                         
   8   7  -4         24.86         26.07         4.22 o                         
   9   7  -4         40.76         51.04         4.92 o                         
   0   8  -4        156.73        173.20        10.80 o                         
   1   8  -4         12.13         13.01         4.12 o                         
   2   8  -4        191.89        206.95         5.49 o                         
   3   8  -4         12.80         16.49         3.80 o                         
   4   8  -4        147.11        154.66         4.08 o                         
   5   8  -4          0.47          7.40         3.89 o                         
   6   8  -4        128.74        127.21         4.92 o                         
   7   8  -4          5.65          7.03         4.20 o                         
   8   8  -4         51.47         51.20         4.41 o                         
   1   9  -4        932.79        951.38        33.95 o                         
   2   9  -4         13.28         19.99         4.04 o                         
   3   9  -4        540.72        561.52        17.53 o                         
   4   9  -4         30.07         26.65         3.82 o                         
   5   9  -4        550.57        583.37        17.26 o                         
   6   9  -4          5.39          8.95         3.75 o                         
   7   9  -4        239.12        251.78         5.88 o                         
   8   9  -4          0.19          1.97         3.93 o                         
   0  10  -4        122.00        135.86         6.94 o                         
   1  10  -4          4.94          9.14         4.23 o                         
   2  10  -4        213.40        228.12         7.70 o                         
   3  10  -4          2.70          5.62         4.10 o                         
   4  10  -4        107.39        106.27         4.27 o                         
   5  10  -4         23.06         24.27         4.15 o                         
   6  10  -4         74.32         79.13         4.33 o                         
   7  10  -4         15.99         22.87         4.64 o                         
   8  10  -4         50.60         56.43         4.35 o                         
   1  11  -4        122.87        137.05         4.62 o                         
   2  11  -4         10.98         15.04         4.22 o                         
   3  11  -4        352.31        352.29        10.90 o                         
   4  11  -4         18.05         22.18         3.82 o                         
   5  11  -4         29.41         36.97         4.08 o                         
   6  11  -4         13.90         14.77         4.02 o                         
   7  11  -4         74.79         80.08         3.83 o                         
   0  12  -4        716.68        742.28        61.02 o                         
   1  12  -4         16.94         25.73         3.97 o                         
   2  12  -4        327.34        346.06        16.96 o                         
   3  12  -4         21.39         20.72         4.08 o                         
   4  12  -4        452.29        471.14        18.09 o                         
   5  12  -4          2.39          0.56         4.08 o                         
   6  12  -4        262.10        280.48         8.33 o                         
   7  12  -4          9.78         13.70         3.90 o                         
   1  13  -4        104.29        111.14         4.79 o                         
   2  13  -4         12.23         13.80         3.91 o                         
   3  13  -4        190.29        191.01         6.71 o                         
   4  13  -4         25.16         24.18         4.15 o                         
   5  13  -4         47.21         51.75         3.84 o                         
   6  13  -4         12.30         14.73         3.58 o                         
   7  13  -4         48.26         51.84         3.78 o                         
   0  14  -4        115.92        126.33         8.96 o                         
   1  14  -4         20.72         16.40         3.64 o                         
   2  14  -4        110.99        119.73         4.38 o                         
   3  14  -4          5.60         11.10         4.14 o                         
   4  14  -4         42.97         48.31         3.65 o                         
   5  14  -4          4.09          3.95         3.46 o                         
   6  14  -4         68.69         76.49         4.43 o                         
   1  15  -4        448.38        467.68        29.12 o                         
   2  15  -4          0.38          1.75         4.86 o                         
   3  15  -4        296.22        337.78        13.97 o                         
   4  15  -4         10.39         11.17         4.36 o                         
   5  15  -4        241.51        252.41        10.68 o                         
   0  16  -4        107.37        111.17        14.19 o                         
   1  16  -4          1.15          5.89         3.53 o                         
   2  16  -4        109.28        103.82         4.58 o                         
   3  16  -4          3.26          7.16         3.91 o                         
   4  16  -4         55.87         60.51         4.43 o                         
   5  16  -4         13.62         11.34         4.19 o                         
   1  17  -4        104.62        111.51         6.97 o                         
   2  17  -4          0.94          1.31         4.29 o                         
   3  17  -4         91.20         97.23         4.31 o                         
   4  17  -4          2.69          4.65         3.88 o                         
   0  18  -4        235.53        278.29        23.49 o                         
   1  18  -4          0.38          3.69         4.48 o                         
   2  18  -4        247.36        273.34        13.35 o                         
   2   0  -3         88.56         87.85         7.39 o                         
   4   0  -3         89.96         90.38         7.49 o                         
   6   0  -3        271.05        289.53         8.40 o                         
   8   0  -3          3.94         10.75         6.67 o                         
  10   0  -3        102.70        119.90         8.35 o                         
  12   0  -3         18.88         29.74         7.41 o                         
   0   1  -3       2534.16       2451.44        93.81 o                         
   1   1  -3         83.92         83.46         5.25 o                         
   2   1  -3       3213.02       2841.58       168.66 o                         
   3   1  -3         53.07         54.91         5.86 o                         
   4   1  -3       2089.95       1994.08        32.98 o                         
   5   1  -3         12.26         17.67         5.15 o                         
   6   1  -3       1276.51       1193.44        50.29 o                         
   7   1  -3        206.32        198.63         7.58 o                         
   8   1  -3        661.26        618.80        30.82 o                         
   9   1  -3         29.62         29.37         4.71 o                         
  10   1  -3        273.72        265.88        25.95 o                         
  11   1  -3         25.58         30.68         4.09 o                         
  12   1  -3         83.69         86.76         4.98 o                         
   1   2  -3       3370.25       3170.94        80.68 o                         
   2   2  -3         91.17         85.42         5.58 o                         
   3   2  -3       2205.31       1899.85       105.20 o                         
   4   2  -3        108.26        103.30         5.83 o                         
   5   2  -3       2043.79       2040.23        43.37 o                         
   6   2  -3         10.38         16.55         5.16 o                         
   7   2  -3       1127.15       1090.21        22.37 o                         
   8   2  -3        100.70        101.44         4.75 o                         
   9   2  -3        535.84        524.71        13.92 o                         
  10   2  -3          9.59         14.03         4.91 o                         
  11   2  -3        138.68        132.63        16.75 o                         
  12   2  -3         11.27         12.70         4.21 o                         
   0   3  -3         33.26         35.03         8.16 o                         
   1   3  -3         29.48         25.87         5.28 o                         
   2   3  -3        168.11        163.29         5.31 o                         
   3   3  -3        104.14        100.61         5.86 o                         
   4   3  -3          9.27         12.30         5.83 o                         
   5   3  -3        266.16        271.72         8.30 o                         
   6   3  -3        188.53        185.92         5.68 o                         
   7   3  -3         25.65         30.48         4.91 o                         
   8   3  -3          6.97          9.68         4.89 o                         
   9   3  -3         57.68         65.48         4.98 o                         
  10   3  -3          8.18          8.40         4.36 o                         
  11   3  -3         54.40         63.45         4.62 o                         
  12   3  -3         27.07         18.64         5.61 o                         
   1   4  -3       2859.57       2838.82        64.69 o                         
   2   4  -3         31.99         31.66         4.89 o                         
   3   4  -3       2152.91       1962.32        66.81 o                         
   4   4  -3         23.37         18.37         5.73 o                         
   5   4  -3       2236.17       2169.02        39.16 o                         
   6   4  -3          7.92          7.35         5.58 o                         
   7   4  -3       1085.64       1090.50        18.12 o                         
   8   4  -3         73.42         68.64         4.87 o                         
   9   4  -3        353.77        337.01         7.50 o                         
  10   4  -3         29.75         32.90         4.50 o                         
  11   4  -3        255.75        251.62        11.11 o                         
  12   4  -3         21.60         22.30         4.51 o                         
   0   5  -3       3813.42       3509.09        77.97 o                         
   1   5  -3        117.63        116.63         4.96 o                         
   2   5  -3       3278.31       2932.55       104.51 o                         
   3   5  -3         55.77         53.52         4.69 o                         
   4   5  -3       2224.46       2116.74        47.08 o                         
   5   5  -3        120.68        126.19         5.37 o                         
   6   5  -3        968.52        959.60        23.39 o                         
   7   5  -3         25.69         33.24         5.30 o                         
   8   5  -3        516.07        484.76        13.20 o                         
   9   5  -3         10.73         13.42         4.64 o                         
  10   5  -3        189.33        200.75         8.42 o                         
  11   5  -3         10.75         13.14         4.05 o                         
  12   5  -3        107.53         98.52         7.53 o                         
   1   6  -3          6.55         12.22         4.80 o                         
   2   6  -3          0.23          5.67         4.38 o                         
   3   6  -3          6.60         13.18         4.32 o                         
   4   6  -3          0.27          6.07         5.09 o                         
   5   6  -3          1.86          2.31         4.55 o                         
   6   6  -3         35.38         35.22         4.85 o                         
   7   6  -3         18.52         20.01         3.94 o                         
   8   6  -3        142.07        139.22         4.65 o                         
   9   6  -3         19.54         21.59         4.94 o                         
  10   6  -3         44.01         57.13         5.00 o                         
  11   6  -3          6.39          2.53         3.99 o                         
  12   6  -3         22.00         24.55         4.56 o                         
   0   7  -3       3216.23       3161.53        90.54 o                         
   1   7  -3         46.85         50.37         4.81 o                         
   2   7  -3       3126.97       2957.49        88.44 o                         
   3   7  -3         44.37         40.21         4.44 o                         
   4   7  -3       1582.66       1559.57        32.03 o                         
   5   7  -3         59.72         63.08         4.89 o                         
   6   7  -3        745.05        741.01        16.68 o                         
   7   7  -3         11.24         15.33         4.62 o                         
   8   7  -3        477.30        481.39        10.76 o                         
   9   7  -3         10.13         14.12         4.49 o                         
  10   7  -3        198.29        206.74         8.89 o                         
  11   7  -3          4.59          4.74         5.21 o                         
  12   7  -3         50.86         47.25         4.29 o                         
   1   8  -3       2129.34       2097.09        53.55 o                         
   2   8  -3        163.74        157.29         4.72 o                         
   3   8  -3       1979.52       1896.72        46.05 o                         
   4   8  -3         45.69         47.25         4.33 o                         
   5   8  -3       1180.95       1144.92        33.63 o                         
   6   8  -3         55.57         59.51         4.49 o                         
   7   8  -3        646.86        664.66        19.52 o                         
   8   8  -3         49.88         52.07         4.31 o                         
   9   8  -3        448.55        441.64        34.55 o                         
  10   8  -3         16.94         20.57         4.86 o                         
  11   8  -3         91.82        103.09         5.37 o                         
  12   8  -3         35.10         41.66         5.24 o                         
   0   9  -3          4.45         -1.63         7.39 o                         
   1   9  -3          2.04          8.08         4.63 o                         
   2   9  -3        130.04        125.05         4.84 o                         
   3   9  -3         77.56         80.15         5.17 o                         
   4   9  -3         31.60         33.71         4.01 o                         
   5   9  -3         43.99         41.85         4.25 o                         
   6   9  -3         38.81         37.37         4.54 o                         
   7   9  -3         61.60         70.29         4.65 o                         
   8   9  -3         27.22         40.09         4.81 o                         
   9   9  -3         54.13         54.75         5.11 o                         
  10   9  -3          2.49          5.66         4.35 o                         
  11   9  -3         35.86         41.20         4.09 o                         
   1  10  -3       1823.96       1867.47        39.87 o                         
   2  10  -3         75.14         74.23         4.82 o                         
   3  10  -3       1679.27       1728.94        48.95 o                         
   4  10  -3         54.87         51.09         4.14 o                         
   5  10  -3       1014.93       1028.51        26.63 o                         
   6  10  -3         17.37         16.04         4.51 o                         
   7  10  -3        652.13        704.32        20.79 o                         
   8  10  -3          2.29          1.73         4.11 o                         
   9  10  -3        170.01        184.55         5.24 o                         
  10  10  -3         17.30         16.30         4.07 o                         
  11  10  -3        122.23        130.44         8.20 o                         
   0  11  -3       1491.48       1526.31        93.40 o                         
   1  11  -3         82.88         95.86         5.10 o                         
   2  11  -3       1808.08       1784.31        51.91 o                         
   3  11  -3          1.11          2.38         4.52 o                         
   4  11  -3       1703.69       1666.97        48.71 o                         
   5  11  -3         54.90         52.63         4.27 o                         
   6  11  -3        606.71        614.77        10.21 o                         
   7  11  -3         53.17         64.00         4.96 o                         
   8  11  -3        385.44        391.38        11.11 o                         
   9  11  -3         39.16         48.34         4.11 o                         
  10  11  -3        198.78        193.55         6.43 o                         
  11  11  -3         15.30         17.39         4.86 o                         
   1  12  -3         20.94         28.02         5.20 o                         
   2  12  -3         60.72         75.22         5.03 o                         
   3  12  -3         90.91         85.15         4.39 o                         
   4  12  -3         80.88         79.29         4.34 o                         
   5  12  -3         37.73         40.06         3.99 o                         
   6  12  -3         11.01         15.15         4.50 o                         
   7  12  -3         14.27         18.37         3.94 o                         
   8  12  -3         55.21         63.46         4.72 o                         
   9  12  -3          0.08          2.86         4.61 o                         
  10  12  -3         19.15         22.64         4.51 o                         
  11  12  -3          3.60         -0.27         4.83 o                         
   0  13  -3       2196.63       2394.64       151.74 o                         
   1  13  -3         51.91         57.02         4.89 o                         
   2  13  -3       1282.25       1267.19        35.43 o                         
   3  13  -3          0.31         -2.62         5.03 o                         
   4  13  -3        966.00       1028.48        33.31 o                         
   5  13  -3         11.99         14.76         3.78 o                         
   6  13  -3        613.73        636.12        12.26 o                         
   7  13  -3          0.02          6.35         4.14 o                         
   8  13  -3        295.46        310.54        10.80 o                         
   9  13  -3          3.06          3.73         4.01 o                         
  10  13  -3        128.06        129.41         4.80 o                         
   1  14  -3       1269.23       1293.88        38.58 o                         
   2  14  -3         51.25         49.26         4.83 o                         
   3  14  -3        771.66        785.77        19.40 o                         
   4  14  -3          1.04          7.40         4.09 o                         
   5  14  -3        719.30        750.05        19.15 o                         
   6  14  -3         56.94         65.39         4.61 o                         
   7  14  -3        642.98        626.20        19.98 o                         
   8  14  -3         34.31         32.62         3.76 o                         
   9  14  -3        189.70        197.46         9.08 o                         
  10  14  -3         23.53         27.37         4.79 o                         
   0  15  -3        189.66        192.12         7.37 o                         
   1  15  -3        107.11        113.57         5.05 o                         
   2  15  -3         25.03         36.45         5.20 o                         
   3  15  -3         90.83         91.99         5.08 o                         
   4  15  -3         30.44         35.10         4.32 o                         
   5  15  -3        108.63        107.85         6.45 o                         
   6  15  -3         11.93         15.87         3.80 o                         
   7  15  -3          6.36          8.48         3.79 o                         
   8  15  -3          1.41          5.09         4.04 o                         
   9  15  -3         18.30         15.28         4.28 o                         
  10  15  -3          5.13          8.99         4.48 o                         
   1  16  -3        627.39        695.92        26.67 o                         
   2  16  -3         16.51         23.11         4.50 o                         
   3  16  -3        705.44        697.79        22.33 o                         
   4  16  -3          7.63          3.81         4.47 o                         
   5  16  -3        654.73        658.26        26.16 o                         
   6  16  -3          9.87         11.42         4.37 o                         
   7  16  -3        330.94        333.05        10.95 o                         
   8  16  -3         13.76         12.37         3.90 o                         
   9  16  -3        144.57        149.72         6.48 o                         
   0  17  -3        815.39        829.94        43.46 o                         
   1  17  -3          5.97          5.35         4.34 o                         
   2  17  -3        682.58        685.34        23.71 o                         
   3  17  -3         34.98         42.67         5.04 o                         
   4  17  -3        531.59        545.37        13.14 o                         
   5  17  -3         56.86         64.18         4.23 o                         
   6  17  -3        354.45        386.29        12.65 o                         
   7  17  -3         32.42         31.28         4.10 o                         
   8  17  -3        113.21        118.70         6.67 o                         
   9  17  -3         14.78         17.51         4.21 o                         
   1  18  -3         56.48         55.55         4.53 o                         
   2  18  -3         37.63         33.27         4.39 o                         
   3  18  -3         36.03         32.96         4.92 o                         
   4  18  -3          9.58         15.18         4.18 o                         
   5  18  -3         10.10         16.89         4.33 o                         
   6  18  -3         15.94         18.40         3.70 o                         
   7  18  -3         15.81         15.77         4.06 o                         
   8  18  -3         21.14         20.48         3.55 o                         
   0  19  -3        680.02        794.04        59.94 o                         
   1  19  -3          0.38          7.38         4.97 o                         
   2  19  -3        521.42        565.35        18.89 o                         
   3  19  -3         19.32         21.80         3.96 o                         
   4  19  -3        341.82        375.78        14.12 o                         
   5  19  -3         22.92         17.31         3.85 o                         
   6  19  -3        179.50        194.80         8.25 o                         
   7  19  -3          2.87          2.57         3.61 o                         
   8  19  -3        124.64        130.86         7.17 o                         
   1  20  -3        448.34        488.09        17.92 o                         
   2  20  -3          0.17          2.67         4.33 o                         
   3  20  -3        535.41        565.45        21.98 o                         
   4  20  -3         19.66         21.18         4.36 o                         
   5  20  -3        193.15        219.31         5.66 o                         
   6  20  -3         14.24         14.87         3.85 o                         
   7  20  -3        175.71        199.66         9.20 o                         
   0  21  -3         16.33         13.70         5.81 o                         
   1  21  -3          3.03          7.82         4.91 o                         
   2  21  -3         25.80         31.34         4.11 o                         
   3  21  -3          0.07         -0.54         4.64 o                         
   4  21  -3         33.95         32.79         4.31 o                         
   5  21  -3         29.07         35.60         6.34 o                         
   6  21  -3          0.38         -3.39         3.80 o                         
   1  22  -3        392.44        410.44        15.46 o                         
   2  22  -3          0.73          9.50         4.27 o                         
   3  22  -3        175.45        196.13        12.72 o                         
   4  22  -3         13.20         19.58         4.58 o                         
   5  22  -3        234.06        264.95        16.36 o                         
   0  23  -3        213.77        256.14        20.26 o                         
   1  23  -3          3.24         -0.03         4.52 o                         
   2  23  -3        276.28        301.45        16.03 o                         
   3  23  -3         21.06         21.47         4.23 o                         
   4  23  -3        186.84        190.78        10.78 o                         
   1  24  -3         23.02         24.30         4.58 o                         
   2  24  -3          0.79         -4.18         4.53 o                         
   0   0  -2      11711.02      10524.62       841.87 o                         
   2   0  -2       8927.71       8630.33       137.57 o                         
   4   0  -2       8556.91       7706.04       288.30 o                         
   6   0  -2       3646.88       3562.92        17.40 o                         
   8   0  -2       2668.09       2588.31        55.01 o                         
  10   0  -2       1151.65        903.19       263.53 o                         
  12   0  -2        196.95        202.89        10.32 o                         
  14   0  -2         89.21         81.00         5.37 o                         
   1   1  -2       3617.85       3458.70        60.04 o                         
   2   1  -2        217.21        215.31         7.28 o                         
   3   1  -2       2540.45       2294.57       146.68 o                         
   4   1  -2        867.63        902.53        18.39 o                         
   5   1  -2       1697.89       1687.41        49.62 o                         
   6   1  -2        193.45        199.54         5.93 o                         
   7   1  -2       1112.62        993.48        70.44 o                         
   8   1  -2        193.70        177.41        30.71 o                         
   9   1  -2        471.96        426.44        15.71 o                         
  10   1  -2         61.88         63.90         5.37 o                         
  11   1  -2        149.27        135.62        14.80 o                         
  12   1  -2         72.19         74.44         4.66 o                         
  13   1  -2         22.60         22.12         4.52 o                         
  14   1  -2         17.01         16.98         3.67 o                         
   0   2  -2       1717.75       1758.47        61.58 o                         
   1   2  -2        281.49        277.22        12.93 o                         
   2   2  -2       1624.10       1512.58        24.99 o                         
   3   2  -2         32.46         36.18         6.35 o                         
   4   2  -2       2248.41       2178.87        37.31 o                         
   5   2  -2        147.69        135.76         8.75 o                         
   6   2  -2       1242.33       1212.02        39.43 o                         
   7   2  -2         76.39         81.37         5.10 o                         
   8   2  -2        752.45        711.81         9.41 o                         
   9   2  -2        165.21        162.73         6.15 o                         
  10   2  -2        176.00        175.06         5.93 o                         
  11   2  -2         78.01         81.14         4.85 o                         
  12   2  -2         39.90         44.70         5.27 o                         
  13   2  -2          6.84         11.46         4.02 o                         
  14   2  -2         21.80         21.03         4.82 o                         
   1   3  -2      14983.80      14939.88       271.67 o                         
   2   3  -2        125.52        128.24         6.90 o                         
   3   3  -2      10675.03      10156.51       265.35 o                         
   4   3  -2        257.21        260.18         7.55 o                         
   5   3  -2       6212.14       5919.60       253.79 o                         
   6   3  -2        161.50        164.80         6.23 o                         
   7   3  -2       3949.69       3694.33        67.58 o                         
   8   3  -2        123.44        116.49         5.44 o                         
   9   3  -2       1120.48       1078.12        28.35 o                         
  10   3  -2         70.17         70.09         4.23 o                         
  11   3  -2        683.58        665.47        12.15 o                         
  12   3  -2          4.99          8.50         4.06 o                         
  13   3  -2        148.87        151.15        11.24 o                         
  14   3  -2          5.38          7.49         4.01 o                         
   0   4  -2       4548.07       4626.17        81.59 o                         
   1   4  -2        989.17       1033.53        22.54 o                         
   2   4  -2       3673.22       3546.60        85.91 o                         
   3   4  -2       1298.80       1337.12        32.58 o                         
   4   4  -2       2348.68       2353.30        52.32 o                         
   5   4  -2         96.09        100.74         5.54 o                         
   6   4  -2        907.84        861.90        31.40 o                         
   7   4  -2        543.78        491.42        35.71 o                         
   8   4  -2        784.13        754.41        19.77 o                         
   9   4  -2         16.43         24.99         5.07 o                         
  10   4  -2        244.60        237.80         6.92 o                         
  11   4  -2         17.10         23.38         4.26 o                         
  12   4  -2         80.09         81.93         4.22 o                         
  13   4  -2         71.61         80.08         4.69 o                         
  14   4  -2         40.85         39.12         4.52 o                         
   1   5  -2       1788.14       1882.42        40.04 o                         
   2   5  -2        103.80        120.10         6.62 o                         
   3   5  -2       7272.75       7324.76       219.11 o                         
   4   5  -2        498.65        533.69        10.33 o                         
   5   5  -2       1021.48        969.31        20.64 o                         
   6   5  -2         95.19         95.64         6.14 o                         
   7   5  -2        550.41        550.49        14.91 o                         
   8   5  -2        354.98        341.49        12.25 o                         
   9   5  -2        886.19        862.13        20.32 o                         
  10   5  -2        247.23        240.44         9.02 o                         
  11   5  -2         42.18         47.07         4.47 o                         
  12   5  -2         49.01         47.11         4.20 o                         
  13   5  -2         38.28         38.18         4.25 o                         
  14   5  -2          9.71         16.83         4.48 o                         
   0   6  -2      14203.72      14507.83       569.24 o                         
   1   6  -2        717.50        766.89        28.41 o                         
   2   6  -2       8512.68       8538.84       188.76 o                         
   3   6  -2       1163.63       1233.20        43.56 o                         
   4   6  -2       6248.70       5860.03       169.19 o                         
   5   6  -2        227.04        237.22         6.67 o                         
   6   6  -2       6295.10       6025.35       195.70 o                         
   7   6  -2         10.36          9.76         5.11 o                         
   8   6  -2       1396.18       1318.99        35.51 o                         
   9   6  -2         34.12         36.32         5.36 o                         
  10   6  -2        571.08        556.94        13.15 o                         
  11   6  -2          7.54         10.94         4.39 o                         
  12   6  -2        501.65        476.46         8.38 o                         
  13   6  -2         10.29          8.99         3.63 o                         
  14   6  -2         51.95         59.61         3.77 o                         
   1   7  -2       1410.63       1323.59        34.28 o                         
   2   7  -2        583.71        582.69        11.02 o                         
   3   7  -2       4028.04       3817.04       102.08 o                         
   4   7  -2        661.21        677.25        17.84 o                         
   5   7  -2        769.81        680.60        22.10 o                         
   6   7  -2        180.95        178.52         6.13 o                         
   7   7  -2        268.36        257.65         8.35 o                         
   8   7  -2         66.72         68.02         4.98 o                         
   9   7  -2        385.84        379.96        30.07 o                         
  10   7  -2        459.84        442.74        14.27 o                         
  11   7  -2         83.02         82.66         4.61 o                         
  12   7  -2         45.65         51.96         5.03 o                         
  13   7  -2         57.44         59.37         4.33 o                         
  14   7  -2          9.75         14.55         4.50 o                         
   0   8  -2       3462.15       3155.04       202.72 o                         
   1   8  -2        228.61        260.70         7.17 o                         
   2   8  -2       2850.87       2989.91        60.33 o                         
   3   8  -2         72.23         81.65         6.31 o                         
   4   8  -2        767.58        817.76        19.80 o                         
   5   8  -2         47.88         50.09         5.76 o                         
   6   8  -2        802.49        779.02        27.06 o                         
   7   8  -2        131.61        130.71         5.63 o                         
   8   8  -2        297.49        292.53         4.89 o                         
   9   8  -2         82.95         83.32         4.95 o                         
  10   8  -2        202.31        193.60         7.84 o                         
  11   8  -2         96.71         99.06         5.09 o                         
  12   8  -2         77.31         78.30         4.67 o                         
  13   8  -2         29.83         34.07         4.86 o                         
   1   9  -2       9341.50       9089.96       268.67 o                         
   2   9  -2         72.63         81.31         6.62 o                         
   3   9  -2       4321.99       4221.68       137.20 o                         
   4   9  -2         10.13         11.79         5.81 o                         
   5   9  -2       4406.78       4350.44       154.51 o                         
   6   9  -2         67.04         72.57         5.17 o                         
   7   9  -2       1713.66       1699.21        52.11 o                         
   8   9  -2         24.22         19.95         4.77 o                         
   9   9  -2       1038.20       1021.62        23.31 o                         
  10   9  -2         11.71         14.45         4.25 o                         
  11   9  -2        321.68        341.47         7.35 o                         
  12   9  -2         27.17         29.92         4.83 o                         
  13   9  -2        111.85        110.30         4.46 o                         
   0  10  -2       2418.85       2399.11        82.48 o                         
   1  10  -2         25.37         23.32         6.00 o                         
   2  10  -2       1835.73       1802.95        29.97 o                         
   3  10  -2        107.12        112.41         5.45 o                         
   4  10  -2       1086.09       1088.39        36.27 o                         
   5  10  -2         12.75         16.23         5.58 o                         
   6  10  -2        945.31        887.87        36.69 o                         
   7  10  -2        280.64        299.15        11.07 o                         
   8  10  -2        497.46        486.66        14.32 o                         
   9  10  -2        273.69        270.90         6.98 o                         
  10  10  -2        235.74        245.32         6.53 o                         
  11  10  -2         74.10         79.05         4.21 o                         
  12  10  -2         66.37         76.53         4.36 o                         
  13  10  -2         68.30         73.27         6.08 o                         
   1  11  -2       1944.39       2037.09        45.26 o                         
   2  11  -2         96.29         99.33         6.05 o                         
   3  11  -2        990.43       1027.05        12.85 o                         
   4  11  -2        109.12        107.98         6.81 o                         
   5  11  -2        739.88        724.69        18.59 o                         
   6  11  -2         47.00         49.79         5.80 o                         
   7  11  -2        229.89        228.28         6.91 o                         
   8  11  -2          8.56          3.04         4.60 o                         
   9  11  -2        133.11        134.91         4.94 o                         
  10  11  -2          8.28         11.55         4.43 o                         
  11  11  -2         40.03         42.55         6.27 o                         
  12  11  -2          5.72          3.97         5.76 o                         
  13  11  -2         37.26         43.30         4.37 o                         
   0  12  -2       5652.77       5869.24       244.01 o                         
   1  12  -2         50.69         56.29         6.01 o                         
   2  12  -2       5794.58       5899.27       120.97 o                         
   3  12  -2         69.56         75.92         5.13 o                         
   4  12  -2       3831.73       3879.90        65.37 o                         
   5  12  -2         50.80         59.01         5.10 o                         
   6  12  -2       2839.00       2754.04       117.48 o                         
   7  12  -2         36.21         31.56         4.00 o                         
   8  12  -2       1317.41       1284.10        32.21 o                         
   9  12  -2         36.48         38.47         4.40 o                         
  10  12  -2        498.07        528.17        15.11 o                         
  11  12  -2         21.93         18.75         3.64 o                         
  12  12  -2        210.29        213.10         8.99 o                         
  13  12  -2         13.06         10.01         4.80 o                         
   1  13  -2       1378.39       1360.51        21.43 o                         
   2  13  -2         39.29         45.47         5.15 o                         
   3  13  -2        924.62        914.90        20.56 o                         
   4  13  -2         40.12         38.32         5.85 o                         
   5  13  -2        857.65        856.88        20.94 o                         
   6  13  -2        251.69        259.81         9.26 o                         
   7  13  -2        577.55        569.32        18.59 o                         
   8  13  -2         36.22         39.33         5.07 o                         
   9  13  -2        246.55        252.46         9.96 o                         
  10  13  -2         72.37         78.22         4.09 o                         
  11  13  -2         78.76         88.90         5.87 o                         
  12  13  -2         30.21         35.21         4.06 o                         
   0  14  -2        645.37        703.03        21.89 o                         
   1  14  -2         57.99         58.17         5.66 o                         
   2  14  -2       1388.06       1445.84        26.29 o                         
   3  14  -2         42.51         37.37         5.17 o                         
   4  14  -2        964.08        982.02        12.32 o                         
   5  14  -2         76.04         76.58         4.99 o                         
   6  14  -2        553.81        584.30        11.74 o                         
   7  14  -2         50.75         54.65         5.30 o                         
   8  14  -2        316.01        332.14         7.15 o                         
   9  14  -2         15.08         18.85         4.82 o                         
  10  14  -2         80.21         84.61         4.20 o                         
  11  14  -2          0.25         -3.99         4.46 o                         
  12  14  -2         17.10         12.21         4.74 o                         
   1  15  -2       3111.34       3193.52        73.07 o                         
   2  15  -2          9.36         10.39         5.33 o                         
   3  15  -2       3606.09       3503.44       102.73 o                         
   4  15  -2         37.53         36.54         4.97 o                         
   5  15  -2       1989.14       1992.19        56.36 o                         
   6  15  -2         29.66         39.12         4.42 o                         
   7  15  -2        931.82        963.84        32.03 o                         
   8  15  -2         10.65         18.91         5.62 o                         
   9  15  -2        606.49        647.30        18.68 o                         
  10  15  -2         27.87         33.10         5.41 o                         
  11  15  -2        168.42        180.43         5.97 o                         
  12  15  -2          2.17          8.52         4.72 o                         
   0  16  -2         22.98         38.06         7.26 o                         
   1  16  -2        306.92        304.64        12.25 o                         
   2  16  -2       1168.34       1170.38        23.29 o                         
   3  16  -2        114.05        115.56         5.38 o                         
   4  16  -2        806.55        828.48        14.33 o                         
   5  16  -2         98.08         97.44         4.85 o                         
   6  16  -2        123.78        116.55         4.39 o                         
   7  16  -2        131.36        132.02         7.34 o                         
   8  16  -2        329.94        339.55        10.82 o                         
   9  16  -2         47.45         55.35         4.45 o                         
  10  16  -2         83.87         93.81         5.13 o                         
  11  16  -2         22.62         24.36         4.17 o                         
   1  17  -2        357.29        368.62         9.26 o                         
   2  17  -2         51.08         50.41         4.71 o                         
   3  17  -2        809.16        775.53        31.80 o                         
   4  17  -2         54.98         56.51         4.73 o                         
   5  17  -2        236.21        260.39         8.94 o                         
   6  17  -2        174.48        173.16         9.85 o                         
   7  17  -2        227.27        218.75         5.70 o                         
   8  17  -2         44.98         42.05         3.68 o                         
   9  17  -2        154.54        168.53         4.55 o                         
  10  17  -2          9.43         10.74         4.35 o                         
  11  17  -2         12.67         14.81         4.10 o                         
   0  18  -2       3970.20       3974.77       151.84 o                         
   1  18  -2        375.53        380.33         8.40 o                         
   2  18  -2       1176.07       1222.23        34.02 o                         
   3  18  -2         38.01         36.77         3.91 o                         
   4  18  -2       1071.57       1124.45        24.12 o                         
   5  18  -2          8.35          6.93         4.37 o                         
   6  18  -2       1499.19       1511.31        30.45 o                         
   7  18  -2         93.65         92.42         4.07 o                         
   8  18  -2        289.41        310.45         9.52 o                         
   9  18  -2         23.03         26.51         4.63 o                         
  10  18  -2        171.17        184.88         8.61 o                         
  11  18  -2         14.39         12.81         3.90 o                         
   1  19  -2        737.69        747.68        23.46 o                         
   2  19  -2         37.63         39.79         4.47 o                         
   3  19  -2        317.97        337.23         5.97 o                         
   4  19  -2        187.49        189.32         8.63 o                         
   5  19  -2        359.09        348.66        11.62 o                         
   6  19  -2         65.45         60.54         5.06 o                         
   7  19  -2        140.46        150.35         4.83 o                         
   8  19  -2         61.94         59.26         4.18 o                         
   9  19  -2         99.02        113.54         5.95 o                         
  10  19  -2         45.36         41.64         4.29 o                         
   0  20  -2        548.87        553.57        27.56 o                         
   1  20  -2          6.79          5.64         4.92 o                         
   2  20  -2        245.11        246.00        11.23 o                         
   3  20  -2          6.52         -1.69         4.56 o                         
   4  20  -2        375.66        375.11        14.35 o                         
   5  20  -2          9.20         19.86         4.75 o                         
   6  20  -2         98.13         98.54         4.82 o                         
   7  20  -2         10.56         17.77         4.11 o                         
   8  20  -2         93.00         96.91         3.94 o                         
   9  20  -2         12.49         12.71         3.63 o                         
  10  20  -2         37.23         43.51         4.54 o                         
   1  21  -2       1298.18       1373.23        42.86 o                         
   2  21  -2          2.24          3.27         5.32 o                         
   3  21  -2       1477.83       1451.37        45.67 o                         
   4  21  -2         33.32         32.27         4.18 o                         
   5  21  -2        529.08        603.91        11.08 o                         
   6  21  -2         37.98         37.84         4.14 o                         
   7  21  -2        402.46        422.41        12.32 o                         
   8  21  -2         29.27         31.01         3.80 o                         
   9  21  -2        198.43        223.36         5.45 o                         
   0  22  -2        356.89        413.65        18.00 o                         
   1  22  -2          4.60         -3.87         3.87 o                         
   2  22  -2        237.51        259.08        10.68 o                         
   3  22  -2          2.77          2.30         4.22 o                         
   4  22  -2        158.64        169.95         7.86 o                         
   5  22  -2         20.78         21.21         4.49 o                         
   6  22  -2        123.86        140.41         6.28 o                         
   7  22  -2         32.47         30.11         3.94 o                         
   8  22  -2         59.24         67.51         3.48 o                         
   1  23  -2        332.92        345.72        16.26 o                         
   2  23  -2          5.13          8.21         4.16 o                         
   3  23  -2        236.29        260.65        13.36 o                         
   4  23  -2          8.07          6.83         3.88 o                         
   5  23  -2        100.61        107.90         7.32 o                         
   6  23  -2          5.37         -0.17         4.01 o                         
   7  23  -2         51.88         58.23         3.91 o                         
   8  23  -2          0.24          1.09         4.01 o                         
   0  24  -2        645.14        621.98        21.83 o                         
   1  24  -2         13.83         14.69         3.97 o                         
   2  24  -2        513.41        517.09        32.34 o                         
   3  24  -2          0.46          3.60         4.07 o                         
   4  24  -2        413.35        444.24        20.04 o                         
   5  24  -2          3.46          9.21         3.84 o                         
   6  24  -2        310.85        334.14        12.86 o                         
   7  24  -2         14.06         12.61         3.84 o                         
   1  25  -2         91.14         90.42         5.78 o                         
   2  25  -2          0.13         -0.44         4.81 o                         
   3  25  -2        134.74        155.42         9.21 o                         
   4  25  -2         34.08         34.91         4.57 o                         
   5  25  -2         52.17         66.64         4.16 o                         
   6  25  -2         22.28         20.87         4.23 o                         
   0  26  -2        155.99        149.09        10.25 o                         
   1  26  -2          3.64          5.03         4.47 o                         
   2  26  -2         91.40         90.10         6.23 o                         
   3  26  -2         11.03          9.95         4.03 o                         
   4  26  -2         45.11         50.53         3.98 o                         
   5  26  -2          1.46          4.69         4.05 o                         
   1  27  -2        315.70        317.08        17.36 o                         
   2  27  -2          5.02          6.81         3.80 o                         
   3  27  -2        160.02        161.00        12.13 o                         
   2   0  -1      13250.05      15191.98       526.29 o                         
   4   0  -1         14.70         28.69        12.87 o                         
   6   0  -1       1985.92       2038.43        60.95 o                         
   8   0  -1        509.90        528.41        18.75 o                         
  10   0  -1         61.84         77.27         8.51 o                         
  12   0  -1         36.86         47.33         6.75 o                         
  14   0  -1         46.03         50.27         5.92 o                         
   0   1  -1      10933.82      12381.71       686.95 o                         
   1   1  -1        287.25        295.57        28.38 o                         
   2   1  -1      33397.46      33528.61      3017.60 o                         
   3   1  -1        526.69        578.47        10.54 o                         
   4   1  -1      12458.63      12369.44       985.02 o                         
   5   1  -1        146.50        169.82         7.78 o                         
   6   1  -1       6445.75       6119.52        95.31 o                         
   7   1  -1        457.27        451.89         7.25 o                         
   8   1  -1       3065.27       2934.22        28.45 o                         
   9   1  -1        116.52        111.57         9.78 o                         
  10   1  -1       1201.74       1132.25        10.64 o                         
  11   1  -1         48.75         49.73         4.91 o                         
  12   1  -1        456.99        418.25        11.37 o                         
  13   1  -1         40.60         43.96         3.97 o                         
  14   1  -1        118.25        113.15         4.68 o                         
  15   1  -1          7.62         12.38         4.20 o                         
   1   2  -1      15043.97      16218.28      1127.28 o                         
   2   2  -1        617.48        706.61        10.84 o                         
   3   2  -1      22004.41      21267.98      1772.97 o                         
   4   2  -1        329.45        360.62        20.31 o                         
   5   2  -1      13522.19      11705.95      1322.51 o                         
   6   2  -1       1014.87       1067.58        24.57 o                         
   7   2  -1       4040.93       3802.19       118.32 o                         
   8   2  -1         19.28         12.91         5.72 o                         
   9   2  -1       2132.30       2026.37        34.77 o                         
  10   2  -1        188.77        188.85         5.16 o                         
  11   2  -1        479.05        431.78         5.19 o                         
  12   2  -1         17.98         26.81         4.29 o                         
  13   2  -1        338.79        325.17         8.39 o                         
  14   2  -1         52.36         50.66         4.09 o                         
  15   2  -1         42.33         44.81         4.03 o                         
   0   3  -1      23239.70      26462.86       862.21 o                         
   1   3  -1       6644.73       7834.13       270.16 o                         
   2   3  -1       1341.34       1494.37        55.55 o                         
   3   3  -1       1725.72       1904.26        59.13 o                         
   4   3  -1        104.36        102.87         8.49 o                         
   5   3  -1        512.92        537.85        12.41 o                         
   6   3  -1        158.95        151.20        13.82 o                         
   7   3  -1         40.25         39.96         6.15 o                         
   8   3  -1        296.11        318.86         6.26 o                         
   9   3  -1        406.66        408.30        11.10 o                         
  10   3  -1          7.68          8.30         5.05 o                         
  11   3  -1        197.13        188.67         4.79 o                         
  12   3  -1         49.64         46.25         4.51 o                         
  13   3  -1         68.57         73.97         4.30 o                         
  14   3  -1          9.55         16.45         4.24 o                         
  15   3  -1         17.82         16.10         3.53 o                         
   1   4  -1      41032.97      45092.21      1597.39 o                         
   2   4  -1       2115.52       2576.58        56.90 o                         
   3   4  -1       6786.69       7128.45       262.10 o                         
   4   4  -1        259.89        288.52         7.59 o                         
   5   4  -1       6992.94       7053.46       153.89 o                         
   6   4  -1        682.95        720.55        14.90 o                         
   7   4  -1       3889.46       3663.38       112.03 o                         
   8   4  -1         23.08         26.35         5.65 o                         
   9   4  -1       1534.05       1433.49        27.77 o                         
  10   4  -1          4.19          5.25         4.76 o                         
  11   4  -1        742.06        684.67        12.69 o                         
  12   4  -1          2.59          2.45         5.05 o                         
  13   4  -1        246.08        240.38         4.99 o                         
  14   4  -1         24.99         25.09         4.03 o                         
  15   4  -1         41.39         40.93         4.19 o                         
   0   5  -1      19904.55      20799.97      1151.96 o                         
   1   5  -1       1710.06       1938.35        54.74 o                         
   2   5  -1      10591.13      11843.06       381.72 o                         
   3   5  -1        370.93        407.84        14.99 o                         
   4   5  -1       9208.93       9138.39       320.27 o                         
   5   5  -1        135.23        161.95         7.78 o                         
   6   5  -1       7787.19       7670.44       184.12 o                         
   7   5  -1        129.62        133.15         5.53 o                         
   8   5  -1       3792.48       3473.02        92.05 o                         
   9   5  -1        114.04        117.03         4.93 o                         
  10   5  -1       1738.83       1607.99        37.29 o                         
  11   5  -1        113.51        111.14         4.76 o                         
  12   5  -1        203.10        204.70         5.08 o                         
  13   5  -1         41.71         44.55         4.59 o                         
  14   5  -1         50.87         58.21         7.92 o                         
  15   5  -1          8.50         11.11         4.21 o                         
   1   6  -1        758.82        787.47        28.93 o                         
   2   6  -1         99.95        149.94         9.38 o                         
   3   6  -1         80.27         94.96         7.95 o                         
   4   6  -1        964.08       1045.38        35.97 o                         
   5   6  -1        429.55        450.86        13.20 o                         
   6   6  -1         64.91         61.84         6.08 o                         
   7   6  -1         81.47         92.81         5.83 o                         
   8   6  -1        238.71        240.90         5.75 o                         
   9   6  -1         11.28         14.07         5.18 o                         
  10   6  -1        415.22        409.13        14.52 o                         
  11   6  -1         48.58         46.69         4.40 o                         
  12   6  -1        101.03         99.00         4.64 o                         
  13   6  -1          2.61          1.30         3.80 o                         
  14   6  -1         12.44         17.83         3.78 o                         
  15   6  -1          1.37          5.87         3.97 o                         
   0   7  -1       9443.50      10655.98       498.19 o                         
   1   7  -1        177.39        189.92         8.14 o                         
   2   7  -1      12866.37      14151.58       341.81 o                         
   3   7  -1       1572.26       1845.85        34.29 o                         
   4   7  -1      13177.24      13904.82       502.64 o                         
   5   7  -1         39.92         41.17         5.92 o                         
   6   7  -1       4118.55       3922.05       113.77 o                         
   7   7  -1         54.06         46.38         5.35 o                         
   8   7  -1       2921.46       2777.27        35.21 o                         
   9   7  -1         80.20         83.59         4.83 o                         
  10   7  -1        970.28        901.39        23.56 o                         
  11   7  -1          9.25         12.77         4.48 o                         
  12   7  -1        271.12        267.59         6.37 o                         
  13   7  -1          3.75          3.37         4.27 o                         
  14   7  -1        107.10        107.49         4.76 o                         
  15   7  -1          9.12         17.06         4.04 o                         
   1   8  -1      16647.80      18334.19       509.22 o                         
   2   8  -1        274.77        338.87         7.68 o                         
   3   8  -1      11021.75      11426.43       461.63 o                         
   4   8  -1        626.06        655.22        21.63 o                         
   5   8  -1       6514.74       6413.45       242.28 o                         
   6   8  -1        255.76        254.66         9.06 o                         
   7   8  -1       3835.67       3630.55        83.44 o                         
   8   8  -1        889.79        840.28        20.06 o                         
   9   8  -1       1758.02       1647.53        36.99 o                         
  10   8  -1        110.10        108.74         4.67 o                         
  11   8  -1        805.51        830.04        18.01 o                         
  12   8  -1         58.84         62.01         4.75 o                         
  13   8  -1        204.12        198.51         5.79 o                         
  14   8  -1         35.80         45.01         4.59 o                         
   0   9  -1        306.84        340.42        13.06 o                         
   1   9  -1        302.39        358.65        12.52 o                         
   2   9  -1        566.14        720.95        18.55 o                         
   3   9  -1       1426.74       1714.69        59.34 o                         
   4   9  -1        749.73        904.64        16.77 o                         
   5   9  -1       1043.49       1110.19        37.55 o                         
   6   9  -1         58.45         62.78         6.02 o                         
   7   9  -1        241.65        241.23        12.86 o                         
   8   9  -1          1.42          3.73         4.87 o                         
   9   9  -1        175.57        163.64         5.14 o                         
  10   9  -1         18.34         17.21         4.60 o                         
  11   9  -1        308.31        321.75         8.09 o                         
  12   9  -1         10.09          9.95         4.66 o                         
  13   9  -1         15.39         23.16         4.34 o                         
  14   9  -1          2.66          4.12         4.48 o                         
   1  10  -1       9411.32      10551.47       197.24 o                         
   2  10  -1        233.87        258.68         9.51 o                         
   3  10  -1       8423.71       8671.45       243.29 o                         
   4  10  -1          8.29         17.18         7.49 o                         
   5  10  -1       6258.30       6266.72       212.95 o                         
   6  10  -1         33.26         30.39         5.30 o                         
   7  10  -1       4121.06       3918.88       126.56 o                         
   8  10  -1        115.74        118.60         4.81 o                         
   9  10  -1        638.15        595.00        14.08 o                         
  10  10  -1        130.89        126.87         6.97 o                         
  11  10  -1        570.40        566.09        10.30 o                         
  12  10  -1          9.97         14.09         4.34 o                         
  13  10  -1         95.10        103.59         6.14 o                         
  14  10  -1          3.20          4.08         5.24 o                         
   0  11  -1       7902.31       7994.71       272.10 o                         
   1  11  -1        142.47        143.89        10.62 o                         
   2  11  -1       9626.13      10066.92       217.37 o                         
   3  11  -1        202.95        205.18         6.96 o                         
   4  11  -1       7404.89       7694.59       241.68 o                         
   5  11  -1        347.14        322.64        14.44 o                         
   6  11  -1       2461.88       2376.43        71.50 o                         
   7  11  -1         59.94         53.67         5.04 o                         
   8  11  -1       2004.82       1916.53        50.73 o                         
   9  11  -1        133.24        125.46         5.01 o                         
  10  11  -1        634.88        640.70        12.39 o                         
  11  11  -1        231.73        221.51         7.04 o                         
  12  11  -1        225.21        227.02        11.85 o                         
  13  11  -1         17.25         17.13         4.50 o                         
  14  11  -1        154.12        170.46        13.46 o                         
   1  12  -1        247.87        286.21         6.37 o                         
   2  12  -1        131.83        128.31         6.08 o                         
   3  12  -1         47.12         48.30         5.39 o                         
   4  12  -1        702.20        721.92        19.44 o                         
   5  12  -1         67.54         79.17         9.43 o                         
   6  12  -1         87.51         86.38         5.15 o                         
   7  12  -1         23.24         29.55         4.56 o                         
   8  12  -1        213.88        195.69         8.33 o                         
   9  12  -1        155.31        159.59         7.72 o                         
  10  12  -1         89.12         86.03         4.93 o                         
  11  12  -1         19.18         16.19         5.19 o                         
  12  12  -1         51.45         57.38         5.01 o                         
  13  12  -1         25.85         30.85         4.90 o                         
  14  12  -1         28.63         28.02         4.57 o                         
   0  13  -1       8105.43       8795.35       188.59 o                         
   1  13  -1         86.43         95.55         5.84 o                         
   2  13  -1       4312.50       4235.47       122.01 o                         
   3  13  -1         94.85         94.63         6.56 o                         
   4  13  -1       5277.71       5477.48       139.31 o                         
   5  13  -1         93.89        101.72         7.31 o                         
   6  13  -1       2808.94       2690.75        99.43 o                         
   7  13  -1         67.61         70.10         5.36 o                         
   8  13  -1       1553.87       1556.94        33.54 o                         
   9  13  -1         15.01         12.14         4.87 o                         
  10  13  -1        698.28        722.33        17.77 o                         
  11  13  -1          1.88          0.40         5.57 o                         
  12  13  -1        146.00        158.45         5.00 o                         
  13  13  -1          8.59         11.63         5.32 o                         
   1  14  -1       7100.59       6956.45       190.19 o                         
   2  14  -1        169.41        169.90        12.08 o                         
   3  14  -1       4664.15       4742.14        84.10 o                         
   4  14  -1         81.55         73.18         5.65 o                         
   5  14  -1       3226.26       3170.63       101.23 o                         
   6  14  -1          9.62         12.25         4.50 o                         
   7  14  -1       1587.51       1602.87        39.50 o                         
   8  14  -1        457.56        423.02        15.74 o                         
   9  14  -1        654.07        677.54        19.63 o                         
  10  14  -1         50.34         51.46         5.74 o                         
  11  14  -1        440.56        447.35        16.00 o                         
  12  14  -1        113.63        118.50        11.17 o                         
  13  14  -1         93.07         99.19         4.81 o                         
   0  15  -1        213.64        222.78        11.58 o                         
   1  15  -1        331.20        353.62        20.88 o                         
   2  15  -1          5.18         12.43         5.44 o                         
   3  15  -1         75.94         50.14         9.89 o                         
   4  15  -1        252.73        285.76         6.35 o                         
   5  15  -1        304.57        289.63         5.95 o                         
   6  15  -1         53.23         59.44         4.70 o                         
   7  15  -1        122.08        127.27         6.26 o                         
   8  15  -1         99.34        101.01         4.74 o                         
   9  15  -1        109.34        111.92         5.88 o                         
  10  15  -1         36.19         43.64         5.99 o                         
  11  15  -1        164.20        171.73         8.14 o                         
  12  15  -1         41.08         41.43         6.09 o                         
  13  15  -1         13.13         13.21         4.75 o                         
   1  16  -1       6158.47       6257.42       118.06 o                         
   2  16  -1          0.94          8.15         5.31 o                         
   3  16  -1       2719.76       2802.24        40.41 o                         
   4  16  -1          8.83          7.50         4.56 o                         
   5  16  -1       1879.57       1879.98        36.68 o                         
   6  16  -1        165.70        169.88         5.38 o                         
   7  16  -1       1151.74       1106.80        29.08 o                         
   8  16  -1         11.88         15.19         4.92 o                         
   9  16  -1        444.39        477.16         7.24 o                         
  10  16  -1          2.44          5.09         5.34 o                         
  11  16  -1        175.85        188.24         8.32 o                         
  12  16  -1          0.35         -0.17         5.01 o                         
  13  16  -1         80.15         86.22         4.15 o                         
   0  17  -1       2705.69       2697.04        77.03 o                         
   1  17  -1         33.23        105.41        26.23 o                         
   2  17  -1       3736.88       3712.24        57.13 o                         
   3  17  -1         23.75         24.42         8.12 o                         
   4  17  -1       2453.56       2497.51        51.95 o                         
   5  17  -1         28.60         19.93         4.92 o                         
   6  17  -1       1293.43       1320.98        24.61 o                         
   7  17  -1        266.40        261.90         8.06 o                         
   8  17  -1       1254.92       1281.21        39.00 o                         
   9  17  -1         90.57         82.93         4.36 o                         
  10  17  -1        391.84        420.97         9.70 o                         
  11  17  -1         37.48         39.85         4.87 o                         
  12  17  -1         78.48         99.09         6.50 o                         
   1  18  -1         39.60         45.51         4.07 o                         
   2  18  -1         16.91         21.08         5.67 o                         
   3  18  -1         22.99         29.79         5.27 o                         
   4  18  -1         61.11         39.74         7.18 o                         
   5  18  -1         34.55         33.76         4.16 o                         
   6  18  -1        222.54        205.38         7.34 o                         
   7  18  -1         11.14         15.80         4.09 o                         
   8  18  -1         61.20         59.62         3.82 o                         
   9  18  -1         19.06         27.97         4.38 o                         
  10  18  -1         19.15         29.12         4.92 o                         
  11  18  -1         13.39         20.67         4.84 o                         
  12  18  -1         17.04         23.12         4.28 o                         
   0  19  -1       1742.06       1742.39        41.10 o                         
   1  19  -1        190.55        195.93         5.06 o                         
   2  19  -1       2931.90       2931.83        41.97 o                         
   3  19  -1         46.05         52.56         4.66 o                         
   4  19  -1       1832.22       1737.26        47.73 o                         
   5  19  -1          3.94          0.38         4.42 o                         
   6  19  -1        984.82       1051.40        17.73 o                         
   7  19  -1         13.33          9.78         4.27 o                         
   8  19  -1        407.63        421.48         9.35 o                         
   9  19  -1         16.36         15.46         4.12 o                         
  10  19  -1        194.96        201.99         5.45 o                         
  11  19  -1          7.42         13.40         4.30 o                         
   1  20  -1       1539.55       1517.71        38.74 o                         
   2  20  -1        508.85        499.53        15.13 o                         
   3  20  -1       1891.14       1841.13        32.33 o                         
   4  20  -1          5.25          7.35         9.38 o                         
   5  20  -1       1311.14       1279.82        20.69 o                         
   6  20  -1        250.43        239.13         5.21 o                         
   7  20  -1        693.95        689.11        27.98 o                         
   8  20  -1         52.02         46.00         4.20 o                         
   9  20  -1        284.51        296.81         7.15 o                         
  10  20  -1         71.30         69.73         4.14 o                         
  11  20  -1        111.05        126.42         4.15 o                         
   0  21  -1         95.78         97.48         7.96 o                         
   1  21  -1        168.98        172.06         4.85 o                         
   2  21  -1         35.54         43.94         5.02 o                         
   3  21  -1         56.89         66.90         8.28 o                         
   4  21  -1         33.57         42.64         4.59 o                         
   5  21  -1         55.98         41.90         4.27 o                         
   6  21  -1         27.99         24.96         5.07 o                         
   7  21  -1         32.27         28.53         4.04 o                         
   8  21  -1          2.24          3.04         3.97 o                         
   9  21  -1         67.95         62.28         3.95 o                         
  10  21  -1          0.26          1.41         3.99 o                         
   1  22  -1       1695.72       1703.93        25.93 o                         
   2  22  -1          4.06          3.87         4.31 o                         
   3  22  -1        663.71        661.25        16.68 o                         
   4  22  -1          2.09         14.39         4.76 o                         
   5  22  -1        850.72        863.08        26.45 o                         
   6  22  -1         10.39          9.29         4.20 o                         
   7  22  -1        340.36        336.97         9.77 o                         
   8  22  -1          8.04         11.51         3.55 o                         
   9  22  -1        161.79        165.68         5.18 o                         
  10  22  -1          5.55          7.62         3.83 o                         
   0  23  -1       1373.71       1423.75        60.24 o                         
   1  23  -1         55.10         76.10         4.71 o                         
   2  23  -1        755.22        753.83        17.36 o                         
   3  23  -1         98.30         97.24         4.63 o                         
   4  23  -1        708.42        769.58        15.79 o                         
   5  23  -1         75.30         73.09         5.43 o                         
   6  23  -1        530.42        549.05        11.87 o                         
   7  23  -1         27.12         22.21         4.55 o                         
   8  23  -1        246.15        265.02         7.10 o                         
   9  23  -1         42.86         39.89         3.44 o                         
   1  24  -1         32.19         29.67         4.25 o                         
   2  24  -1         15.36         20.95         4.06 o                         
   3  24  -1         71.47         75.64         4.25 o                         
   4  24  -1         39.60         30.83         4.45 o                         
   5  24  -1          0.32          8.27         4.45 o                         
   6  24  -1          9.27         13.22         3.90 o                         
   7  24  -1         10.72         17.85         4.32 o                         
   8  24  -1         21.61         20.53         3.68 o                         
   9  24  -1          0.73          0.02         3.52 o                         
   0  25  -1        472.61        459.48        24.20 o                         
   1  25  -1          3.65          3.76         3.94 o                         
   2  25  -1        610.89        623.03        18.09 o                         
   3  25  -1         14.28         22.03         4.62 o                         
   4  25  -1        407.19        392.17        16.30 o                         
   5  25  -1         20.04         17.13         3.88 o                         
   6  25  -1        317.52        341.68         7.23 o                         
   7  25  -1          7.28         16.12         3.83 o                         
   8  25  -1        180.77        182.61         6.63 o                         
   1  26  -1        591.44        618.61        25.23 o                         
   2  26  -1         59.39         71.85         4.91 o                         
   3  26  -1        513.48        520.40        17.34 o                         
   4  26  -1          7.24         10.87         4.51 o                         
   5  26  -1        234.96        260.77        14.79 o                         
   6  26  -1         69.59         61.41         3.94 o                         
   7  26  -1        142.57        149.05         4.15 o                         
   0  27  -1         16.51         17.94         7.40 o                         
   1  27  -1          3.55          6.10         4.66 o                         
   2  27  -1          7.44          6.26         4.28 o                         
   3  27  -1         11.06         10.07         4.57 o                         
   4  27  -1         10.37          9.73         3.83 o                         
   5  27  -1          3.45          2.57         3.79 o                         
   6  27  -1          8.65          9.12         3.96 o                         
   1  28  -1        329.23        330.77        14.85 o                         
   2  28  -1          2.58          4.41         3.68 o                         
   3  28  -1        222.38        232.27         7.50 o                         
   4  28  -1         29.12         32.10         3.90 o                         
   5  28  -1        179.55        167.57         8.56 o                         
   0  29  -1        134.27        137.06        17.62 o                         
   1  29  -1          0.18          7.02         4.47 o                         
   2  29  -1        248.92        269.63        12.32 o                         
   3  29  -1          1.74          6.87         3.86 o                         
   2   0   0       6245.92       7815.56       248.95 o                         
   4   0   0      15156.52      17563.39       384.46 o                         
   6   0   0      18057.65      18647.14       228.60 o                         
   8   0   0       1944.26       1569.88        13.69 o                         
  10   0   0       2194.24       1956.63        23.24 o                         
  12   0   0       1041.83        973.78        22.89 o                         
  14   0   0        191.53        170.87         7.12 o                         
   1   1   0       4189.06       5723.64       192.50 o                         
   2   1   0       1465.72       1645.32       129.78 o                         
   3   1   0      12490.00      14218.81       290.82 o                         
   4   1   0        866.53        951.57        15.43 o                         
   5   1   0        137.28        113.87         8.80 o                         
   6   1   0        119.08        152.50         7.49 o                         
   7   1   0       6886.60       7186.19       110.88 o                         
   8   1   0        199.23        191.48        15.43 o                         
   9   1   0       1199.43       1117.11        15.92 o                         
  10   1   0        250.04        239.39         4.93 o                         
  11   1   0        413.57        350.80         4.93 o                         
  12   1   0        175.39        166.06         6.02 o                         
  13   1   0          7.55          7.79         4.20 o                         
  14   1   0          3.91         11.81         4.13 o                         
  15   1   0         51.29         45.58         4.26 o                         
   1   2   0        557.06        771.21        27.74 o                         
   2   2   0      22987.83      27169.16       983.02 o                         
   3   2   0        103.49        103.21        10.38 o                         
   4   2   0      16293.12      17918.42       304.68 o                         
   5   2   0        681.91        793.78        14.18 o                         
   6   2   0       2242.42       2219.33        35.30 o                         
   7   2   0         54.12         56.75         6.07 o                         
   8   2   0        951.94        886.64        13.91 o                         
   9   2   0        531.98        524.20         7.77 o                         
  10   2   0        414.33        376.93        26.91 o                         
  11   2   0        205.49        199.50         5.38 o                         
  12   2   0        181.06        163.63         4.84 o                         
  13   2   0         81.84         84.11         6.12 o                         
  14   2   0        109.85         98.85         5.43 o                         
  15   2   0         14.64         14.03         4.09 o                         
   1   3   0      17148.81      23691.05       787.35 o                         
   2   3   0       6393.06       7704.29       314.81 o                         
   3   3   0      38146.80      41618.79      1396.99 o                         
   4   3   0        227.54        247.55         8.54 o                         
   5   3   0      12827.00      13050.99       245.26 o                         
   6   3   0          0.59          2.36         6.41 o                         
   7   3   0       6827.83       6468.05       115.47 o                         
   8   3   0         18.38         19.76         5.15 o                         
   9   3   0       3131.16       3005.96        38.31 o                         
  10   3   0         38.76         38.56         4.88 o                         
  11   3   0       1082.99       1002.16        72.74 o                         
  12   3   0          9.19          3.59         4.80 o                         
  13   3   0        437.49        405.08         8.10 o                         
  14   3   0          1.02          2.05         4.08 o                         
  15   3   0         71.12         75.72         3.94 o                         
   1   4   0       1479.89       2063.95        49.95 o                         
   2   4   0       5719.15       7136.30       271.53 o                         
   3   4   0        757.46        877.80        25.20 o                         
   4   4   0       5925.74       6406.59       205.06 o                         
   5   4   0       1572.59       1618.04        48.99 o                         
   6   4   0       2285.33       2169.96        61.49 o                         
   7   4   0       1403.84       1474.35        30.78 o                         
   8   4   0        996.09        954.93        19.04 o                         
   9   4   0        206.47        191.35         5.65 o                         
  10   4   0        577.82        557.03        11.51 o                         
  11   4   0         44.88         44.15         4.50 o                         
  12   4   0        130.74        121.24        11.26 o                         
  13   4   0         25.04         30.85         4.77 o                         
  14   4   0         57.34         60.72         3.96 o                         
  15   4   0         76.84         70.84         4.31 o                         
   1   5   0      10399.61      13568.91       217.10 o                         
   2   5   0         96.50        113.83        10.49 o                         
   3   5   0       1320.94       1551.55        49.87 o                         
   4   5   0        199.64        219.59         8.33 o                         
   5   5   0       3431.42       3596.29       100.75 o                         
   6   5   0        893.87        861.79        25.05 o                         
   7   5   0       1228.94       1233.97        22.06 o                         
   8   5   0        327.21        319.81         8.74 o                         
   9   5   0        317.90        290.11         5.44 o                         
  10   5   0        137.64        135.90         5.19 o                         
  11   5   0        269.59        266.92         5.87 o                         
  12   5   0        133.52        134.07         4.99 o                         
  13   5   0         69.73         62.67         5.29 o                         
  14   5   0         19.61         25.81         3.71 o                         
  15   5   0         21.44         25.12         4.36 o                         
   0   6   0      13453.19      17252.86        88.43 o                         
   1   6   0         17.73         50.07        10.76 o                         
   2   6   0      27200.77      32655.48      1193.25 o                         
   3   6   0        120.95        122.21        10.55 o                         
   4   6   0      20709.87      21716.21       831.41 o                         
   5   6   0          7.27          9.91         7.09 o                         
   6   6   0      10699.61      10058.47       817.68 o                         
   7   6   0         49.66         45.22         5.76 o                         
   8   6   0       4703.26       4459.55       105.88 o                         
   9   6   0         90.06         88.00         5.52 o                         
  10   6   0       1399.61       1305.55        31.27 o                         
  11   6   0         78.30         77.32         4.96 o                         
  12   6   0        464.28        444.33        13.67 o                         
  13   6   0         37.49         34.51         4.97 o                         
  14   6   0        133.50        145.32         7.83 o                         
  15   6   0          3.74          9.01         4.57 o                         
   1   7   0       6733.51       8067.45       212.77 o                         
   2   7   0         23.64         29.28         8.58 o                         
   3   7   0      12088.86      14155.21       517.14 o                         
   4   7   0        304.65        359.05        11.54 o                         
   5   7   0       2596.92       2608.40        81.73 o                         
   6   7   0        678.28        698.52        21.50 o                         
   7   7   0       1982.84       1839.99        61.22 o                         
   8   7   0        173.48        157.14         6.48 o                         
   9   7   0        874.95        792.76        28.61 o                         
  10   7   0        213.60        218.51         7.70 o                         
  11   7   0        137.68        134.56         5.05 o                         
  12   7   0        120.38        125.02         4.79 o                         
  13   7   0        206.70        204.74         7.50 o                         
  14   7   0         61.95         64.12         5.36 o                         
  15   7   0         37.67         43.95         4.25 o                         
   0   8   0       9136.17      11177.62        63.25 o                         
   1   8   0        344.73        399.55        12.09 o                         
   2   8   0       9718.22      11574.81       274.09 o                         
   3   8   0        936.80       1032.69        42.03 o                         
   4   8   0       1528.64       1658.04        51.91 o                         
   5   8   0         32.65         34.72         5.64 o                         
   6   8   0       1166.26       1106.78        25.41 o                         
   7   8   0        555.30        526.34        16.55 o                         
   8   8   0        983.87        956.48        31.10 o                         
   9   8   0         29.75         29.42         5.38 o                         
  10   8   0        278.51        262.77         8.28 o                         
  11   8   0         78.14         72.74         4.95 o                         
  12   8   0        125.09        117.36         6.34 o                         
  13   8   0         55.90         62.63         4.74 o                         
  14   8   0         23.18         23.28         5.24 o                         
  15   8   0         11.28         20.64         4.89 o                         
   1   9   0      20113.24      23397.15       654.98 o                         
   2   9   0        960.25       1048.26        18.50 o                         
   3   9   0      11828.28      13164.41       424.94 o                         
   4   9   0       1251.38       1461.85        42.34 o                         
   5   9   0      15296.33      15081.62       524.32 o                         
   6   9   0         26.57         30.37         5.49 o                         
   7   9   0       6952.27       6847.59       218.74 o                         
   8   9   0          4.19          0.34         6.30 o                         
   9   9   0       3422.83       3057.75       127.97 o                         
  10   9   0        172.41        163.42         5.64 o                         
  11   9   0       1107.82       1082.26        15.35 o                         
  12   9   0          9.58         16.31         4.21 o                         
  13   9   0        100.09        120.85         4.85 o                         
  14   9   0          4.80          7.51         4.42 o                         
  15   9   0         30.09         36.52         4.26 o                         
   1  10   0         46.59        101.71        34.93 o                         
   2  10   0       2949.69       2807.67        75.18 o                         
   3  10   0       2061.02       2547.54        69.00 o                         
   4  10   0       4003.63       4175.27       121.74 o                         
   5  10   0          0.86          4.09         5.48 o                         
   6  10   0        426.37        386.83        12.66 o                         
   7  10   0        320.13        308.40        10.12 o                         
   8  10   0        675.92        599.73        19.85 o                         
   9  10   0        150.84        144.31         9.16 o                         
  10  10   0        422.84        435.26        11.94 o                         
  11  10   0        142.37        138.34         5.33 o                         
  12  10   0         60.74         63.86         4.70 o                         
  13  10   0         47.20         55.84         4.62 o                         
  14  10   0         85.27        101.32         5.89 o                         
   1  11   0       1303.74       1439.88        32.44 o                         
   2  11   0        475.68        489.89        18.59 o                         
   3  11   0       7057.88       7575.55       307.46 o                         
   4  11   0        657.17        674.79        21.41 o                         
   5  11   0       3659.94       3894.69       109.78 o                         
   6  11   0         22.70         26.60         5.50 o                         
   7  11   0        110.69        108.46         5.68 o                         
   8  11   0          8.81         13.78         4.73 o                         
   9  11   0       3007.12       2900.50        79.44 o                         
  10  11   0        527.52        517.45        15.03 o                         
  11  11   0         22.97         27.20         5.12 o                         
  12  11   0         19.42         23.53         4.96 o                         
  13  11   0         43.83         42.94         4.95 o                         
  14  11   0          9.80         13.89         5.25 o                         
   0  12   0      12965.45      13386.78       282.21 o                         
   1  12   0        534.24        584.30         8.74 o                         
   2  12   0      20581.13      22285.69       612.83 o                         
   3  12   0        101.87        118.88        11.72 o                         
   4  12   0       2235.42       1900.52        64.03 o                         
   5  12   0         15.47         19.65         6.11 o                         
   6  12   0       6422.17       6227.87       189.56 o                         
   7  12   0       1197.01       1136.01        31.98 o                         
   8  12   0       1561.34       1490.53        35.11 o                         
   9  12   0         44.97         35.31         6.16 o                         
  10  12   0        447.21        439.32        12.66 o                         
  11  12   0         86.04         86.95         4.65 o                         
  12  12   0        744.42        762.35        22.62 o                         
  13  12   0         63.94         63.78         5.45 o                         
  14  12   0         37.13         41.76         4.58 o                         
   1  13   0       2294.85       2292.81        38.41 o                         
   2  13   0        668.31        739.13        73.99 o                         
   3  13   0       2164.42       2147.20        57.45 o                         
   4  13   0          1.28          2.83         6.20 o                         
   5  13   0       1825.60       1728.51        88.41 o                         
   6  13   0        667.75        661.94        26.30 o                         
   7  13   0        268.53        260.16        11.74 o                         
   8  13   0        255.03        242.70         9.71 o                         
   9  13   0       1164.74       1125.89        33.51 o                         
  10  13   0        314.61        323.65        13.32 o                         
  11  13   0         60.79         66.78         4.81 o                         
  12  13   0         84.95         78.87         4.78 o                         
  13  13   0         38.46         41.15         4.63 o                         
  14  13   0         95.30        119.03         5.07 o                         
   0  14   0       1306.73       1367.96        23.32 o                         
   1  14   0         66.40         62.14         5.18 o                         
   2  14   0       1289.58       1264.45        43.97 o                         
   3  14   0         85.15         85.13         5.83 o                         
   4  14   0       2030.12       1960.57        62.86 o                         
   5  14   0         39.14         35.48         5.02 o                         
   6  14   0        943.39        869.37        49.99 o                         
   7  14   0        527.82        529.98        24.22 o                         
   8  14   0        187.09        176.98         8.51 o                         
   9  14   0          3.64          4.98         4.41 o                         
  10  14   0         52.69         56.23         5.46 o                         
  11  14   0          7.90          5.88         3.86 o                         
  12  14   0         43.25         49.76         5.38 o                         
  13  14   0         38.14         38.70         4.60 o                         
   1  15   0       9640.14       9792.45       123.68 o                         
   2  15   0         10.59          1.45         5.53 o                         
   3  15   0       6257.83       6083.61       196.53 o                         
   4  15   0         75.62         77.15         7.71 o                         
   5  15   0       5036.26       5123.86       140.20 o                         
   6  15   0         49.10         45.94         5.49 o                         
   7  15   0       2206.64       2177.80        70.73 o                         
   8  15   0         27.85         27.69         5.37 o                         
   9  15   0        583.29        572.36        11.02 o                         
  10  15   0        195.10        193.32        12.97 o                         
  11  15   0        515.49        565.51        12.67 o                         
  12  15   0         55.10         46.08         6.63 o                         
  13  15   0        194.62        206.96         6.78 o                         
   0  16   0       1436.25       1412.16        17.12 o                         
   1  16   0         87.72        195.42        28.30 o                         
   2  16   0       1717.34       1750.10        35.67 o                         
   3  16   0        231.34        206.07        10.76 o                         
   4  16   0       1607.57       1632.56        39.90 o                         
   5  16   0        167.98        153.63        10.85 o                         
   6  16   0       1385.95       1280.13        44.81 o                         
   7  16   0         90.76         83.62         4.90 o                         
   8  16   0        503.58        507.78        23.89 o                         
   9  16   0        228.19        194.81         9.66 o                         
  10  16   0        127.11        127.10         4.61 o                         
  11  16   0         61.02         67.65         5.90 o                         
  12  16   0        121.55        131.80         7.02 o                         
  13  16   0         13.11         12.70         4.18 o                         
   1  17   0       1766.89       1817.33        27.30 o                         
   2  17   0        188.78        185.63         5.82 o                         
   3  17   0       1150.75       1175.87        19.07 o                         
   4  17   0          8.89          9.34         4.93 o                         
   5  17   0        586.61        585.52         7.88 o                         
   6  17   0          0.09         -6.08         6.08 o                         
   7  17   0        512.84        477.02        19.74 o                         
   8  17   0         15.67          6.56         4.51 o                         
   9  17   0        187.08        196.74         6.67 o                         
  10  17   0         49.73         53.62         4.01 o                         
  11  17   0         97.61        112.51         7.56 o                         
  12  17   0          7.62          6.01         5.69 o                         
  13  17   0          3.72          3.24         4.17 o                         
   0  18   0       6678.85       6482.19       116.12 o                         
   1  18   0         12.00         48.84         9.63 o                         
   2  18   0       4692.22       4533.95       100.58 o                         
   3  18   0          1.12          4.84         5.08 o                         
   4  18   0       3845.99       3751.79        97.28 o                         
   5  18   0         48.91         47.42         4.29 o                         
   6  18   0       1711.51       1744.77        31.09 o                         
   7  18   0          7.03          8.96         3.91 o                         
   8  18   0        843.25        846.98        19.76 o                         
   9  18   0         81.61         82.73         4.56 o                         
  10  18   0        489.72        510.58         8.46 o                         
  11  18   0         57.45         53.71         6.74 o                         
  12  18   0        156.03        167.28         5.96 o                         
   1  19   0        596.56        563.31         8.44 o                         
   2  19   0          5.05         72.09        14.88 o                         
   3  19   0        616.28        570.02        16.49 o                         
   4  19   0        332.12        318.54        18.69 o                         
   5  19   0        646.86        633.50        10.56 o                         
   6  19   0         23.38         20.12         4.69 o                         
   7  19   0        280.05        264.84         5.10 o                         
   8  19   0         47.29         40.71         3.78 o                         
   9  19   0        240.38        245.51         4.54 o                         
  10  19   0        100.93        106.63         4.18 o                         
  11  19   0         67.97         86.44         4.35 o                         
  12  19   0         59.61         63.57         4.55 o                         
   0  20   0       2799.90       2643.67        58.28 o                         
   1  20   0         25.13         14.55         4.78 o                         
   2  20   0        679.25        643.58        10.07 o                         
   3  20   0         91.00         95.60         5.10 o                         
   4  20   0        359.60        350.75         7.89 o                         
   5  20   0          7.70          3.80         4.32 o                         
   6  20   0        263.47        252.14         6.44 o                         
   7  20   0         14.68         10.23         4.10 o                         
   8  20   0        102.81        117.21         4.10 o                         
   9  20   0          7.97         10.02         3.95 o                         
  10  20   0         35.79         39.13         4.30 o                         
  11  20   0          4.73         12.66         3.99 o                         
   1  21   0       1929.60       1878.28        40.14 o                         
   2  21   0          3.16          9.81         5.41 o                         
   3  21   0       1338.08       1287.87        17.55 o                         
   4  21   0          0.44          2.98         4.22 o                         
   5  21   0       1490.34       1468.83        33.27 o                         
   6  21   0         10.75         14.95         4.47 o                         
   7  21   0       1101.02       1100.90        20.39 o                         
   8  21   0        130.70        122.10         4.16 o                         
   9  21   0        533.54        552.03         7.42 o                         
  10  21   0          4.73          5.07         4.00 o                         
  11  21   0        140.52        158.27         5.22 o                         
   0  22   0        103.70         94.38         6.43 o                         
   1  22   0        189.54        206.36         6.15 o                         
   2  22   0       1311.40       1274.17        36.60 o                         
   3  22   0         28.05         31.08         4.26 o                         
   4  22   0        132.57        148.37         4.54 o                         
   5  22   0        175.88        180.97         5.75 o                         
   6  22   0        110.64        119.09         5.63 o                         
   7  22   0        175.08        141.26         4.18 o                         
   8  22   0        307.97        305.46         4.28 o                         
   9  22   0         41.26         44.64         4.14 o                         
  10  22   0         88.31        110.64         3.97 o                         
   1  23   0          6.11          6.25         6.27 o                         
   2  23   0        147.87        145.24         6.27 o                         
   3  23   0       1334.38       1261.86        21.33 o                         
   4  23   0         38.04         38.31         4.88 o                         
   5  23   0         13.78         19.78         4.48 o                         
   6  23   0          3.85         10.11         4.17 o                         
   7  23   0        188.85        180.87         6.35 o                         
   8  23   0         28.74         28.53         4.08 o                         
   9  23   0         38.42         34.55         3.83 o                         
  10  23   0         13.07         16.57         4.20 o                         
   0  24   0       1789.51       1747.61        71.67 o                         
   1  24   0         35.69         38.95         4.78 o                         
   2  24   0        723.04        703.52        21.11 o                         
   3  24   0         48.62         61.81         6.94 o                         
   4  24   0       1393.28       1392.27        28.35 o                         
   5  24   0         79.05         75.76         4.02 o                         
   6  24   0        650.62        679.24        14.15 o                         
   7  24   0         71.20         62.24         3.98 o                         
   8  24   0        234.09        274.44         6.11 o                         
   9  24   0         19.87         28.07         4.47 o                         
   1  25   0        201.59        216.04         7.57 o                         
   2  25   0         22.21         32.08         4.02 o                         
   3  25   0        526.43        538.06        16.36 o                         
   4  25   0         43.09         43.52         6.52 o                         
   5  25   0        144.72        168.24         5.67 o                         
   6  25   0         37.43         46.30         8.01 o                         
   7  25   0         92.78        108.17         4.15 o                         
   8  25   0         17.18         16.30         4.01 o                         
   0  26   0        297.95        281.37         7.27 o                         
   1  26   0         14.64         19.26         4.64 o                         
   2  26   0        240.93        238.72        10.86 o                         
   3  26   0          0.00          8.48         3.98 o                         
   4  26   0         91.03         95.91         4.42 o                         
   5  26   0          9.12          7.42         4.26 o                         
   6  26   0        124.98        126.13         4.31 o                         
   7  26   0          0.06          0.42         4.06 o                         
   8  26   0         35.48         42.67         4.49 o                         
   1  27   0        670.29        683.74        20.39 o                         
   2  27   0         29.57         34.47         3.81 o                         
   3  27   0        499.65        527.78        13.17 o                         
   4  27   0         12.91         15.54         3.90 o                         
   5  27   0        329.47        337.98        10.56 o                         
   6  27   0         13.29         18.18         4.22 o                         
   7  27   0        200.89        234.89         5.05 o                         
   0  28   0        202.60        214.88         7.25 o                         
   1  28   0         11.96         20.60         4.09 o                         
   2  28   0         49.22         58.24         4.58 o                         
   3  28   0         32.81         39.72         4.07 o                         
   4  28   0         64.74         79.69         4.90 o                         
   5  28   0          1.41          4.13         4.42 o                         
   1  29   0         66.98         66.11         4.54 o                         
   2  29   0          4.52          9.72         4.47 o                         
   3  29   0         65.41         64.87         4.47 o                         
   4  29   0          0.14         -2.76         3.81 o                         
   0  30   0        431.89        435.25         7.23 o                         
   1  30   0          0.59          0.25         5.18 o                         
   2   0   1      13077.80      14802.05       543.99 o                         
   4   0   1          5.49          6.31        11.19 o                         
   6   0   1       1968.09       1939.86        40.38 o                         
   8   0   1        474.09        469.37        15.59 o                         
  10   0   1         81.98         86.26         8.17 o                         
  12   0   1         36.63         46.11         6.00 o                         
  14   0   1         45.10         54.55         7.30 o                         
   0   1   1      11472.92      13101.01        87.25 o                         
   1   1   1        281.72        288.21        24.12 o                         
   2   1   1      34346.69      36158.50      1507.69 o                         
   3   1   1        525.47        583.38        12.36 o                         
   4   1   1      12668.69      12900.62       395.50 o                         
   5   1   1        165.33        189.19         9.53 o                         
   6   1   1       6414.38       6059.06       146.41 o                         
   7   1   1        475.67        452.14         8.28 o                         
   8   1   1       3035.09       2876.80        36.86 o                         
   9   1   1        109.35        108.27         5.83 o                         
  10   1   1       1182.92       1100.25        15.46 o                         
  11   1   1         45.22         46.79         4.61 o                         
  12   1   1        467.32        432.08         8.48 o                         
  13   1   1         38.50         32.11         4.57 o                         
  14   1   1        123.79        124.03         5.25 o                         
  15   1   1          9.38          9.57         4.17 o                         
   1   2   1      15260.66      16918.85       126.67 o                         
   2   2   1        624.83        668.69        65.58 o                         
   3   2   1      21080.70      20521.23      1179.96 o                         
   4   2   1        320.32        330.23        30.67 o                         
   5   2   1      13869.74      13250.59       384.64 o                         
   6   2   1        962.37        985.21        20.90 o                         
   7   2   1       3913.30       3699.95        55.48 o                         
   8   2   1         21.38         23.69         5.98 o                         
   9   2   1       2117.22       1982.74        40.39 o                         
  10   2   1        192.61        186.37         5.13 o                         
  11   2   1        475.10        441.91        19.69 o                         
  12   2   1         19.78         21.92         5.24 o                         
  13   2   1        347.11        326.62         5.17 o                         
  14   2   1         49.87         48.88         5.16 o                         
  15   2   1         40.01         41.25         4.57 o                         
   0   3   1      23242.74      25778.31       613.58 o                         
   1   3   1       6668.42       7613.62       277.64 o                         
   2   3   1       1341.72       1352.89       144.54 o                         
   3   3   1       1760.76       1915.20       111.18 o                         
   4   3   1        102.43         97.15         8.46 o                         
   5   3   1        501.98        515.52        10.77 o                         
   6   3   1        158.34        182.65        11.43 o                         
   7   3   1         53.05         53.96         5.74 o                         
   8   3   1        298.53        320.58         6.82 o                         
   9   3   1        419.94        420.14         7.35 o                         
  10   3   1          7.82         13.23         5.21 o                         
  11   3   1        200.64        193.78         5.96 o                         
  12   3   1         48.54         47.26         4.12 o                         
  13   3   1         69.61         72.95         4.65 o                         
  14   3   1          9.43          9.95         4.71 o                         
  15   3   1         17.04         25.46         4.45 o                         
   1   4   1      40223.28      41995.89      1831.29 o                         
   2   4   1       2137.60       2274.69       123.77 o                         
   3   4   1       6819.63       6756.47       737.04 o                         
   4   4   1        251.88        262.61         9.14 o                         
   5   4   1       6756.14       6569.73       147.14 o                         
   6   4   1        687.16        711.02        21.33 o                         
   7   4   1       3979.06       3722.89       116.62 o                         
   8   4   1         27.73         32.22         5.58 o                         
   9   4   1       1532.00       1380.33        77.63 o                         
  10   4   1          2.90         11.06         5.15 o                         
  11   4   1        770.26        692.53        13.26 o                         
  12   4   1          3.71          1.61         4.83 o                         
  13   4   1        227.46        220.90         4.73 o                         
  14   4   1         25.92         31.32         4.12 o                         
  15   4   1         41.05         36.06         4.38 o                         
   0   5   1      20257.96      21843.82       715.87 o                         
   1   5   1       1702.15       1934.21        52.94 o                         
   2   5   1      10375.37      10347.59       438.05 o                         
   3   5   1        357.64        363.88        11.19 o                         
   4   5   1       9069.09       8741.42       236.23 o                         
   5   5   1        163.42        177.84         7.67 o                         
   6   5   1       7739.66       7627.74       209.90 o                         
   7   5   1        125.64        117.60         5.71 o                         
   8   5   1       3771.77       3405.54       114.20 o                         
   9   5   1        116.65        112.95         5.31 o                         
  10   5   1       1717.51       1553.58        43.06 o                         
  11   5   1        122.55        118.03         5.11 o                         
  12   5   1        210.96        199.16         5.23 o                         
  13   5   1         44.17         39.71         4.68 o                         
  14   5   1         50.37         55.72         4.13 o                         
  15   5   1          9.04         12.08         4.37 o                         
   1   6   1        746.79        755.11        23.24 o                         
   2   6   1        104.86        132.64         7.84 o                         
   3   6   1         83.46        104.70         8.99 o                         
   4   6   1        995.41       1024.78        37.16 o                         
   5   6   1        434.02        439.88         8.08 o                         
   6   6   1         58.58         43.99         7.22 o                         
   7   6   1         82.26         93.65         8.71 o                         
   8   6   1        229.27        231.37         9.95 o                         
   9   6   1         10.56         10.82         5.91 o                         
  10   6   1        420.69        411.92        11.30 o                         
  11   6   1         50.29         46.73         4.60 o                         
  12   6   1         95.65         84.43         4.40 o                         
  13   6   1          2.22          3.88         4.80 o                         
  14   6   1         15.24         17.83         4.69 o                         
  15   6   1          1.15          1.42         4.94 o                         
   0   7   1       9478.70      10049.96       701.91 o                         
   1   7   1        178.47        176.96        13.68 o                         
   2   7   1      13045.26      13162.21       409.60 o                         
   3   7   1       1576.15       1686.66        55.86 o                         
   4   7   1      12927.93      13043.41       458.48 o                         
   5   7   1         35.97         27.47         7.94 o                         
   6   7   1       4183.27       3876.76       133.42 o                         
   7   7   1         55.08         37.66         6.45 o                         
   8   7   1       2925.44       2744.78        97.80 o                         
   9   7   1         74.81         72.71         5.65 o                         
  10   7   1        961.31        919.68        16.43 o                         
  11   7   1          7.68          9.21         5.33 o                         
  12   7   1        268.80        265.37        18.96 o                         
  13   7   1          4.42         10.56         5.46 o                         
  14   7   1        104.83        112.68         4.95 o                         
  15   7   1          8.26          9.95         5.00 o                         
   1   8   1      16305.62      16520.66       811.13 o                         
   2   8   1        275.90        319.76        12.66 o                         
   3   8   1      11540.73      11565.91       362.76 o                         
   4   8   1        599.35        624.69        22.44 o                         
   5   8   1       6587.57       6230.05       180.98 o                         
   6   8   1        268.39        255.40        28.68 o                         
   7   8   1       3792.36       3411.62       129.49 o                         
   8   8   1        898.35        800.54        33.12 o                         
   9   8   1       1991.34       1825.14        66.85 o                         
  10   8   1        101.73        106.96         5.68 o                         
  11   8   1        747.60        740.57        25.82 o                         
  12   8   1         62.33         64.93         4.14 o                         
  13   8   1        197.87        182.51        10.16 o                         
  14   8   1         34.91         43.25         5.06 o                         
   0   9   1        308.95        324.87        10.27 o                         
   1   9   1        312.58        349.37        10.70 o                         
   2   9   1        566.03        669.64        26.38 o                         
   3   9   1       1452.48       1716.93        33.83 o                         
   4   9   1        749.65        866.28        24.56 o                         
   5   9   1       1049.08       1044.37        43.51 o                         
   6   9   1         56.22         56.01         6.96 o                         
   7   9   1        260.78        237.99        23.53 o                         
   8   9   1          2.04          2.33         5.38 o                         
   9   9   1        154.99        150.15         6.41 o                         
  10   9   1         16.52         15.69         5.81 o                         
  11   9   1        290.53        287.28         9.35 o                         
  12   9   1         10.69         10.32         4.87 o                         
  13   9   1         11.17         17.78         4.12 o                         
  14   9   1          2.48          7.22         4.78 o                         
   1  10   1       9278.20       9964.65       269.61 o                         
   2  10   1        232.56        269.39         9.16 o                         
   3  10   1       8597.44       8667.16       261.51 o                         
   4  10   1          8.05          6.65         6.79 o                         
   5  10   1       6366.22       6060.26       136.12 o                         
   6  10   1         32.50         35.73         5.88 o                         
   7  10   1       4261.28       3644.39       325.61 o                         
   8  10   1        115.83        108.40         5.53 o                         
   9  10   1        596.41        535.02        19.25 o                         
  10  10   1        132.21        115.43         5.18 o                         
  11  10   1        592.52        588.52        16.30 o                         
  12  10   1          9.98          9.18         4.97 o                         
  13  10   1        100.60        104.01         5.00 o                         
  14  10   1          3.42          1.87         4.19 o                         
   0  11   1       7850.07       8226.76        42.93 o                         
   1  11   1        149.80        153.03         6.80 o                         
   2  11   1       9389.58       9044.96       269.06 o                         
   3  11   1        227.71        234.93         8.37 o                         
   4  11   1       7506.60       7117.69       248.57 o                         
   5  11   1        345.00        322.30        10.29 o                         
   6  11   1       2493.02       2281.75        92.06 o                         
   7  11   1         59.73         58.40         5.62 o                         
   8  11   1       1891.96       1741.72       185.05 o                         
   9  11   1        133.19        128.76         5.66 o                         
  10  11   1        617.37        598.76        14.78 o                         
  11  11   1        211.21        198.10         5.32 o                         
  12  11   1        238.71        248.37         9.73 o                         
  13  11   1         17.03         22.86         4.38 o                         
  14  11   1        153.10        173.13         6.77 o                         
   1  12   1        258.16        278.70        17.71 o                         
   2  12   1        120.50        115.56        24.84 o                         
   3  12   1         42.41         52.46         5.88 o                         
   4  12   1        673.14        655.54        12.87 o                         
   5  12   1         65.41         66.83         5.86 o                         
   6  12   1         95.61         92.89         6.12 o                         
   7  12   1         21.47         26.85         5.14 o                         
   8  12   1        223.08        190.34        24.22 o                         
   9  12   1        148.84        137.64         5.02 o                         
  10  12   1         92.30         93.69         5.52 o                         
  11  12   1         21.13         19.88         4.71 o                         
  12  12   1         63.07         63.40         6.08 o                         
  13  12   1         27.13         34.77         4.98 o                         
  14  12   1         28.63         32.54         4.41 o                         
   0  13   1       8306.25       8631.66       135.61 o                         
   1  13   1         86.24         78.71        10.53 o                         
   2  13   1       4279.66       4179.90        45.02 o                         
   3  13   1         95.56         86.65         5.81 o                         
   4  13   1       5220.30       4958.99       123.56 o                         
   5  13   1         93.74         95.03         5.10 o                         
   6  13   1       2631.41       2347.67        66.51 o                         
   7  13   1         67.59         68.42         5.37 o                         
   8  13   1       1552.25       1443.13        50.12 o                         
   9  13   1         14.74         21.86         5.62 o                         
  10  13   1        697.25        678.28        25.38 o                         
  11  13   1          1.90          5.91         4.38 o                         
  12  13   1        128.35        129.04         6.79 o                         
  13  13   1          8.63         17.57         4.26 o                         
   1  14   1       7252.75       7031.47       171.33 o                         
   2  14   1        175.02        170.30        13.35 o                         
   3  14   1       4559.55       4132.22       172.83 o                         
   4  14   1         81.47         75.13         6.63 o                         
   5  14   1       3105.02       2897.72       101.50 o                         
   6  14   1          8.54          5.23         4.30 o                         
   7  14   1       1682.23       1519.09        57.19 o                         
   8  14   1        449.43        410.01        17.35 o                         
   9  14   1        606.31        580.60        22.16 o                         
  10  14   1         63.54         66.67         8.58 o                         
  11  14   1        459.38        478.88         8.43 o                         
  12  14   1        116.15        111.27         5.49 o                         
  13  14   1         88.46         99.25         4.74 o                         
   0  15   1        204.45        211.74        10.10 o                         
   1  15   1        321.65        250.01        10.87 o                         
   2  15   1          6.83          6.88         6.45 o                         
   3  15   1         75.65         49.28        18.11 o                         
   4  15   1        255.83        267.34         5.16 o                         
   5  15   1        318.89        290.95         7.75 o                         
   6  15   1         48.82         53.18         4.93 o                         
   7  15   1         96.03         85.92         3.96 o                         
   8  15   1        104.55        110.31         6.34 o                         
   9  15   1        117.34        115.16         9.51 o                         
  10  15   1         38.79         39.71         4.72 o                         
  11  15   1        172.32        165.59         5.61 o                         
  12  15   1         38.37         36.07         6.01 o                         
  13  15   1          9.54         11.32         5.91 o                         
   1  16   1       6123.31       6014.41        62.65 o                         
   2  16   1          0.78          0.99         6.38 o                         
   3  16   1       2761.59       2766.81        33.49 o                         
   4  16   1          8.02         -2.90         5.77 o                         
   5  16   1       1930.09       1818.79        51.09 o                         
   6  16   1        166.68        165.38        11.62 o                         
   7  16   1       1117.72       1030.39        49.55 o                         
   8  16   1         12.81         14.97         4.82 o                         
   9  16   1        461.71        470.96        11.78 o                         
  10  16   1          2.87          4.45         5.37 o                         
  11  16   1        176.83        180.15         7.29 o                         
  12  16   1          0.26          4.85         6.41 o                         
  13  16   1         82.33         80.53         4.62 o                         
   0  17   1       2838.72       2660.67        44.95 o                         
   1  17   1         35.03        109.06        32.48 o                         
   2  17   1       3804.20       3468.58       122.65 o                         
   3  17   1         17.20          9.35         6.57 o                         
   4  17   1       2453.09       2368.87        52.48 o                         
   5  17   1         21.80         21.38         5.97 o                         
   6  17   1       1308.07       1157.44       100.98 o                         
   7  17   1        276.82        271.92        10.34 o                         
   8  17   1       1236.03       1198.79        57.40 o                         
   9  17   1         87.97         86.13         7.44 o                         
  10  17   1        391.41        397.40         6.55 o                         
  11  17   1         35.44         42.24         5.28 o                         
  12  17   1         85.51        101.57         5.87 o                         
   1  18   1         35.53         30.95         4.77 o                         
   2  18   1         18.08         12.76        10.62 o                         
   3  18   1         26.66         33.28         4.85 o                         
   4  18   1         52.63         30.58         5.32 o                         
   5  18   1         37.80         39.47         6.93 o                         
   6  18   1        215.12        168.92         5.08 o                         
   7  18   1          9.92          8.01         4.16 o                         
   8  18   1         65.45         62.27         5.70 o                         
   9  18   1         19.78         29.56         4.60 o                         
  10  18   1         17.23         11.64         4.81 o                         
  11  18   1         12.59         25.02         4.27 o                         
  12  18   1         17.41         17.10         4.50 o                         
   0  19   1       1968.31       1860.66        31.13 o                         
   1  19   1        189.97        170.02         5.51 o                         
   2  19   1       2857.59       2638.33        43.36 o                         
   3  19   1         45.29         44.62         4.64 o                         
   4  19   1       1835.81       1711.37        18.07 o                         
   5  19   1          3.55          0.61         4.87 o                         
   6  19   1       1027.10        972.80        34.51 o                         
   7  19   1         11.70         12.36         4.06 o                         
   8  19   1        388.27        387.53        11.28 o                         
   9  19   1         16.66         15.87         4.16 o                         
  10  19   1        189.98        199.00         6.76 o                         
  11  19   1          7.67          8.03         4.24 o                         
   1  20   1       1424.36       1374.59        17.71 o                         
   2  20   1        493.22        460.62        13.49 o                         
   3  20   1       1952.94       1840.76        17.12 o                         
   4  20   1         10.16         11.26         4.70 o                         
   5  20   1       1256.16       1133.84        42.35 o                         
   6  20   1        248.26        212.21         7.37 o                         
   7  20   1        719.95        718.53        13.77 o                         
   8  20   1         44.93         45.66         4.19 o                         
   9  20   1        289.26        294.19         6.06 o                         
  10  20   1         77.90         75.64         4.39 o                         
  11  20   1        108.68        116.76         4.19 o                         
   0  21   1         93.31         95.30         6.39 o                         
   1  21   1        170.01        154.91         7.77 o                         
   2  21   1         37.89         35.00         4.56 o                         
   3  21   1         60.84         50.53         7.38 o                         
   4  21   1         30.59         31.38         3.98 o                         
   5  21   1         63.73         54.31         6.32 o                         
   6  21   1         29.18         33.89         4.08 o                         
   7  21   1         38.57         26.46         3.79 o                         
   8  21   1          3.08          8.53         4.04 o                         
   9  21   1         65.52         60.61         4.37 o                         
  10  21   1          0.51          8.11         3.95 o                         
   1  22   1       1637.83       1466.89        36.31 o                         
   2  22   1          4.68          8.99         4.27 o                         
   3  22   1        642.05        643.19         6.39 o                         
   4  22   1          2.61         -1.88         4.52 o                         
   5  22   1        854.96        818.29        14.01 o                         
   6  22   1          8.60         11.75         4.35 o                         
   7  22   1        337.67        326.58         5.05 o                         
   8  22   1          8.06         11.66         3.72 o                         
   9  22   1        175.33        173.68         5.88 o                         
  10  22   1          6.06         13.30         4.41 o                         
   0  23   1       1316.99       1261.22        44.17 o                         
   1  23   1         58.58         71.56         5.93 o                         
   2  23   1        777.77        770.81        15.18 o                         
   3  23   1        106.17         93.83         4.66 o                         
   4  23   1        725.90        741.68        12.34 o                         
   5  23   1         72.48         70.19         6.36 o                         
   6  23   1        523.99        522.61        10.05 o                         
   7  23   1         32.49         29.64         4.32 o                         
   8  23   1        249.07        265.75         5.74 o                         
   9  23   1         42.39         39.87         3.85 o                         
   1  24   1         32.99         38.80         4.20 o                         
   2  24   1         16.85         12.77         4.71 o                         
   3  24   1         70.75         72.98         6.76 o                         
   4  24   1         38.68         38.86         4.42 o                         
   5  24   1          0.10          2.69         3.90 o                         
   6  24   1          8.04         15.11         4.31 o                         
   7  24   1          9.39         13.02         3.71 o                         
   8  24   1         19.52         18.69         4.17 o                         
   9  24   1          1.10          3.33         3.69 o                         
   0  25   1        453.75        462.30        15.09 o                         
   1  25   1          3.71          6.45         4.34 o                         
   2  25   1        649.43        635.05        20.57 o                         
   3  25   1         13.51         14.90         3.95 o                         
   4  25   1        398.98        387.80        10.71 o                         
   5  25   1         22.62         29.31         4.55 o                         
   6  25   1        313.85        310.10         7.43 o                         
   7  25   1          8.08          8.79         3.70 o                         
   8  25   1        185.16        194.78         4.10 o                         
   1  26   1        618.91        622.72        21.06 o                         
   2  26   1         60.40         55.16         4.08 o                         
   3  26   1        479.03        446.28        11.65 o                         
   4  26   1          4.49         11.33         3.69 o                         
   5  26   1        259.00        288.06         6.80 o                         
   6  26   1         70.03         63.06         4.11 o                         
   7  26   1        140.08        149.31         3.97 o                         
   0  27   1         14.38         19.98         6.38 o                         
   1  27   1          3.28          6.69         4.50 o                         
   2  27   1          7.57          9.82         3.87 o                         
   3  27   1         10.45         15.07         4.60 o                         
   4  27   1         11.58         18.25         4.01 o                         
   5  27   1          3.87          7.13         3.94 o                         
   6  27   1          8.02         13.00         3.81 o                         
   1  28   1        321.84        313.75         7.37 o                         
   2  28   1          2.62          9.80         4.23 o                         
   3  28   1        232.57        231.48        11.35 o                         
   4  28   1         29.82         31.86         4.48 o                         
   5  28   1        179.37        179.99         9.58 o                         
   0  29   1        137.74        134.18        10.23 o                         
   1  29   1          0.10          6.96         4.01 o                         
   2  29   1        250.69        263.93         6.82 o                         
   3  29   1          2.69          8.47         3.57 o                         
   0   0   2      11236.78      12147.11        59.20 o                         
   2   0   2       9049.87       9210.78        70.93 o                         
   4   0   2       8668.01       8196.31       499.67 o                         
   6   0   2       3603.68       3253.88       235.78 o                         
   8   0   2       2732.79       2578.87       107.88 o                         
  10   0   2       1191.36       1063.09        82.61 o                         
  12   0   2        189.72        192.46        12.57 o                         
  14   0   2         84.49         79.72        23.37 o                         
   1   1   2       3794.75       3883.27        25.77 o                         
   2   1   2        224.62        237.94        12.17 o                         
   3   1   2       2501.62       2496.29        68.42 o                         
   4   1   2        866.44        917.42        27.18 o                         
   5   1   2       1647.86       1574.30        47.65 o                         
   6   1   2        187.97        183.11        10.89 o                         
   7   1   2       1085.58        978.64        25.65 o                         
   8   1   2        192.25        184.22         8.37 o                         
   9   1   2        455.57        410.13        12.68 o                         
  10   1   2         64.18         69.49         7.03 o                         
  11   1   2        154.20        144.00         6.22 o                         
  12   1   2         71.20         72.31         7.17 o                         
  13   1   2         24.94         24.02         4.80 o                         
  14   1   2         17.01         25.90         5.66 o                         
   0   2   2       1662.85       1676.05        28.37 o                         
   1   2   2        289.77        284.90        13.11 o                         
   2   2   2       1811.79       1704.68        51.49 o                         
   3   2   2         40.36         39.70         8.89 o                         
   4   2   2       2236.70       2154.50        63.08 o                         
   5   2   2        129.54        129.13         8.23 o                         
   6   2   2       1207.40       1160.35        28.64 o                         
   7   2   2         66.49         66.54         7.28 o                         
   8   2   2        770.10        674.01        11.34 o                         
   9   2   2        167.52        167.11        10.77 o                         
  10   2   2        164.19        148.93         9.93 o                         
  11   2   2         81.73         79.57         4.84 o                         
  12   2   2         40.23         47.46         5.30 o                         
  13   2   2          7.83         11.31         5.10 o                         
  14   2   2         23.65         18.19         5.60 o                         
   1   3   2      15248.22      14647.43       149.35 o                         
   2   3   2        126.79        126.75         9.62 o                         
   3   3   2      10481.86       9244.27       709.98 o                         
   4   3   2        252.35        272.67        10.42 o                         
   5   3   2       6204.08       5691.42       132.27 o                         
   6   3   2        165.25        157.69         6.66 o                         
   7   3   2       3941.45       3659.10       244.54 o                         
   8   3   2        125.33        118.46         5.80 o                         
   9   3   2       1082.56        969.41        36.51 o                         
  10   3   2         67.35         71.45         6.16 o                         
  11   3   2        682.63        645.57        27.83 o                         
  12   3   2          4.71          6.80         5.23 o                         
  13   3   2        147.69        145.89         7.34 o                         
  14   3   2          5.57         11.30         5.57 o                         
   0   4   2       4496.97       4540.37        37.09 o                         
   1   4   2        984.87        961.49        58.84 o                         
   2   4   2       3519.51       3313.51       123.80 o                         
   3   4   2       1232.00       1175.16        36.69 o                         
   4   4   2       2368.79       2302.55        67.71 o                         
   5   4   2        108.61        113.52         8.93 o                         
   6   4   2        888.25        833.56        23.34 o                         
   7   4   2        553.37        540.20        13.77 o                         
   8   4   2        830.10        751.35        13.02 o                         
   9   4   2         14.09         14.90         5.55 o                         
  10   4   2        248.43        248.53         8.43 o                         
  11   4   2         25.70         28.43         7.70 o                         
  12   4   2         72.49         77.33         5.93 o                         
  13   4   2         72.60         81.20         7.56 o                         
  14   4   2         40.59         37.59         6.38 o                         
   1   5   2       1633.95       1600.56        34.15 o                         
   2   5   2         96.51         99.98         8.97 o                         
   3   5   2       7365.82       7204.39       165.31 o                         
   4   5   2        538.97        548.75        14.48 o                         
   5   5   2       1068.62        981.30        23.26 o                         
   6   5   2         88.55         88.42         6.97 o                         
   7   5   2        495.58        480.93        11.60 o                         
   8   5   2        385.93        378.97        13.28 o                         
   9   5   2        887.23        855.42        11.73 o                         
  10   5   2        220.32        206.90         5.43 o                         
  11   5   2         35.19         38.03         6.66 o                         
  12   5   2         49.96         54.50         6.68 o                         
  13   5   2         42.34         39.06         7.77 o                         
  14   5   2          8.86         14.37         6.22 o                         
   0   6   2      13980.07      12103.84       113.39 o                         
   1   6   2        712.65        732.45        13.18 o                         
   2   6   2       8369.88       6643.96      1230.05 o                         
   3   6   2       1181.00       1142.19        86.92 o                         
   4   6   2       6341.84       5610.11       557.18 o                         
   5   6   2        216.11        225.01         7.87 o                         
   6   6   2       6330.80       5960.35       201.15 o                         
   7   6   2          8.26         12.66         6.68 o                         
   8   6   2       1380.45       1268.17        34.14 o                         
   9   6   2         38.30         38.52         5.52 o                         
  10   6   2        567.28        567.90        12.50 o                         
  11   6   2          6.89         12.69         5.44 o                         
  12   6   2        510.80        496.19         8.00 o                         
  13   6   2         11.70         17.03         6.46 o                         
  14   6   2         53.96         63.77         6.35 o                         
   1   7   2       1276.74       1096.21        29.51 o                         
   2   7   2        613.76        568.50        15.43 o                         
   3   7   2       4123.86       3555.87       225.19 o                         
   4   7   2        652.25        625.21        19.72 o                         
   5   7   2        860.47        733.30        24.47 o                         
   6   7   2        204.57        189.73         9.77 o                         
   7   7   2        299.93        253.87        31.88 o                         
   8   7   2         46.32         52.44         5.61 o                         
   9   7   2        363.92        370.39        15.11 o                         
  10   7   2        472.55        453.86        17.03 o                         
  11   7   2         92.49         88.43         6.00 o                         
  12   7   2         35.71         31.43         5.38 o                         
  13   7   2         55.95         61.34         6.02 o                         
  14   7   2         10.36         16.33         5.66 o                         
   0   8   2       3421.40       3217.18       148.14 o                         
   1   8   2        222.51        209.70        10.50 o                         
   2   8   2       2805.03       2504.49       228.55 o                         
   3   8   2         75.26         67.57         6.96 o                         
   4   8   2        726.17        714.01        19.82 o                         
   5   8   2         46.46         41.00         6.52 o                         
   6   8   2        831.48        766.98        28.12 o                         
   7   8   2        120.14        103.87         6.25 o                         
   8   8   2        327.71        300.38        16.48 o                         
   9   8   2         86.05         87.18         7.91 o                         
  10   8   2        222.18        213.03         6.13 o                         
  11   8   2        100.75         98.69         6.29 o                         
  12   8   2         69.89         76.73         6.09 o                         
  13   8   2         28.45         38.13         6.40 o                         
   1   9   2       9665.83       8833.11       423.17 o                         
   2   9   2         70.43         63.35         7.93 o                         
   3   9   2       4230.92       3381.23       276.04 o                         
   4   9   2         10.48         15.40         5.85 o                         
   5   9   2       4332.85       3967.89       171.63 o                         
   6   9   2         69.97         72.17         6.24 o                         
   7   9   2       1750.80       1584.76        74.24 o                         
   8   9   2         22.53         23.03         5.68 o                         
   9   9   2       1016.74        958.32        33.46 o                         
  10   9   2          9.99          9.99         5.07 o                         
  11   9   2        329.00        326.81        14.57 o                         
  12   9   2         28.46         28.69         4.82 o                         
  13   9   2        110.52        123.58         8.28 o                         
   0  10   2       2441.23       2124.30        79.79 o                         
   1  10   2         23.12         19.76         6.81 o                         
   2  10   2       1813.12       1503.37       127.54 o                         
   3  10   2        116.80        102.02         6.53 o                         
   4  10   2       1062.09        765.24       108.46 o                         
   5  10   2         22.22         17.82         5.14 o                         
   6  10   2        926.22        821.26        46.06 o                         
   7  10   2        263.53        246.71        15.25 o                         
   8  10   2        506.14        474.18        25.58 o                         
   9  10   2        272.23        256.29        15.09 o                         
  10  10   2        242.13        236.72        13.22 o                         
  11  10   2         73.89         76.70         5.59 o                         
  12  10   2         60.95         65.95         5.66 o                         
  13  10   2         67.31         70.95         5.21 o                         
   1  11   2       1974.13       1656.69       147.82 o                         
   2  11   2         97.08         86.76         6.87 o                         
   3  11   2        982.08        880.47        37.14 o                         
   4  11   2        105.43         94.92         6.60 o                         
   5  11   2        742.52        670.24        23.34 o                         
   6  11   2         48.05         33.83         6.31 o                         
   7  11   2        242.34        225.11        10.42 o                         
   8  11   2          7.96          6.56         5.43 o                         
   9  11   2        121.32        113.69         6.62 o                         
  10  11   2          7.67          8.19         5.58 o                         
  11  11   2         40.63         40.41         4.75 o                         
  12  11   2          7.71         10.80         5.21 o                         
  13  11   2         38.92         43.32         4.39 o                         
   0  12   2       5500.90       4915.35       296.89 o                         
   1  12   2         50.04         44.43         5.19 o                         
   2  12   2       5738.27       4979.07       320.60 o                         
   3  12   2         64.39         58.96         5.27 o                         
   4  12   2       3852.06       3407.38       115.33 o                         
   5  12   2         53.62         51.86         5.05 o                         
   6  12   2       2843.16       2298.68       211.38 o                         
   7  12   2         34.65         30.55         5.49 o                         
   8  12   2       1328.93       1137.35        75.41 o                         
   9  12   2         37.14         36.95         6.24 o                         
  10  12   2        507.78        482.07        34.58 o                         
  11  12   2         23.11         21.43         5.27 o                         
  12  12   2        206.33        200.51        42.07 o                         
  13  12   2         11.71          3.04         6.39 o                         
   1  13   2       1444.49       1139.45        84.83 o                         
   2  13   2         45.24         34.87         4.92 o                         
   3  13   2        919.56        829.86        26.70 o                         
   4  13   2         41.53         36.61         5.32 o                         
   5  13   2        823.25        717.15        33.69 o                         
   6  13   2        260.44        229.61        26.08 o                         
   7  13   2        549.56        479.31        21.88 o                         
   8  13   2         39.58         44.35         5.36 o                         
   9  13   2        251.91        247.90        17.84 o                         
  10  13   2         69.01         63.24         5.72 o                         
  11  13   2         73.60         74.37         6.96 o                         
  12  13   2         29.43         19.32         7.87 o                         
   0  14   2        610.66        591.21        26.19 o                         
   1  14   2         57.92         42.69         6.99 o                         
   2  14   2       1378.47       1298.92        36.34 o                         
   3  14   2         41.73         39.40         5.33 o                         
   4  14   2        982.00        911.56        25.83 o                         
   5  14   2         68.13         63.40         4.65 o                         
   6  14   2        550.35        522.19        16.53 o                         
   7  14   2         51.52         39.96         4.88 o                         
   8  14   2        309.70        286.42        16.44 o                         
   9  14   2         17.76         18.84         4.52 o                         
  10  14   2         80.44         73.84         7.09 o                         
  11  14   2          0.89          3.83         6.93 o                         
  12  14   2         16.54         18.15         7.38 o                         
   1  15   2       3096.15       2678.65       113.09 o                         
   2  15   2         10.85          9.91         5.64 o                         
   3  15   2       3649.08       3359.01        89.69 o                         
   4  15   2         38.30         36.78         4.68 o                         
   5  15   2       2013.06       1752.32        84.41 o                         
   6  15   2         31.11         39.18         5.09 o                         
   7  15   2        899.96        825.95        49.24 o                         
   8  15   2         12.91          7.29         5.08 o                         
   9  15   2        598.30        565.13        31.87 o                         
  10  15   2         25.94         21.10         6.18 o                         
  11  15   2        159.39        146.73        13.47 o                         
  12  15   2          1.06         -0.48         5.69 o                         
   0  16   2          7.70          8.62         6.43 o                         
   1  16   2        297.77        253.67        10.38 o                         
   2  16   2       1201.27       1043.43        59.05 o                         
   3  16   2        108.52         98.46         6.13 o                         
   4  16   2        806.27        688.71        28.94 o                         
   5  16   2         88.79         78.69         5.41 o                         
   6  16   2        146.18        125.56         6.06 o                         
   7  16   2        135.65        118.60         7.26 o                         
   8  16   2        316.02        274.10        17.39 o                         
   9  16   2         48.87         42.86         4.96 o                         
  10  16   2         82.53         89.09         7.80 o                         
  11  16   2         24.10         20.42         5.43 o                         
   1  17   2        396.33        342.56        16.25 o                         
   2  17   2         53.42         48.80         5.54 o                         
   3  17   2        818.12        794.84        20.13 o                         
   4  17   2         50.37         54.13         6.19 o                         
   5  17   2        215.09        197.62         7.38 o                         
   6  17   2        183.61        167.04        12.80 o                         
   7  17   2        221.23        199.71         8.13 o                         
   8  17   2         40.52         35.65         6.58 o                         
   9  17   2        152.62        142.93         8.64 o                         
  10  17   2          9.90          9.20         5.41 o                         
  11  17   2         12.85         17.94         4.96 o                         
   0  18   2       3987.53       3718.70        81.52 o                         
   1  18   2        379.99        352.84         6.01 o                         
   2  18   2       1182.44       1067.98         9.17 o                         
   3  18   2         33.65         26.40         4.63 o                         
   4  18   2       1044.65        979.75        28.49 o                         
   5  18   2          9.07         10.79         4.71 o                         
   6  18   2       1512.32       1410.20        58.05 o                         
   7  18   2         87.80         73.78         4.49 o                         
   8  18   2        303.64        287.84        24.16 o                         
   9  18   2         22.72         18.60         4.49 o                         
  10  18   2        177.05        165.03         8.81 o                         
  11  18   2         17.78         19.79         4.80 o                         
   1  19   2        711.46        657.25         7.68 o                         
   2  19   2         41.83         40.62         4.39 o                         
   3  19   2        319.44        301.89         7.37 o                         
   4  19   2        191.42        163.59         6.86 o                         
   5  19   2        356.24        336.13        18.38 o                         
   6  19   2         53.32         34.34         4.75 o                         
   7  19   2        143.34        140.29         6.44 o                         
   8  19   2         68.92         53.91         4.41 o                         
   9  19   2        106.00        111.84         7.56 o                         
  10  19   2         42.58         38.38         4.90 o                         
   0  20   2        492.30        409.56        23.93 o                         
   1  20   2          7.10          2.26         4.84 o                         
   2  20   2        256.87        237.78         7.66 o                         
   3  20   2          7.43          1.12         4.49 o                         
   4  20   2        390.87        351.43         9.80 o                         
   5  20   2         10.51          8.00         3.96 o                         
   6  20   2         86.45         84.33         5.13 o                         
   7  20   2          8.79         16.17         4.30 o                         
   8  20   2        101.64        102.21         6.19 o                         
   9  20   2         12.78         13.28         4.76 o                         
  10  20   2         38.91         39.06         4.38 o                         
   1  21   2       1321.14       1239.03        34.33 o                         
   2  21   2          1.46         -3.15         4.21 o                         
   3  21   2       1448.54       1352.08        25.21 o                         
   4  21   2         31.40         26.05         4.09 o                         
   5  21   2        531.78        530.83        15.05 o                         
   6  21   2         43.15         44.03         4.57 o                         
   7  21   2        394.14        392.52        17.31 o                         
   8  21   2         29.44         36.30         4.31 o                         
   9  21   2        192.21        186.67        14.55 o                         
   0  22   2        353.79        376.74         9.68 o                         
   1  22   2          4.30         -1.14         4.00 o                         
   2  22   2        229.27        215.07         9.26 o                         
   3  22   2          1.27         -4.31         4.31 o                         
   4  22   2        161.82        156.54         5.37 o                         
   5  22   2         22.14         18.42         3.92 o                         
   6  22   2        127.08        126.88         6.57 o                         
   7  22   2         32.90         32.17         4.05 o                         
   8  22   2         61.31         63.52         5.59 o                         
   1  23   2        337.77        312.13         9.29 o                         
   2  23   2          4.97          0.60         3.86 o                         
   3  23   2        226.29        223.37         7.84 o                         
   4  23   2          8.63         10.91         4.84 o                         
   5  23   2        104.26         94.49         4.19 o                         
   6  23   2          5.37          8.83         4.00 o                         
   7  23   2         54.10         59.22         4.87 o                         
   8  23   2          0.45          6.43         4.23 o                         
   0  24   2        634.24        583.40        49.30 o                         
   1  24   2         13.20         10.57         4.59 o                         
   2  24   2        501.66        466.15        15.12 o                         
   3  24   2          0.21          0.11         3.86 o                         
   4  24   2        422.92        399.98        11.93 o                         
   5  24   2          3.07          3.94         3.69 o                         
   6  24   2        314.43        303.14        13.90 o                         
   7  24   2         14.27         17.55         3.85 o                         
   1  25   2         96.91         99.88         4.93 o                         
   2  25   2          0.30          3.31         4.46 o                         
   3  25   2        135.82        135.20         4.60 o                         
   4  25   2         38.23         37.04         4.49 o                         
   5  25   2         49.34         51.65         4.07 o                         
   6  25   2         23.03         23.27         3.83 o                         
   0  26   2        154.20        127.29         8.53 o                         
   1  26   2          3.63          2.74         4.48 o                         
   2  26   2         85.61         72.06         4.35 o                         
   3  26   2         10.60          9.60         3.82 o                         
   4  26   2         47.78         47.49         4.09 o                         
   5  26   2          1.23          7.89         4.21 o                         
   1  27   2        317.87        325.05         6.67 o                         
   2  27   2          6.04         10.31         4.81 o                         
   3  27   2        166.56        156.88         6.48 o                         
   4   0   3         89.93         90.90        22.72 o                         
   6   0   3        282.01        310.08        19.95 o                         
   8   0   3          7.78         10.36        13.80 o                         
  10   0   3        102.25        129.32        13.44 o                         
  12   0   3         19.66         22.72         9.18 o                         
   0   1   3       2468.89       2504.32        22.52 o                         
   1   1   3         86.16        106.35        11.46 o                         
   2   1   3       3147.26       3309.64        20.13 o                         
   3   1   3         52.47         52.03        11.14 o                         
   4   1   3       2062.77       1997.38        26.25 o                         
   5   1   3          9.37          5.71        12.97 o                         
   6   1   3       1311.93       1293.78        17.11 o                         
   7   1   3        216.82        217.72        11.08 o                         
   8   1   3        648.78        622.90        32.81 o                         
   9   1   3         25.28         24.02         7.72 o                         
  10   1   3        264.36        268.78        14.78 o                         
  11   1   3         21.84         20.82         7.42 o                         
  12   1   3         85.65         88.25         5.98 o                         
   1   2   3       3330.50       3411.71        80.10 o                         
   2   2   3         95.23        110.05        11.43 o                         
   3   2   3       2290.13       2327.49        65.79 o                         
   4   2   3        116.00        118.97         9.74 o                         
   5   2   3       2063.40       2085.71        30.85 o                         
   6   2   3          6.79          1.64         7.85 o                         
   7   2   3       1086.99       1021.61        60.48 o                         
   8   2   3        100.78        106.39         8.12 o                         
   9   2   3        558.48        565.92        27.50 o                         
  10   2   3         10.36         11.70         6.80 o                         
  11   2   3        129.51        135.22         8.92 o                         
  12   2   3         11.84         23.57         7.42 o                         
   0   3   3         35.27         41.86        11.18 o                         
   1   3   3         28.37         44.46         9.20 o                         
   2   3   3        163.97        176.13         9.83 o                         
   3   3   3        110.99        110.22         9.35 o                         
   4   3   3          8.51          7.49         7.54 o                         
   5   3   3        264.54        265.21         9.92 o                         
   6   3   3        190.34        186.70         6.75 o                         
   7   3   3         19.10         25.00         5.90 o                         
   8   3   3          6.62          6.82         7.76 o                         
   9   3   3         58.38         66.16         6.64 o                         
  10   3   3          7.85          5.26         6.24 o                         
  11   3   3         54.40         53.83         7.55 o                         
  12   3   3         27.50         26.99         7.36 o                         
   1   4   3       2852.56       2916.91        18.66 o                         
   2   4   3         30.50         36.65         9.13 o                         
   3   4   3       2188.39       2113.46        49.13 o                         
   4   4   3         20.94         15.61         6.98 o                         
   5   4   3       2209.14       1916.21       114.78 o                         
   6   4   3          8.06          0.08         7.29 o                         
   7   4   3       1128.67       1123.73        30.82 o                         
   8   4   3         69.56         70.26         7.98 o                         
   9   4   3        365.67        357.88         9.75 o                         
  10   4   3         33.31         39.63         6.91 o                         
  11   4   3        261.67        258.14         7.09 o                         
  12   4   3         20.68         28.24         6.46 o                         
   0   5   3       3915.38       3633.04        24.93 o                         
   1   5   3        120.51        119.41        11.44 o                         
   2   5   3       3353.82       2967.02       111.49 o                         
   3   5   3         52.74         45.92         7.61 o                         
   4   5   3       2183.30       2077.58        92.05 o                         
   5   5   3        119.47        114.17         7.58 o                         
   6   5   3        949.79        908.31        22.95 o                         
   7   5   3         25.18         27.69         6.67 o                         
   8   5   3        511.86        492.09        12.05 o                         
   9   5   3          9.53          8.49         6.53 o                         
  10   5   3        196.18        207.68        14.79 o                         
  11   5   3          8.90          4.85         7.29 o                         
  12   5   3        106.73        111.51         6.69 o                         
   1   6   3          6.77         -4.56        10.88 o                         
   2   6   3          0.01         13.75         9.23 o                         
   3   6   3          8.37         15.63         6.60 o                         
   4   6   3          0.16          2.38         7.44 o                         
   5   6   3          1.54          5.11         6.36 o                         
   6   6   3         33.37         37.29         5.66 o                         
   7   6   3         19.82         19.78         5.89 o                         
   8   6   3        134.65        152.05         6.90 o                         
   9   6   3         20.69         23.02         5.73 o                         
  10   6   3         47.84         48.81         5.88 o                         
  11   6   3          5.83          3.31         7.25 o                         
  12   6   3         22.56         36.57         7.33 o                         
   0   7   3       3273.65       2981.33        25.39 o                         
   1   7   3         46.19         51.20        10.81 o                         
   2   7   3       3128.41       2917.50       147.50 o                         
   3   7   3         45.85         39.39         7.76 o                         
   4   7   3       1552.93       1504.82        59.88 o                         
   5   7   3         57.56         54.08         8.70 o                         
   6   7   3        768.82        722.72        17.59 o                         
   7   7   3         11.73          9.20         5.79 o                         
   8   7   3        467.02        459.79         9.27 o                         
   9   7   3         11.51         18.64         5.56 o                         
  10   7   3        189.03        201.65         7.19 o                         
  11   7   3          5.04         -0.51         6.62 o                         
  12   7   3         57.05         62.02         6.40 o                         
   1   8   3       2161.42       1814.84       130.73 o                         
   2   8   3        158.19         98.85        19.20 o                         
   3   8   3       1854.74       1692.98        42.90 o                         
   4   8   3         40.77         41.06         6.51 o                         
   5   8   3       1222.71       1163.65        39.91 o                         
   6   8   3         54.67         58.43         5.75 o                         
   7   8   3        627.29        603.81        15.15 o                         
   8   8   3         54.65         56.58         6.17 o                         
   9   8   3        442.11        437.57        16.00 o                         
  10   8   3         16.03         15.70         6.16 o                         
  11   8   3         90.61         96.26         5.97 o                         
  12   8   3         37.41         41.16         6.39 o                         
   0   9   3          2.56          5.08        13.59 o                         
   1   9   3          1.54          6.01         9.44 o                         
   2   9   3        128.76        104.35        11.46 o                         
   3   9   3         76.07         63.30         7.56 o                         
   4   9   3         36.75         35.00         6.44 o                         
   5   9   3         49.37         51.04         8.42 o                         
   6   9   3         35.22         35.36         6.26 o                         
   7   9   3         65.71         70.63         5.62 o                         
   8   9   3         26.64         31.39         6.31 o                         
   9   9   3         56.16         57.74         5.70 o                         
  10   9   3          2.80         11.23         6.07 o                         
  11   9   3         35.73         49.16         6.27 o                         
   1  10   3       1770.05       1478.12       389.48 o                         
   2  10   3         75.65         71.23         9.04 o                         
   3  10   3       1761.84       1681.53        53.66 o                         
   4  10   3         53.85         44.85         5.81 o                         
   5  10   3        964.49        925.79        14.63 o                         
   6  10   3         17.83         13.15         5.78 o                         
   7  10   3        629.81        636.65        12.70 o                         
   8  10   3          2.60          5.88         4.81 o                         
   9  10   3        169.26        169.75         5.87 o                         
  10  10   3         16.55         22.30         5.40 o                         
  11  10   3        119.96        122.94         6.37 o                         
   0  11   3       1443.06       1239.75        47.32 o                         
   1  11   3         83.13         74.05         6.85 o                         
   2  11   3       1794.70       1446.21       378.19 o                         
   3  11   3          2.37          2.24         7.08 o                         
   4  11   3       1754.93       1616.09        39.57 o                         
   5  11   3         51.53         46.90         6.71 o                         
   6  11   3        620.58        595.19        12.46 o                         
   7  11   3         55.93         50.30         5.97 o                         
   8  11   3        393.04        394.46         8.96 o                         
   9  11   3         40.75         39.74         5.61 o                         
  10  11   3        197.48        196.84         5.63 o                         
  11  11   3         15.21         10.97         5.93 o                         
   1  12   3         24.15         16.38         9.72 o                         
   2  12   3         55.39         60.91         8.95 o                         
   3  12   3         89.83         72.73         7.45 o                         
   4  12   3         85.68         85.28         6.48 o                         
   5  12   3         34.25         28.70         4.90 o                         
   6  12   3          9.09          4.02         5.81 o                         
   7  12   3         13.80         15.40         5.15 o                         
   8  12   3         50.80         49.02         5.13 o                         
   9  12   3          0.00          3.44         5.14 o                         
  10  12   3         21.92         21.44         5.42 o                         
  11  12   3          3.55          7.36         4.99 o                         
   0  13   3       2343.19       2110.93        53.78 o                         
   1  13   3         51.92         49.34         8.12 o                         
   2  13   3       1247.75       1067.01        21.43 o                         
   3  13   3          0.30          1.50         5.74 o                         
   4  13   3        948.61        936.60        31.58 o                         
   5  13   3         11.90          9.74         5.44 o                         
   6  13   3        643.54        583.86        22.02 o                         
   7  13   3          0.02          3.22         5.21 o                         
   8  13   3        289.30        302.69         8.37 o                         
   9  13   3          3.05         -0.26         4.95 o                         
  10  13   3        129.50        139.52         5.61 o                         
   1  14   3       1234.77       1028.87        25.80 o                         
   2  14   3         54.05         43.78         6.33 o                         
   3  14   3        822.59        711.27        30.71 o                         
   4  14   3          1.44         11.47         6.78 o                         
   5  14   3        683.12        625.29        30.77 o                         
   6  14   3         54.73         55.08         5.89 o                         
   7  14   3        659.84        610.80        35.08 o                         
   8  14   3         32.27         32.57         4.72 o                         
   9  14   3        193.34        191.72         5.56 o                         
  10  14   3         22.20         22.30         5.16 o                         
   0  15   3        185.62        173.12        18.00 o                         
   1  15   3        109.86         92.65         6.59 o                         
   2  15   3         30.38         36.23         6.21 o                         
   3  15   3         90.84         85.25         7.47 o                         
   4  15   3         32.23         32.58         4.99 o                         
   5  15   3        106.79         99.86         6.76 o                         
   6  15   3         11.46          8.18         5.00 o                         
   7  15   3          7.36          7.60         4.76 o                         
   8  15   3          0.84          4.82         5.50 o                         
   9  15   3         18.06         20.74         5.76 o                         
  10  15   3          5.17          6.65         4.63 o                         
   1  16   3        600.48        558.19        18.11 o                         
   2  16   3         16.28         15.20         6.07 o                         
   3  16   3        708.12        615.46        33.22 o                         
   4  16   3          7.26          8.81         6.58 o                         
   5  16   3        660.50        587.08        32.99 o                         
   6  16   3         10.40         15.49         5.06 o                         
   7  16   3        330.64        326.95        16.05 o                         
   8  16   3         13.25         10.27         6.66 o                         
   9  16   3        151.36        142.30         9.99 o                         
   0  17   3        839.44        741.54        13.59 o                         
   1  17   3          6.40         13.24         6.97 o                         
   2  17   3        669.14        565.05        28.62 o                         
   3  17   3         36.26         34.48         4.84 o                         
   4  17   3        526.38        488.50        26.54 o                         
   5  17   3         59.00         48.68         5.28 o                         
   6  17   3        342.50        299.76        20.72 o                         
   7  17   3         35.16         37.75         5.96 o                         
   8  17   3        112.44        106.64         6.29 o                         
   9  17   3         13.84         15.08         4.62 o                         
   1  18   3         55.16         48.08         6.64 o                         
   2  18   3         35.64         29.93         6.15 o                         
   3  18   3         31.16         22.57         4.94 o                         
   4  18   3         12.52          5.86         5.43 o                         
   5  18   3         11.25         12.62         5.09 o                         
   6  18   3         14.79         13.41         4.93 o                         
   7  18   3         17.56         17.85         5.72 o                         
   8  18   3         21.37         15.34         4.95 o                         
   0  19   3        659.92        613.43        21.65 o                         
   1  19   3          0.35          6.50         5.95 o                         
   2  19   3        514.51        484.34        19.82 o                         
   3  19   3         20.13         14.53         5.46 o                         
   4  19   3        352.47        311.18        17.70 o                         
   5  19   3         22.81         20.47         5.08 o                         
   6  19   3        173.94        155.10        20.14 o                         
   7  19   3          3.29          2.10         5.87 o                         
   8  19   3        126.49        121.50         6.29 o                         
   1  20   3        458.23        429.68        18.92 o                         
   2  20   3          0.02          2.87         6.85 o                         
   3  20   3        539.79        508.93        18.86 o                         
   4  20   3         17.77         15.50         5.18 o                         
   5  20   3        195.77        186.07         9.95 o                         
   6  20   3         15.43         16.31         4.85 o                         
   7  20   3        178.63        176.08         7.89 o                         
   0  21   3         11.98         15.78        10.07 o                         
   1  21   3          2.68          0.29         6.69 o                         
   2  21   3         27.59         23.73         5.78 o                         
   3  21   3          0.14          1.84         4.54 o                         
   4  21   3         33.96         33.76         4.93 o                         
   5  21   3         28.47         27.46         4.88 o                         
   6  21   3          0.54          5.40         4.81 o                         
   1  22   3        405.31        382.18         9.73 o                         
   2  22   3          0.73          3.76         5.74 o                         
   3  22   3        168.18        146.87         9.84 o                         
   4  22   3         14.17         20.33         4.78 o                         
   5  22   3        241.88        226.07        12.03 o                         
   0  23   3        209.83        236.06         9.70 o                         
   1  23   3          3.70          1.47         6.97 o                         
   2  23   3        279.16        246.71        16.36 o                         
   3  23   3         20.76         19.50         4.92 o                         
   4  23   3        180.98        169.97         5.17 o                         
   1  24   3         23.07         26.01         5.87 o                         
   2  24   3          0.57          3.68         5.32 o                         
   8   0   4        161.93        169.12        19.90 o                         
   7   1   4         44.89         47.50        18.98 o                         
   8   1   4          8.82         16.80        12.97 o                         
   9   1   4         48.18         48.75        11.48 o                         
   7   2   4         49.08         54.32        19.08 o                         
   8   2   4        119.50        121.74        13.97 o                         
   9   2   4         13.38         16.44        10.52 o                         
   1   3   4       1098.14       1152.59        70.61 o                         
   2   3   4          3.87        -11.34        11.34 o                         
   3   3   4        943.38       1026.49        16.88 o                         
   7   3   4        354.71        366.25        18.67 o                         
   8   3   4         11.71         10.11        12.93 o                         
   9   3   4        143.75        153.10        11.70 o                         
   0   4   4        229.33        229.86        14.88 o                         
   1   4   4          9.60          5.16         8.03 o                         
   2   4   4        214.41        232.77        10.24 o                         
   3   4   4          7.07         31.41         9.61 o                         
   4   4   4        229.56        222.52         8.55 o                         
   5   4   4         18.04         27.65        13.23 o                         
   6   4   4         77.33         86.13        16.31 o                         
   7   4   4         13.18         17.34        15.54 o                         
   8   4   4         78.48         82.59        13.59 o                         
   9   4   4         21.03         22.72        11.42 o                         
   1   5   4        255.16        262.03        10.23 o                         
   2   5   4         13.70         23.48         7.78 o                         
   3   5   4        156.25        184.37         8.34 o                         
   4   5   4         37.47         32.00         7.87 o                         
   5   5   4        165.28        176.80         9.86 o                         
   6   5   4         23.49         35.86        10.67 o                         
   7   5   4         50.53         59.30         8.23 o                         
   8   5   4          9.32          2.10        13.03 o                         
   9   5   4         26.69         30.26        13.03 o                         
   0   6   4        896.63        980.37        17.65 o                         
   1   6   4          7.29          5.92         6.83 o                         
   2   6   4        860.70        877.73        10.94 o                         
   3   6   4         12.38         22.34         9.47 o                         
   4   6   4        684.98        655.79        44.83 o                         
   5   6   4          0.46          4.49         7.51 o                         
   6   6   4        392.50        436.06         9.90 o                         
   7   6   4          4.08         15.10         7.62 o                         
   8   6   4        215.56        248.64         8.76 o                         
   9   6   4          5.05          6.26        12.77 o                         
   1   7   4        210.16        222.56        10.03 o                         
   2   7   4         31.70         43.80        11.93 o                         
   3   7   4        285.64        285.62        11.46 o                         
   4   7   4         30.35         31.96         7.60 o                         
   5   7   4        113.80        127.99         9.82 o                         
   6   7   4         19.26         32.42         7.68 o                         
   7   7   4        100.30         95.66         7.83 o                         
   8   7   4         26.18         23.36         7.42 o                         
   9   7   4         37.97         42.55         6.85 o                         
   0   8   4        154.58        192.36        14.11 o                         
   1   8   4         12.70          9.37         9.59 o                         
   2   8   4        200.34        224.81        10.14 o                         
   3   8   4         11.24          8.93         9.57 o                         
   4   8   4        147.15        157.24         9.64 o                         
   5   8   4          0.38         -2.91         9.19 o                         
   6   8   4        122.15        128.83         7.06 o                         
   7   8   4          6.64          7.16         6.40 o                         
   8   8   4         52.10         56.54         6.86 o                         
   1   9   4        940.16        938.30        24.75 o                         
   2   9   4         13.73          9.60         7.76 o                         
   3   9   4        528.46        567.72        21.26 o                         
   4   9   4         28.76         28.88         7.69 o                         
   5   9   4        539.64        552.32        10.91 o                         
   6   9   4          5.19          1.37         6.75 o                         
   7   9   4        238.39        251.46        11.65 o                         
   8   9   4          0.41          4.15         6.05 o                         
   0  10   4        130.35        125.52        10.26 o                         
   1  10   4          4.36          7.39        12.26 o                         
   2  10   4        203.48        208.48        10.72 o                         
   3  10   4          3.86          5.47         9.12 o                         
   4  10   4        116.09        119.73         9.36 o                         
   5  10   4         23.90         31.57         6.09 o                         
   6  10   4         73.73         77.29         6.60 o                         
   7  10   4         14.04         17.70         7.39 o                         
   8  10   4         52.43         53.96         6.52 o                         
   1  11   4        120.79        127.06         9.70 o                         
   2  11   4         11.49         16.80         9.25 o                         
   3  11   4        356.05        343.43         7.63 o                         
   4  11   4         17.87         19.94         9.41 o                         
   5  11   4         26.33         41.05         6.88 o                         
   6  11   4         13.01         11.70         5.76 o                         
   7  11   4         70.87         81.39         5.94 o                         
   0  12   4        704.81        712.71        15.75 o                         
   1  12   4         17.02         29.70         9.58 o                         
   2  12   4        349.17        346.11         9.93 o                         
   3  12   4         20.10         14.93         9.93 o                         
   4  12   4        441.48        432.27        27.14 o                         
   5  12   4          2.05          4.32         7.84 o                         
   6  12   4        269.71        267.15         8.76 o                         
   7  12   4         10.67         16.06         6.61 o                         
   1  13   4        103.30         99.93        13.34 o                         
   2  13   4         12.84         20.28         9.09 o                         
   3  13   4        184.52        168.29         7.02 o                         
   4  13   4         22.95         27.46         7.88 o                         
   5  13   4         54.66         48.90         8.23 o                         
   6  13   4         14.06         19.75         7.38 o                         
   7  13   4         46.38         52.78         5.85 o                         
   0  14   4        112.54         96.08         9.75 o                         
   1  14   4         20.36         21.71         7.53 o                         
   2  14   4        114.12        114.62         8.67 o                         
   3  14   4          6.34          7.48         8.03 o                         
   4  14   4         49.75         47.72         6.70 o                         
   5  14   4          4.85         -1.61         5.95 o                         
   6  14   4         63.64         54.69         6.17 o                         
   1  15   4        440.92        433.18        18.70 o                         
   2  15   4          0.26         -0.51        12.21 o                         
   3  15   4        278.40        244.38        37.30 o                         
   4  15   4         11.13         12.22         6.76 o                         
   5  15   4        256.88        242.70         8.31 o                         
   0  16   4        100.04        107.62        13.39 o                         
   1  16   4          0.99         -7.41         8.94 o                         
   2  16   4        112.30         98.66         9.00 o                         
   3  16   4          4.47          4.21         6.71 o                         
   4  16   4         53.68         52.58        10.02 o                         
   5  16   4         15.68         18.68         6.72 o                         
   1  17   4        104.22         79.84         7.54 o                         
   2  17   4          1.02          3.15         6.94 o                         
   3  17   4         85.60         79.59         6.19 o                         
   4  17   4          2.54          0.83         9.97 o                         
   0  18   4        228.18        211.90        13.08 o                         
   1  18   4          0.44         -0.34         7.75 o                         
   2  18   4        250.31        227.84         8.10 o                         
                                                                                
